# Supplementary material for: Saprophytic to Pathogenic Mycobacteria: Loss of Cytochrome P450s Vis a Vis Their Prominent Involvement in Natural Metabolite Biosynthesis
Source: Int J Mol Sci. 2022 Dec 21;24(1):149. doi: 10.3390/ijms24010149 (PMC9820752; doi:10.3390/ijms24010149)
Supplement: Supplementary file 1 [file ijms-24-00149-s001.zip]

Archive with 2 entries (2 files):
- Supplementary Dataset 1.pdf
- Supplementary Information.xlsx
