# Supplementary material for: Saprophytic to Pathogenic Mycobacteria: Loss of Cytochrome P450s Vis a Vis Their Prominent Involvement in Natural Metabolite Biosynthesis
Source: Int J Mol Sci. 2022 Dec 21;24(1):149. doi: 10.3390/ijms24010149 (PMC9820752; doi:10.3390/ijms24010149)
Supplement: Supplementary file 1 [file ijms-24-00149-s001.zip › Supplementary Information.xlsx]

## Sheet: Table S1
Table S1. Genome data-mining and annotation of P450s in mycobacterial species. Mycobacterial species were presented as per their category described elsewhere [35], along with their Genome ID from JGI Mycocosm [52]. The number of P450s in each mycobacterial species, P450 IDs, and their annotated names as per the International P450 nomenclature system are presented in the table.
Genome Name	GENOME ID	N.O OF P450S	P450 ID	P450 NAME	P450 FRAGMENT ID	P450 FRAGMENTS NAME
Mycobacterium tuberculosis complex (MTBC)
Mycobacterium africanum 25	2687453275	22	2688147840	CYP138A1
			2688148074	CYP135A1
			2688148363	CYP135B1
			2688148616	CYP51B1
			2688148618	CYP123A1
			2688148632	CYP126A1
			2688149228	CYP130A1
			2688149736	CYP139A1
			2688149399	CYP132A1
			2688150008	CYP140A1
			2688149878	CYP144A1
			2688149889	CYP143A1
			2688150479	CYP124A1
			2688150481	CYP128A1
			2688150487	CYP121A1
			2688151420	CYP136A1
			2688150488	CYP121A1
			2688151495	CYP141A1
			2688152022	CYP142A1
			2688152055	CYP125A1
			2688152211	CYP137A1
			2688152021	CYP142A1
Mycobacterium africanum GM041182	650716059	17	651023645	CYP138A1
			651023829	CYP135A1
			651024067	CYP135B1
			651024267	CYP51B1
			651024269	CYP123A1
			651024281	CYP126A1
			651024764	CYP130A1
			651024907	CYP132A1
			651025167	CYP139A1
			651025279	CYP144A1
			651025287	CYP143A1
			651025381	CYP140A1
			651025742	CYP124A1
			651025744	CYP128A1
			651026531	CYP136A1
			651027010	CYP125A1
			651027146	CYP137A1
Mycobacterium africanum K85	2582580994	20	2584194862	CYP138A1
			2584195060	CYP135A1
			2584195309	CYP135B1
			2584195519	CYP51B1
			2584195521	CYP123A1
			2584195533	CYP126A1
			2584196024	CYP130A1
			2584196168	CYP132A1
			2584196432	CYP139A1
			2584196549	CYP144A1
			2584196556	CYP143A1
			2584196651	CYP140A1
			2584197040	CYP124A1
			2584197042	CYP128A1
			2584197051	CYP121A1
			2584197866	CYP136A1
			2584197931	CYP141A1
			2584198337	CYP142A1
			2584198364	CYP125A1
			2584198503	CYP137A1
Mycobacterium africanum K85	645951854	21	646016411	CYP142A1
			646016412	CYP142A1
			646016440	CYP125A1
			646016596	CYP137A1
			646016999	CYP138A1
			646017200	CYP135A1
			646017447	CYP135B1
			646017679	CYP51B1
			646017681	CYP123A1
			646017693	CYP126A1
			646018243	CYP130A1
			646018399	CYP132A1
			646018681	CYP139A1
			646018806	CYP144A1
			646018814	CYP143A1
			646018910	CYP140A1
			646019316	CYP124A1
			646019318	CYP128A1
			646019325	CYP121A1
			646020153	CYP136A1
			646020218	CYP141A1
Mycobacterium africanum MAL010070	2582580874	20	2583718233	CYP138A1
			2583718430	CYP135A1
			2583718679	CYP135B1
			2583718889	CYP51B1
			2583718891	CYP123A1
			2583718903	CYP126A1
			2583719394	CYP130A1
			2583719541	CYP132A1
			2583719805	CYP139A1
			2583719922	CYP144A1
			2583719929	CYP143A1
			2583720024	CYP140A1
			2583720413	CYP124A1
			2583720415	CYP128A1
			2583720424	CYP121A1
			2583721236	CYP136A1
			2583721301	CYP141A1
			2583721707	CYP142A1
			2583721734	CYP125A1
			2583721873	CYP137A1
Mycobacterium africanum MAL010071	2579779036	20	2582016584	CYP138A1
			2582016781	CYP135A1
			2582017030	CYP135B1
			2582017240	CYP51B1
			2582017242	CYP123A1
			2582017254	CYP126A1
			2582017891	CYP132A1
			2582017744	CYP130A1
			2582018155	CYP139A1
			2582018272	CYP144A1
			2582018279	CYP143A1
			2582018374	CYP140A1
			2582018765	CYP124A1
			2582018767	CYP128A1
			2582018776	CYP121A1
			2582019583	CYP136A1
			2582019648	CYP141A1
			2582020054	CYP142A1
			2582020081	CYP125A1
			2582020220	CYP137A1
Mycobacterium africanum MAL010074	2579779131	20	2582414247	CYP141A1
			2582414312	CYP136A1
			2582415557	CYP144A1
			2582415564	CYP143A1
			2582415659	CYP140A1
			2582416059	CYP124A1
			2582416061	CYP128A1
			2582416070	CYP121A1
			2582415163	CYP132A1
			2582415442	CYP139A1
			2582416183	CYP130A1
			2582416677	CYP126A1
			2582416689	CYP123A1
			2582416691	CYP51B1
			2582416901	CYP135B1
			2582417150	CYP135A1
			2582417348	CYP138A1
			2582417494	CYP142A1
			2582417521	CYP125A1
			2582417666	CYP137A1
Mycobacterium africanum MAL010079	2579778777	20	2580937577	CYP138A1
			2580937776	CYP135A1
			2580938027	CYP135B1
			2580938237	CYP51B1
			2580938239	CYP123A1
			2580938251	CYP126A1
			2580938741	CYP130A1
			2580938885	CYP132A1
			2580939152	CYP139A1
			2580939270	CYP144A1
			2580939277	CYP143A1
			2580939373	CYP140A1
			2580939778	CYP124A1
			2580939780	CYP128A1
			2580939789	CYP121A1
			2580940610	CYP136A1
			2580940675	CYP141A1
			2580940913	CYP142A1
			2580940940	CYP125A1
			2580941085	CYP137A1
Mycobacterium africanum MAL010081	2579778712	20	2580667609	CYP141A1
			2580667674	CYP136A1
			2580668486	CYP121A1
			2580668495	CYP128A1
			2580668497	CYP124A1
			2580668886	CYP140A1
			2580668981	CYP143A1
			2580668988	CYP144A1
			2580669369	CYP132A1
			2580669105	CYP139A1
			2580669515	CYP130A1
			2580670006	CYP126A1
			2580670018	CYP123A1
			2580670020	CYP51B1
			2580670854	CYP125A1
			2580670230	CYP135B1
			2580670479	CYP135A1
			2580670479	CYP135A1
			2580670827	CYP142A1
			2580670993	CYP137A1
Mycobacterium africanum MAL010084	2579778911	20	2581509301	CYP138A1
			2581509499	CYP135A1
			2581509748	CYP135B1
			2581509958	CYP51B1
			2581509960	CYP123A1
			2581509972	CYP126A1
			2581510463	CYP130A1
			2581510609	CYP132A1
			2581510874	CYP139A1
			2581510992	CYP144A1
			2581510999	CYP143A1
			2581511094	CYP140A1
			2581511483	CYP124A1
			2581511485	CYP128A1
			2581511494	CYP121A1
			2581512306	CYP136A1
			2581512371	CYP141A1
			2581512774	CYP142A1
			2581512801	CYP125A1
			2581512940	CYP137A1
Mycobacterium africanum MAL010099	2582580875	20	2583722268	CYP138A1
			2583722466	CYP135A1
			2583722715	CYP135B1
			2583722925	CYP51B1
			2583722927	CYP123A1
			2583722939	CYP126A1
			2583723430	CYP130A1
			2583723577	CYP132A1
			2583723841	CYP139A1
			2583723958	CYP144A1
			2583723965	CYP143A1
			2583724060	CYP140A1
			2583724449	CYP124A1
			2583724451	CYP128A1
			2583724460	CYP121A1
			2583725274	CYP136A1
			2583725339	CYP141A1
			2583725746	CYP142A1
			2583725773	CYP125A1
			2583725912	CYP137A1
Mycobacterium africanum MAL010100	2574179914	20	2574968392	CYP139A1
			2574968509	CYP144A1
			2574968516	CYP143A1
			2574968611	CYP140A1
			2574968998	CYP124A1
			2574969000	CYP128A1
			2574969009	CYP121A1
			2574969821	CYP136A1
			2574969886	CYP141A1
			2574970295	CYP142A1
			2574970322	CYP125A1
			2574970461	CYP137A1
			2574970856	CYP138A1
			2574971052	CYP135A1
			2574971301	CYP135B1
			2574971511	CYP51B1
			2574971513	CYP123A1
			2574971525	CYP126A1
			2574972016	CYP130A1
			2574972163	CYP132A1
Mycobacterium africanum MAL010102	2576861083	20	2577173612	CYP138A1
			2577173809	CYP135A1
			2577174058	CYP135B1
			2577174268	CYP51B1
			2577174270	CYP123A1
			2577174282	CYP126A1
			2577174773	CYP130A1
			2577174919	CYP132A1
			2577175183	CYP139A1
			2577175300	CYP144A1
			2577175307	CYP143A1
			2577175401	CYP140A1
			2577175790	CYP124A1
			2577175792	CYP128A1
			2577175801	CYP121A1
			2577176615	CYP136A1
			2577176682	CYP141A1
			2577177092	CYP142A1
			2577177119	CYP125A1
			2577177258	CYP137A1
Mycobacterium africanum MAL010111	2574180196	20	2575938051	CYP51B1
			2575938053	CYP123A1
			2575938065	CYP126A1
			2575938705	CYP132A1
			2575938556	CYP130A1
			2575938969	CYP139A1
			2575939085	CYP144A1
			2575939092	CYP143A1
			2575939187	CYP140A1
			2575939576	CYP124A1
			2575939578	CYP128A1
			2575939587	CYP121A1
			2575940398	CYP136A1
			2575940463	CYP141A1
			2575940912	CYP135A1
			2575941161	CYP135B1
			2575941359	CYP142A1
			2575941386	CYP125A1
			2575941525	CYP137A1
			2575941925	CYP138A1
Mycobacterium africanum MAL010112	2574179981	20	2575197016	CYP138A1
			2575197214	CYP135A1
			2575197214	CYP135A1
			2575197673	CYP51B1
			2575197675	CYP123A1
			2575197687	CYP126A1
			2575198178	CYP130A1
			2575198325	CYP132A1
			2575198589	CYP139A1
			2575198589	CYP139A1
			2575198715	CYP143A1
			2575198810	CYP140A1
			2575199199	CYP124A1
			2575199201	CYP128A1
			2575199210	CYP121A1
			2575200021	CYP136A1
			2575200086	CYP141A1
			2575200494	CYP142A1
			2575200521	CYP125A1
			2575200660	CYP137A1
Mycobacterium africanum MAL010118	2579778997	20	2581868193	CYP138A1
			2581868391	CYP135A1
			2581868391	CYP135A1
			2581868850	CYP51B1
			2581868852	CYP123A1
			2581868864	CYP126A1
			2581869353	CYP130A1
			2581869353	CYP130A1
			2581869776	CYP139A1
			2581869896	CYP143A1
			2581869991	CYP140A1
			2581869889	CYP144A1
			2581870390	CYP124A1
			2581870392	CYP128A1
			2581870401	CYP121A1
			2581871227	CYP136A1
			2581871292	CYP141A1
			2581871697	CYP142A1
			2581871724	CYP125A1
			2581871869	CYP137A1
Mycobacterium africanum MAL010120	2579778639	20	2580364532	CYP138A1
			2580364729	CYP135A1
			2580364978	CYP135B1
			2580365188	CYP51B1
			2580365190	CYP123A1
			2580365202	CYP126A1
			2580365693	CYP130A1
			2580365839	CYP132A1
			2580366102	CYP139A1
			2580366219	CYP144A1
			2580366226	CYP143A1
			2580366321	CYP140A1
			2580366710	CYP124A1
			2580366712	CYP128A1
			2580366721	CYP121A1
			2580367530	CYP136A1
			2580367595	CYP141A1
			2580368003	CYP142A1
			2580368030	CYP125A1
			2580368169	CYP137A1
Mycobacterium africanum MAL010123	2579778981	20	2581806124	CYP138A1
			2581806322	CYP135A1
			2581806571	CYP135B1
			2581806781	CYP51B1
			2581806783	CYP123A1
			2581806795	CYP126A1
			2581807286	CYP130A1
			2581807432	CYP132A1
			2581807696	CYP139A1
			2581807813	CYP144A1
			2581807820	CYP143A1
			2581807912	CYP140A1
			2581808301	CYP124A1
			2581808303	CYP128A1
			2581808312	CYP121A1
			2581809125	CYP136A1
			2581809190	CYP141A1
			2581809599	CYP142A1
			2581809626	CYP125A1
			2581809765	CYP137A1
Mycobacterium africanum MAL010128	2579779032	20	2582000326	CYP138A1
			2582000523	CYP135A1
			2582000771	CYP135B1
			2582000981	CYP51B1
			2582000983	CYP123A1
			2582000995	CYP126A1
			2582001486	CYP130A1
			2582001634	CYP132A1
			2582001898	CYP139A1
			2582002014	CYP144A1
			2582002021	CYP143A1
			2582002116	CYP140A1
			2582002505	CYP124A1
			2582002507	CYP128A1
			2582002516	CYP121A1
			2582003328	CYP136A1
			2582003393	CYP141A1
			2582003803	CYP142A1
			2582003830	CYP125A1
			2582003969	CYP137A1
Mycobacterium africanum MAL010129	2579779005	20	2581899828	CYP138A1
			2581900025	CYP135A1
			2581900274	CYP135B1
			2581900484	CYP51B1
			2581900486	CYP123A1
			2581900498	CYP126A1
			2581900989	CYP130A1
			2581901135	CYP132A1
			2581901399	CYP139A1
			2581901516	CYP144A1
			2581901523	CYP143A1
			2581901618	CYP140A1
			2581902007	CYP124A1
			2581902009	CYP128A1
			2581902018	CYP121A1
			2581902832	CYP136A1
			2581902897	CYP141A1
			2581903147	CYP142A1
			2581903174	CYP125A1
			2581903313	CYP137A1
Mycobacterium africanum MAL010131	2579778881	20	2581376412	CYP121A1
			2581376423	CYP124A1
			2581376812	CYP140A1
			2581376907	CYP143A1
			2581376421	CYP128A1
			2581376914	CYP144A1
			2581377024	CYP139A1
			2581377288	CYP132A1
			2581377434	CYP130A1
			2581377924	CYP126A1
			2581377936	CYP123A1
			2581377938	CYP51B1
			2581378148	CYP135B1
			2581378397	CYP135A1
			2581378594	CYP138A1
			2581379150	CYP136A1
			2581379215	CYP141A1
			2581379626	CYP142A1
			2581379653	CYP125A1
			2581379792	CYP137A1
Mycobacterium africanum MAL010136	2582580876	20	2583726321	CYP138A1
			2583726516	CYP135A1
			2583726767	CYP135B1
			2583726978	CYP51B1
			2583726980	CYP123A1
			2583726992	CYP126A1
			2583727482	CYP130A1
			2583727626	CYP132A1
			2583727889	CYP139A1
			2583728007	CYP144A1
			2583728014	CYP143A1
			2583728110	CYP140A1
			2583728519	CYP124A1
			2583728521	CYP128A1
			2583728530	CYP121A1
			2583729359	CYP136A1
			2583729424	CYP141A1
			2583729817	CYP142A1
			2583729817	CYP142A1
			2583729989	CYP137A1
Mycobacterium africanum MAL010137	2574180130	20	2575703649	CYP138A1
			2575703846	CYP135A1
			2575704095	CYP135B1
			2575704305	CYP51B1
			2575704307	CYP123A1
			2575704319	CYP126A1
			2575704810	CYP130A1
			2575704958	CYP132A1
			2575705222	CYP139A1
			2575705339	CYP144A1
			2575705339	CYP144A1
			2575705441	CYP140A1
			2575705831	CYP124A1
			2575705833	CYP128A1
			2575705842	CYP121A1
			2575706654	CYP136A1
			2575706719	CYP141A1
			2575707125	CYP142A1
			2575707152	CYP125A1
			2575707291	CYP137A1
Mycobacterium africanum MAL020107	2579779012	20	2581929175	CYP138A1
			2581929372	CYP135A1
			2581929621	CYP135B1
			2581929831	CYP51B1
			2581929833	CYP123A1
			2581929845	CYP126A1
			2581930336	CYP130A1
			2581930482	CYP132A1
			2581930746	CYP139A1
			2581930863	CYP144A1
			2581930870	CYP143A1
			2581930965	CYP140A1
			2581931354	CYP124A1
			2581931356	CYP128A1
			2581931365	CYP121A1
			2581932174	CYP136A1
			2581932239	CYP141A1
			2581932648	CYP142A1
			2581932675	CYP125A1
			2581932814	CYP137A1
Mycobacterium africanum MAL020130	2582580878	20	2583734419	CYP138A1
			2583734617	CYP135A1
			2583734868	CYP135B1
			2583735078	CYP51B1
			2583735080	CYP123A1
			2583735092	CYP126A1
			2583735582	CYP130A1
			2583735989	CYP139A1
			2583736107	CYP144A1
			2583736210	CYP140A1
			2583736614	CYP124A1
			2583736616	CYP128A1
			2583736114	CYP143A1
			2583736625	CYP121A1
			2583737450	CYP136A1
			2583737515	CYP141A1
			2583737919	CYP142A1
			2583737946	CYP125A1
			2583738091	CYP137A1
			2583736616	CYP128A1
Mycobacterium africanum MAL020135	2582580877	20	2583730506	CYP132A1
			2583730652	CYP130A1
			2583731143	CYP126A1
			2583731155	CYP123A1
			2583731157	CYP51B1
			2583731367	CYP135B1
			2583731616	CYP135A1
			2583731813	CYP138A1
			2583731958	CYP139A1
			2583732075	CYP144A1
			2583732082	CYP143A1
			2583732177	CYP140A1
			2583732566	CYP124A1
			2583732568	CYP128A1
			2583732577	CYP121A1
			2583733385	CYP136A1
			2583733450	CYP141A1
			2583733860	CYP142A1
			2583733887	CYP125A1
			2583734026	CYP137A1
Mycobacterium africanum MAL020148	2579778922	20	2581560785	CYP138A1
			2581560982	CYP135A1
			2581561231	CYP135B1
			2581561441	CYP51B1
			2581561443	CYP123A1
			2581561455	CYP126A1
			2581561948	CYP130A1
			2581562094	CYP132A1
			2581562358	CYP139A1
			2581562618	CYP136A1
			2581562683	CYP141A1
			2581563092	CYP142A1
			2581563119	CYP125A1
			2581563258	CYP137A1
			2581563625	CYP144A1
			2581563632	CYP143A1
			2581563727	CYP140A1
			2581564118	CYP124A1
			2581564120	CYP128A1
			2581564129	CYP121A1
Mycobacterium africanum MAL020173	2579778878	20	2581364984	CYP138A1
			2581365181	CYP135A1
			2581365430	CYP135B1
			2581365642	CYP123A1
			2581365640	CYP51B1
			2581365654	CYP126A1
			2581366146	CYP130A1
			2581366293	CYP132A1
			2581366557	CYP139A1
			2581366674	CYP144A1
			2581366681	CYP143A1
			2581366776	CYP140A1
			2581367165	CYP124A1
			2581367167	CYP128A1
			2581367176	CYP121A1
			2581367984	CYP136A1
			2581368049	CYP141A1
			2581368458	CYP142A1
			2581368485	CYP125A1
			2581368624	CYP137A1
Mycobacterium africanum MAL020176	2582580879	20	2583738465	CYP144A1
			2583738472	CYP143A1
			2583738567	CYP140A1
			2583738956	CYP124A1
			2583738958	CYP128A1
			2583738967	CYP121A1
			2583739775	CYP136A1
			2583739840	CYP141A1
			2583740250	CYP142A1
			2583740277	CYP125A1
			2583740416	CYP137A1
			2583740670	CYP139A1
			2583740934	CYP132A1
			2583741081	CYP130A1
			2583741572	CYP126A1
			2583741584	CYP123A1
			2583741586	CYP51B1
			2583741796	CYP135B1
			2583742045	CYP135A1
			2583742242	CYP138A1
Mycobacterium africanum MAL020185	2579778664	20	2580466222	CYP138A1
			2580466420	CYP135A1
			2580466669	CYP135B1
			2580466879	CYP51B1
			2580466881	CYP123A1
			2580466893	CYP126A1
			2580467384	CYP130A1
			2580467531	CYP132A1
			2580467795	CYP139A1
			2580467912	CYP144A1
			2580467919	CYP143A1
			2580468014	CYP140A1
			2580468403	CYP124A1
			2580468405	CYP128A1
			2580468414	CYP121A1
			2580469229	CYP136A1
			2580469294	CYP141A1
			2580469703	CYP142A1
			2580469730	CYP125A1
			2580469869	CYP137A1
Mycobacterium africanum UT307	2684623220	21	2687240734	CYP138A1
			2687240931	CYP135A1
			2687241185	CYP135B1
			2687241399	CYP51B1
			2687241401	CYP123A1
			2687241413	CYP126A1
			2687241925	CYP130A1
			2687242072	CYP132A1
			2687242345	CYP139A1
			2687242471	CYP144A1
			2687242478	CYP143A1
			2687242578	CYP140A1
			2687242987	CYP124A1
			2687242989	CYP128A1
			2687242995	CYP121A1
			2687243793	CYP136A1
			2687243856	CYP141A1
			2687244288	CYP142A1
			2687244289	CYP142A1
			2687244317	CYP125A1
			2687244450	CYP137A1
Mycobacterium bovis 1595	2636415899	20	2638475323	CYP138A1
			2638475522	CYP135A1
			2638475775	CYP135B1
			2638475987	CYP51B1
			2638475989	CYP123A1
			2638476002	CYP126A1
			2638476661	CYP132A1
			2638476934	CYP139A1
			2638477056	CYP144A1
			2638477063	CYP143A1
			2638477162	CYP140A1
			2638477562	CYP124A1
			2638477564	CYP128A1
			2638477570	CYP121A1
			2638478353	CYP136A1
			2638478416	CYP141A1
			2638478829	CYP142A1
			2638478830	CYP142A1
			2638478858	CYP125A1
			2638478992	CYP137A1
Mycobacterium bovis 30	2687453228	20	2687955792	CYP138A1
			2687955999	CYP135A1
			2687956254	CYP135B1
			2687956476	CYP51B1
			2687956478	CYP123A1
			2687956490	CYP126A1
			2687957179	CYP132A1
			2687957470	CYP139A1
			2687957596	CYP144A1
			2687957603	CYP143A1
			2687957705	CYP140A1
			2687958124	CYP124A1
			2687958126	CYP128A1
			2687958132	CYP121A1
			2687958945	CYP136A1
			2687959007	CYP141A1
			2687959447	CYP142A1
			2687959448	CYP142A1
			2687959476	CYP125A1
			2687959613	CYP137A1
Mycobacterium bovis AF 2122/97	2636415814	20	2638121396	CYP138A1
			2638121597	CYP135A1
			2638121849	CYP135B1
			2638122066	CYP51B1
			2638122068	CYP123A1
			2638122080	CYP126A1
			2638122742	CYP132A1
			2638123002	CYP139A1
			2638123116	CYP144A1
			2638123123	CYP143A1
			2638123616	CYP124A1
			2638123618	CYP128A1
			2638123225	CYP140A1
			2638123624	CYP121A1
			2638124420	CYP136A1
			2638124483	CYP141A1
			2638124969	CYP142A1
			2638124970	CYP142A1
			2638124998	CYP125A1
			2638125134	CYP137A1
Mycobacterium bovis AF 2122/97	637000169	20	637137475	CYP138A1
			637137667	CYP135A1
			637137913	CYP135B1
			637138119	CYP51B1
			637138121	CYP123A1
			637138133	CYP126A1
			637138768	CYP132A1
			637139034	CYP139A1
			637139148	CYP144A1
			637139155	CYP143A1
			637139253	CYP140A1
			637139629	CYP124A1
			637139631	CYP128A1
			637139639	CYP121A1
			637140434	CYP136A1
			637140494	CYP141A1
			637140893	CYP142A1
			637140892	CYP142A1
			637140920	CYP125A1
			637141057	CYP137A1
Mycobacterium bovis AN5	2654587639	20	2655178767	CYP138A1
			2655178967	CYP135A1
			2655179219	CYP135B1
			2655179431	CYP51B1
			2655179433	CYP123A1
			2655179445	CYP126A1
			2655180113	CYP132A1
			2655180375	CYP139A1
			2655180503	CYP144A1
			2655180510	CYP143A1
			2655180613	CYP140A1
			2655181016	CYP124A1
			2655181018	CYP128A1
			2655181024	CYP121A1
			2655181821	CYP136A1
			2655181885	CYP141A1
			2655182302	CYP142A1
			2655182303	CYP142A1
			2655182331	CYP125A1
			2655182465	CYP137A1
Mycobacterium bovis B2 7505	2579778623	20	2580298857	CYP135A1
			2580299276	CYP137A1
			2580299363	CYP135B1
			2580299909	CYP140A1
			2580300067	CYP130A1
			2580300147	CYP141A1
			2580300300	CYP138A1
			2580300442	CYP51B1
			2580300444	CYP123A1
			2580300536	CYP144A1
			2580300543	CYP143A1
			2580300999	CYP125A1
			2580301723	CYP139A1
			2580301920	CYP136A1
			2580302079	CYP124A1
			2580302081	CYP128A1
			2580302273	CYP121A1
			2580302363	CYP142A1
			2580302370	CYP132A1
			2580302503	CYP126A1
Mycobacterium bovis B-3222	2651869669	19	2652353530	CYP140A1
			2652354329	CYP51B1
			2652354045	CYP136A1
			2652354331	CYP123A1
			2652354343	CYP126A1
			2652355196	CYP144A1
			2652355203	CYP143A1
			2652351510	CYP138A1
			2652351684	CYP135A1
			2652351938	CYP135B1
			2652352159	CYP139A1
			2652352570	CYP132A1
			2652352730	CYP124A1
			2652352732	CYP128A1
			2652352738	CYP121A1
			2652352822	CYP142A1
			2652352823	CYP142A1
			2652352851	CYP125A1
			2652352985	CYP137A1
Mycobacterium bovis BCG	2645727702	19	2646605531	CYP138A1
			2646605732	CYP135A1
			2646605984	CYP135B1
			2646606197	CYP51B1
			2646606211	CYP126A1
			2646606871	CYP132A1
			2646607128	CYP139A1
			2646607251	CYP144A1
			2646607258	CYP143A1
			2646607358	CYP140A1
			2646607756	CYP124A1
			2646607758	CYP128A1
			2646607764	CYP121A1
			2646608552	CYP136A1
			2646608614	CYP141A1
			2646609071	CYP142A1
			2646609072	CYP142A1
			2646609100	CYP125A1
			2646609232	CYP137A1
Mycobacterium bovis BCG 26	2687453231	20	2687965240	CYP138A1
			2687965476	CYP135A1
			2687965769	CYP135B1
			2687966017	CYP51B1
			2687966018	CYP123A1
			2687966033	CYP126A1
			2687966818	CYP132A1
			2687967143	CYP139A1
			2687967299	CYP144A1
			2687967309	CYP143A1
			2687967422	CYP140A1
			2687967883	CYP124A1
			2687967885	CYP128A1
			2687967893	CYP121A1
			2687968819	CYP136A1
			2687968889	CYP141A1
			2687969420	CYP142A1
			2687969421	CYP142A1
			2687969452	CYP125A1
			2687969611	CYP137A1
Mycobacterium bovis BCG 3281	2645727564	19	2646006565	CYP138A1
			2646006766	CYP135A1
			2646007016	CYP135B1
			2646007228	CYP51B1
			2646007243	CYP126A1
			2646007898	CYP132A1
			2646008153	CYP139A1
			2646008276	CYP144A1
			2646008283	CYP143A1
			2646008384	CYP140A1
			2646008768	CYP124A1
			2646008770	CYP128A1
			2646008776	CYP121A1
			2646009566	CYP136A1
			2646009628	CYP141A1
			2646010121	CYP142A1
			2646010122	CYP142A1
			2646010150	CYP125A1
			2646010284	CYP137A1
Mycobacterium bovis BCG Birkhaug	2695420338	19	2695554820	CYP138A1
			2695555022	CYP135A1
			2695555272	CYP135B1
			2695555482	CYP51B1
			2695555496	CYP126A1
			2695556154	CYP132A1
			2695556411	CYP139A1
			2695556534	CYP144A1
			2695556541	CYP143A1
			2695556640	CYP140A1
			2695557045	CYP124A1
			2695557047	CYP128A1
			2695557053	CYP121A1
			2695557844	CYP136A1
			2695557906	CYP141A1
			2695558325	CYP142A1
			2695558326	CYP142A1
			2695558354	CYP125A1
			2695558486	CYP137A1
Mycobacterium bovis BCG China	2547132084	18	2547304917	CYP137A1
			2547305799	CYP124A1
			2547305801	CYP128A1
			2547305807	CYP121A1
			2547306060	CYP136A1
			2547306531	CYP139A1
			2547306697	CYP135A1
			2547306980	CYP140A1
			2547307350	CYP138A1
			2547308071	CYP132A1
			2547308357	CYP142A1
			2547308358	CYP142A1
			2547308386	CYP125A1
			2547308460	CYP51B1
			2547308474	CYP126A1
			2547308633	CYP144A1
			2547308640	CYP143A1
			2547308826	CYP135B1
Mycobacterium bovis BCG China	2695420322	19	2695500908	CYP138A1
			2695501108	CYP135A1
			2695501358	CYP135B1
			2695501569	CYP51B1
			2695501584	CYP126A1
			2695502237	CYP132A1
			2695502493	CYP139A1
			2695502617	CYP144A1
			2695502624	CYP143A1
			2695502724	CYP140A1
			2695503114	CYP124A1
			2695503116	CYP128A1
			2695503122	CYP121A1
			2695503913	CYP136A1
			2695503975	CYP141A1
			2695504390	CYP142A1
			2695504391	CYP142A1
			2695504419	CYP125A1
			2695504551	CYP137A1
Mycobacterium bovis BCG Connaught	2695420334	19	2695541117	CYP138A1
			2695541314	CYP135A1
			2695541566	CYP135B1
			2695541779	CYP51B1
			2695541794	CYP126A1
			2695542384	CYP132A1
			2695542642	CYP139A1
			2695542765	CYP144A1
			2695542772	CYP143A1
			2695542873	CYP140A1
			2695543261	CYP124A1
			2695543263	CYP128A1
			2695543269	CYP121A1
			2695544127	CYP136A1
			2695544189	CYP141A1
			2695544611	CYP142A1
			2695544612	CYP142A1
			2695544640	CYP125A1
			2695544772	CYP137A1
Mycobacterium bovis BCG Danish	2695420321	19	2695496852	CYP138A1
			2695497050	CYP135A1
			2695497301	CYP135B1
			2695497515	CYP51B1
			2695497529	CYP126A1
			2695498188	CYP132A1
			2695498445	CYP139A1
			2695498568	CYP144A1
			2695498575	CYP143A1
			2695498676	CYP140A1
			2695499061	CYP124A1
			2695499063	CYP128A1
			2695499069	CYP121A1
			2695499864	CYP136A1
			2695499926	CYP141A1
			2695500348	CYP142A1
			2695500349	CYP142A1
			2695500377	CYP125A1
			2695500509	CYP137A1
Mycobacterium bovis BCG Frappier	2695420330	19	2695527700	CYP138A1
			2695527897	CYP135A1
			2695528147	CYP135B1
			2695528363	CYP51B1
			2695528378	CYP126A1
			2695529037	CYP132A1
			2695529292	CYP139A1
			2695529415	CYP144A1
			2695529422	CYP143A1
			2695529525	CYP140A1
			2695529912	CYP124A1
			2695529914	CYP128A1
			2695529920	CYP121A1
			2695530708	CYP136A1
			2695530770	CYP141A1
			2695531185	CYP142A1
			2695531186	CYP142A1
			2695531214	CYP125A1
			2695531346	CYP137A1
Mycobacterium bovis BCG Glaxo	2600255034	18	2600678791	CYP138A1
			2600678954	CYP144A1
			2600678961	CYP143A1
			2600679058	CYP140A1
			2600679464	CYP124A1
			2600679466	CYP128A1
			2600679472	CYP121A1
			2600680290	CYP136A1
			2600680836	CYP135B1
			2600681052	CYP51B1
			2600681066	CYP126A1
			2600681689	CYP139A1
			2600682077	CYP137A1
			2600682218	CYP125A1
			2600682249	CYP142A1
			2600682250	CYP142A1
			2600682436	CYP132A1
			2600682573	CYP135A1
Mycobacterium bovis BCG Glaxo	2695420331	19	2695531746	CYP138A1
			2695532133	CYP135A1
			2695532198	CYP135B1
			2695532412	CYP51B1
			2695532427	CYP126A1
			2695533084	CYP132A1
			2695533343	CYP139A1
			2695533465	CYP144A1
			2695533472	CYP143A1
			2695533573	CYP140A1
			2695533957	CYP124A1
			2695533959	CYP128A1
			2695533965	CYP121A1
			2695534753	CYP136A1
			2695534815	CYP141A1
			2695535234	CYP142A1
			2695535235	CYP142A1
			2695535396	CYP137A1
			2695535263	CYP125A1
Mycobacterium bovis BCG Glaxo	2600255034	18	2600678791	CYP138A1
			2600678954	CYP144A1
			2600678961	CYP143A1
			2600679058	CYP140A1
			2600679464	CYP124A1
			2600679466	CYP128A1
			2600679472	CYP121A1
			2600680290	CYP136A1
			2600680836	CYP135B1
			2600681052	CYP51B1
			2600681066	CYP126A1
			2600681689	CYP139A1
			2600682077	CYP137A1
			2600682218	CYP125A1
			2600682249	CYP142A1
			2600682250	CYP142A1
			2600682436	CYP132A1
			2600682573	CYP135A1
Mycobacterium bovis BCG Grappier	2600255035	18	2600682928	CYP136A1
			2600683724	CYP121A1
			2600683730	CYP128A1
			2600683732	CYP124A1
			2600684126	CYP140A1
			2600684228	CYP143A1
			2600684235	CYP144A1
			2600684359	CYP139A1
			2600684804	CYP135B1
			2600685019	CYP51B1
			2600685033	CYP126A1
			2600685443	CYP135A1
			2600685645	CYP138A1
			2600685920	CYP142A1
			2600685921	CYP142A1
			2600685949	CYP125A1
			2600686085	CYP137A1
			2600686270	CYP132A1
Mycobacterium bovis BCG Japan	2695420357	19	2695641317	CYP138A1
			2695641517	CYP135A1
			2695641767	CYP135B1
			2695641980	CYP51B1
			2695641994	CYP126A1
			2695642654	CYP132A1
			2695642911	CYP139A1
			2695643036	CYP144A1
			2695643043	CYP143A1
			2695643143	CYP140A1
			2695643541	CYP124A1
			2695643543	CYP128A1
			2695643549	CYP121A1
			2695644337	CYP136A1
			2695644399	CYP141A1
			2695644818	CYP142A1
			2695644819	CYP142A1
			2695644847	CYP125A1
			2695644979	CYP137A1
Mycobacterium bovis BCG Korea 1168P	2540341164	20	2540802221	CYP138A1
			2540802417	CYP135A1
			2540802673	CYP135B1
			2540802892	CYP51B1
			2540802894	CYP123A1
			2540802906	CYP126A1
			2540803585	CYP132A1
			2540803840	CYP139A1
			2540803952	CYP144A1
			2540803960	CYP143A1
			2540804059	CYP140A1
			2540804444	CYP124A1
			2540804446	CYP128A1
			2540804454	CYP121A1
			2540805279	CYP136A1
			2540805341	CYP141A1
			2540805760	CYP142A1
			2540805761	CYP142A1
			2540805791	CYP125A1
			2540805933	CYP137A1
Mycobacterium bovis BCG Mexico	2511231152	20	2511809719	CYP138A1
			2511809914	CYP135A1
			2511810163	CYP135B1
			2511810370	CYP51B1
			2511810372	CYP123A1
			2511810384	CYP126A1
			2511811023	CYP132A1
			2511811274	CYP139A1
			2511811389	CYP144A1
			2511811396	CYP143A1
			2511811496	CYP140A1
			2511811872	CYP124A1
			2511811874	CYP128A1
			2511811882	CYP121A1
			2511812695	CYP136A1
			2511812754	CYP141A1
			2511813195	CYP142A1
			2511813196	CYP142A1
			2511813223	CYP125A1
			2511813362	CYP137A1
Mycobacterium bovis BCG Moreau	2600254958	20	2600457110	CYP121A1
			2600457115	CYP128A1
			2600457118	CYP124A1
			2600457415	CYP136A1
			2600457840	CYP139A1
			2600458432	CYP138A1
			2600458433	CYP138A1
			2600458434	CYP138A1
			2600458611	CYP142A1
			2600458612	CYP142A1
			2600458646	CYP125A1
			2600458800	CYP137A1
			2600459504	CYP51B1
			2600459519	CYP126A1
			2600460185	CYP140A1
			2600460301	CYP143A1
			2600460310	CYP144A1
			2600461116	CYP135B1
			2600461226	CYP132A1
			2600461449	CYP135A1
Mycobacterium bovis BCG Moreau	2695420324	19	2695509006	CYP138A1
			2695509210	CYP135A1
			2695509461	CYP135B1
			2695509678	CYP51B1
			2695509692	CYP126A1
			2695510356	CYP132A1
			2695510617	CYP139A1
			2695510740	CYP144A1
			2695510747	CYP143A1
			2695510849	CYP140A1
			2695511251	CYP124A1
			2695511253	CYP128A1
			2695511259	CYP121A1
			2695512056	CYP136A1
			2695512120	CYP141A1
			2695512535	CYP142A1
			2695512536	CYP142A1
			2695512564	CYP125A1
			2695512698	CYP137A1
Mycobacterium bovis BCG Moreau RDJ	2619619103	19	2620698116	CYP138A1
			2620698316	CYP135A1
			2620698564	CYP135B1
			2620698775	CYP51B1
			2620698789	CYP126A1
			2620699441	CYP132A1
			2620699696	CYP139A1
			2620699816	CYP144A1
			2620699823	CYP143A1
			2620699922	CYP140A1
			2620700315	CYP124A1
			2620700317	CYP128A1
			2620700323	CYP121A1
			2620701109	CYP136A1
			2620701171	CYP141A1
			2620701596	CYP142A1
			2620701597	CYP142A1
			2620701625	CYP125A1
			2620701758	CYP137A1
Mycobacterium bovis BCG Pasteur	2695420341	19	2695564542	CYP138A1
			2695564740	CYP135A1
			2695564991	CYP135B1
			2695565205	CYP51B1
			2695565873	CYP132A1
			2695565219	CYP126A1
			2695566131	CYP139A1
			2695566244	CYP144A1
			2695566251	CYP143A1
			2695566353	CYP140A1
			2695566742	CYP124A1
			2695566744	CYP128A1
			2695566750	CYP121A1
			2695567539	CYP136A1
			2695567603	CYP141A1
			2695568023	CYP142A1
			2695568024	CYP142A1
			2695568052	CYP125A1
			2695568184	CYP137A1
Mycobacterium bovis BCG Pasteur 1173P2	639633040	20	639829071	CYP138A1
			639829265	CYP135A1
			639829511	CYP135B1
			639829717	CYP51B1
			639829719	CYP123A1
			639829731	CYP126A1
			639830366	CYP132A1
			639830617	CYP139A1
			639830723	CYP144A1
			639830730	CYP143A1
			639830828	CYP140A1
			639831194	CYP124A1
			639831196	CYP128A1
			639831204	CYP121A1
			639832003	CYP136A1
			639832062	CYP141A1
			639832497	CYP142A1
			639832498	CYP142A1
			639832525	CYP125A1
			639832662	CYP137A1
Mycobacterium bovis BCG Phipps	2600255031	20	2600665449	CYP135B1
			2600665840	CYP142A1
			2600665841	CYP142A1
			2600665869	CYP125A1
			2600666183	CYP136A1
			2600666606	CYP139A1
			2600666607	CYP139A1
			2600666738	CYP144A1
			2600666739	CYP144A1
			2600666747	CYP143A1
			2600666850	CYP140A1
			2600667897	CYP121A1
			2600667903	CYP128A1
			2600667905	CYP124A1
			2600668258	CYP132A1
			2600668626	CYP137A1
			2600668806	CYP138A1
			2600669029	CYP135A1
			2600669392	CYP126A1
			2600669407	CYP51B1
Mycobacterium bovis BCG Phipps	2695420320	19	2695492810	CYP138A1
			2695493010	CYP135A1
			2695493260	CYP135B1
			2695493471	CYP51B1
			2695493485	CYP126A1
			2695494141	CYP132A1
			2695494396	CYP139A1
			2695494510	CYP144A1
			2695494517	CYP143A1
			2695494619	CYP140A1
			2695495009	CYP124A1
			2695495011	CYP128A1
			2695495017	CYP121A1
			2695495810	CYP136A1
			2695495872	CYP141A1
			2695496290	CYP142A1
			2695496291	CYP142A1
			2695496319	CYP125A1
			2695496451	CYP137A1
Mycobacterium bovis BCG Prague	2600255033	20	2600674208	CYP139A1
			2600674209	CYP139A1
			2600675248	CYP124A1
			2600675250	CYP128A1
			2600675256	CYP121A1
			2600675724	CYP138A1
			2600676809	CYP135A1
			2600677064	CYP136A1
			2600677159	CYP142A1
			2600677160	CYP142A1
			2600677191	CYP125A1
			2600677340	CYP137A1
			2600677529	CYP51B1
			2600677544	CYP126A1
			2600677619	CYP135B1
			2600677776	CYP132A1
			2600677977	CYP144A1
			2600677978	CYP144A1
			2600677986	CYP143A1
			2600678089	CYP140A1
Mycobacterium bovis BCG Prague	2695420323	19	2695504953	CYP138A1
			2695505154	CYP135A1
			2695505404	CYP135B1
			2695505616	CYP51B1
			2695505630	CYP126A1
			2695506346	CYP132A1
			2695506604	CYP139A1
			2695506727	CYP144A1
			2695506734	CYP143A1
			2695506837	CYP140A1
			2695507222	CYP124A1
			2695507224	CYP128A1
			2695507230	CYP121A1
			2695507959	CYP136A1
			2695508022	CYP141A1
			2695508443	CYP142A1
			2695508444	CYP142A1
			2695508472	CYP125A1
			2695508604	CYP137A1
Mycobacterium bovis BCG Russia	2695420358	20	2695645381	CYP138A1
			2695645582	CYP135A1
			2695645833	CYP135B1
			2695646048	CYP51B1
			2695646063	CYP126A1
			2695646721	CYP132A1
			2695646979	CYP139A1
			2695647104	CYP144A1
			2695647111	CYP143A1
			2695647211	CYP140A1
			2695647612	CYP124A1
			2695647614	CYP128A1
			2695647620	CYP121A1
			2695648413	CYP136A1
			2695648475	CYP141A1
			2695648477	CYP141A1
			2695648893	CYP142A1
			2695648894	CYP142A1
			2695648922	CYP125A1
			2695649055	CYP137A1
Mycobacterium bovis BCG S4	2713896967	18	2715051336	CYP138A1
			2715051538	CYP135A1
			2715051787	CYP135B1
			2715051999	CYP51B1
			2715052014	CYP126A1
			2715052674	CYP132A1
			2715052931	CYP139A1
			2715053053	CYP144A1
			2715053060	CYP143A1
			2715053162	CYP140A1
			2715053561	CYP124A1
			2715053563	CYP128A1
			2715053569	CYP121A1
			2715054361	CYP136A1
			2715054838	CYP142A1
			2715054839	CYP142A1
			2715054867	CYP125A1
			2715055002	CYP137A1
Mycobacterium bovis BCG Sweden	2600255032	18	2600670213	CYP142A1
			2600670214	CYP142A1
			2600670245	CYP125A1
			2600670390	CYP137A1
			2600670630	CYP124A1
			2600670632	CYP128A1
			2600670638	CYP121A1
			2600671084	CYP135A1
			2600671179	CYP136A1
			2600671653	CYP139A
			2600671789	CYP144A1
			2600671797	CYP143A1
			2600671914	CYP140A1
			2600672565	CYP51B1
			2600672581	CYP126A1
			2600672907	CYP132A1
			2600673200	CYP138A1
			2600673920	CYP135B1
Mycobacterium bovis BCG Sweden	2695420360	19	2695652133	CYP138A1
			2695652332	CYP135A1
			2695652582	CYP135B1
			2695652794	CYP51B1
			2695652808	CYP126A1
			2695653468	CYP132A1
			2695653725	CYP139A1
			2695653849	CYP144A1
			2695653856	CYP143A1
			2695653957	CYP140A1
			2695654357	CYP124A1
			2695654359	CYP128A1
			2695654365	CYP121A1
			2695655162	CYP136A1
			2695655224	CYP141A1
			2695655642	CYP142A1
			2695655643	CYP142A1
			2695655671	CYP125A1
			2695655804	CYP137A1
Mycobacterium bovis BCG Tice	2695420355	19	2695630835	CYP138A1
			2695631035	CYP135A1
			2695631285	CYP135B1
			2695631496	CYP51B1
			2695631511	CYP126A1
			2695632165	CYP132A1
			2695632423	CYP139A1
			2695632546	CYP144A1
			2695632553	CYP143A1
			2695632656	CYP140A1
			2695633049	CYP124A1
			2695633051	CYP128A1
			2695633057	CYP121A1
			2695633851	CYP136A1
			2695633913	CYP141A1
			2695634331	CYP142A1
			2695634332	CYP142A1
			2695634360	CYP125A1
			2695634492	CYP137A1
Mycobacterium bovis BCG Tokyo 172	643692028	20	643733152	CYP135A1
			643732958	CYP138A1
			643733397	CYP135B1
			643733603	CYP51B1
			643733605	CYP123A1
			643733617	CYP126A1
			643734255	CYP132A1
			643734506	CYP139A1
			643734621	CYP144A1
			643734628	CYP143A1
			643734726	CYP140A1
			643735102	CYP124A1
			643735104	CYP128A1
			643735112	CYP121A1
			643735909	CYP136A1
			643735969	CYP141A1
			643736409	CYP142A1
			643736410	CYP142A1
			643736437	CYP125A1
			643736573	CYP137A1
Mycobacterium bovis BCG Tokyo 172	2684623100	19	2686790263	CYP138A1
			2686790463	CYP135A1
			2686790715	CYP135B1
			2686790928	CYP51B1
			2686790942	CYP126A1
			2686791600	CYP132A1
			2686791857	CYP139A1
			2686791980	CYP144A1
			2686791987	CYP143A1
			2686792087	CYP140A1
			2686792481	CYP124A1
			2686792483	CYP128A1
			2686792489	CYP121A1
			2686793278	CYP136A1
			2686793340	CYP141A1
			2686793799	CYP142A1
			2686793800	CYP142A1
			2686793828	CYP125A1
			2686793960	CYP137A1
Mycobacterium bovis BCG-1	2687453126	19	2687569834	CYP138A1
			2687570041	CYP135A1
			2687570296	CYP135B1
			2687570516	CYP51B1
			2687570530	CYP126A1
			2687571201	CYP132A1
			2687571468	CYP139A1
			2687571594	CYP144A1
			2687571601	CYP143A1
			2687571703	CYP140A1
			2687572107	CYP124A1
			2687572109	CYP128A1
			2687572115	CYP121A1
			2687572913	CYP136A1
			2687572975	CYP141A1
			2687573456	CYP142A1
			2687573457	CYP142A1
			2687573485	CYP125A1
			2687573618	CYP137A1
Mycobacterium bovis BCG-1 (Russia)	2687453403	19	2688648909	CYP138A1
			2688649110	CYP135A1
			2688649360	CYP135B1
			2688649574	CYP51B1
			2688649588	CYP126A1
			2688650246	CYP132A1
			2688650503	CYP139A1
			2688650625	CYP144A1
			2688650632	CYP143A1
			2688650732	CYP140A1
			2688651129	CYP124A1
			2688651131	CYP128A1
			2688651137	CYP121A1
			2688651926	CYP136A1
			2688651988	CYP141A1
			2688652447	CYP142A1
			2688652448	CYP142A1
			2688652476	CYP125A1
			2688652610	CYP137A1
Mycobacterium bovis BCG-Denmark TMC 1010, ATCC 35733	2547132085	18	2547309537	CYP136A1
			2547309912	CYP137A1
			2547310367	CYP124A1
			2547310369	CYP128A1
			2547310375	CYP121A1
			2547310638	CYP135A1
			2547310895	CYP140A1
			2547311116	CYP139A1
			2547311239	CYP144A1
			2547311246	CYP143A1
			2547311499	CYP138A1
			2547312320	CYP142A1
			2547312321	CYP142A1
			2547312349	CYP125A1
			2547312619	CYP51B1
			2547312633	CYP126A1
			2547312771	CYP132A1
			2547312901	CYP135B1
Mycobacterium bovis BCG-Russia TMC 1022 , ATCC 35740	2547132087	19	2547317188	CYP139A1
			2547317313	CYP144A1
			2547317320	CYP143A1
			2547317423	CYP140A1
			2547317947	CYP136A1
			2547318234	CYP138A1
			2547318388	CYP142A1
			2547318389	CYP142A1
			2547318417	CYP125A1
			2547318552	CYP137A1
			2547318836	CYP128A1
			2547318842	CYP121A1
			2547318834	CYP124A1
			2547318967	CYP141A1
			2547320474	CYP135A1
			2547320880	CYP132A1
			2547320905	CYP51B1
			2547320920	CYP126A1
			2547321106	CYP135B1
Mycobacterium bovis BCG-Tice, TMC 1028	2547132086	18	2547313604	CYP142A1
			2547313605	CYP142A1
			2547313633	CYP125A1
			2547313769	CYP137A1
			2547314167	CYP136A1
			2547314794	CYP132A1
			2547314995	CYP139A1
			2547315151	CYP135A1
			2547315405	CYP135B1
			2547315525	CYP124A1
			2547315527	CYP128A1
			2547315533	CYP121A1
			2547315720	CYP140A1
			2547315935	CYP138A1
			2547316791	CYP51B1
			2547316805	CYP126A1
			2547316889	CYP144A1
			2547316896	CYP143A1
Mycobacterium bovis Bz 31150	2579778928	18	2581586247	CYP124A1
			2581586249	CYP128A1
			2581586258	CYP121A1
			2581586684	CYP140A1
			2581587072	CYP139A1
			2581587799	CYP125A1
			2581588090	CYP136A1
			2581588229	CYP137A1
			2581588666	CYP51B1
			2581588668	CYP123A1
			2581588680	CYP126A1
			2581588809	CYP135B1
			2581588925	CYP132A1
			2581589185	CYP138A1
			2581589428	CYP144A1
			2581589597	CYP135A1
			2581589876	CYP143A1
			2581589935	CYP142A1
Mycobacterium bovis D 4155	2579778729	20	2580743077	CYP130A1
			2580743221	CYP132A1
			2580743505	CYP135B1
			2580743715	CYP51B1
			2580743717	CYP123A1
			2580743729	CYP126A1
			2580744179	CYP138A1
			2580744396	CYP137A1
			2580744928	CYP139A1
			2580745039	CYP124A1
			2580745041	CYP128A1
			2580745050	CYP121A1
			2580745276	CYP144A1
			2580745283	CYP143A1
			2580745379	CYP140A1
			2580745617	CYP135A1
			2580745832	CYP142A1
			2580745859	CYP125A1
			2580745971	CYP136A1
			2580746532	CYP141A1
Mycobacterium bovis Kc 32216	2582580974	20	2584104781	CYP138A1
			2584105574	CYP135B1
			2584105770	CYP124A1
			2584105772	CYP128A1
			2584105781	CYP121A1
			2584105917	CYP135A1
			2584106437	CYP130A1
			2584106626	CYP141A1
			2584106907	CYP137A1
			2584107032	CYP140A1
			2584107334	CYP142A1
			2584107361	CYP125A1
			2584107430	CYP139A1
			2584107566	CYP136A1
			2584107824	CYP51B1
			2584107826	CYP123A1
			2584107838	CYP126A1
			2584108197	CYP132A1
			2584108358	CYP144A1
			2584108365	CYP143A1
Mycobacterium bovis Kc 9614	2579778584	20	2580121904	CYP138A1
			2580122102	CYP135A1
			2580122351	CYP135B1
			2580122791	CYP136A1
			2580122856	CYP141A1
			2580123929	CYP139A1
			2580124078	CYP130A1
			2580124455	CYP124A1
			2580124457	CYP128A1
			2580124466	CYP121A1
			2580124907	CYP140A1
			2580125101	CYP137A1
			2580125151	CYP142A1
			2580125178	CYP125A1
			2580125480	CYP132A1
			2580125716	CYP51B1
			2580125718	CYP123A1
			2580125730	CYP126A1
			2580125803	CYP144A1
			2580125810	CYP143A1
Mycobacterium bovis MAL010093	2582580880	20	2583742566	CYP132A1
			2583742713	CYP130A1
			2583743205	CYP126A1
			2583743217	CYP123A1
			2583743219	CYP51B1
			2583743429	CYP135B1
			2583743678	CYP135A1
			2583743876	CYP138A1
			2583744744	CYP136A1
			2583744809	CYP141A1
			2583745288	CYP139A1
			2583745406	CYP144A1
			2583745413	CYP143A1
			2583745508	CYP140A1
			2583745898	CYP124A1
			2583745900	CYP128A1
			2583745909	CYP121A1
			2583746002	CYP142A1
			2583746029	CYP125A1
			2583746168	CYP137A1
Mycobacterium bovis MB1	2651869707	19	2652512714	CYP135A1
			2652512781	CYP135B1
			2652513000	CYP51B1
			2652513002	CYP123A1
			2652513014	CYP126A1
			2652513106	CYP142A1
			2652513107	CYP142A1
			2652513135	CYP125A1
			2652513271	CYP137A1
			2652514088	CYP124A1
			2652514090	CYP128A1
			2652514096	CYP121A1
			2652514963	CYP132A1
			2652515064	CYP136A1
			2652515966	CYP139A1
			2652516108	CYP138A1
			2652516376	CYP140A1
			2652516431	CYP144A1
			2652516438	CYP143A1
Mycobacterium bovis MB3	2639762931	20	2641309413	CYP132A1
			2641309824	CYP136A1
			2641310105	CYP139A1
			2641310986	CYP135B1
			2641311492	CYP124A1
			2641311494	CYP128A1
			2641311500	CYP121A1
			2641311709	CYP51B1
			2641311711	CYP123A1
			2641311723	CYP126A1
			2641312073	CYP140A1
			2641312162	CYP138A1
			2641312290	CYP142A1
			2641312291	CYP142A1
			2641312320	CYP125A1
			2641312526	CYP137A1
			2641312647	CYP144A1
			2641312648	CYP144A1
			2641312655	CYP143A1
			2641312722	CYP135A1
Mycobacterium bovis MB4	2706794576	19	2707489329	CYP124A1
			2707489331	CYP128A1
			2707489337	CYP121A1
			2707489769	CYP144A1
			2707489776	CYP143A1
			2707489871	CYP140A1
			2707490119	CYP139A1
			2707490309	CYP132A1
			2707491440	CYP142A1
			2707491441	CYP142A1
			2707491469	CYP125A1
			2707491602	CYP137A1
			2707492016	CYP138A1
			2707492374	CYP135B1
			2707492617	CYP135A1
			2707492837	CYP51B1
			2707492839	CYP123A1
			2707492852	CYP126A1
			2707493159	CYP136A1
Mycobacterium bovis MbURU-001	2645727999	20	2647876817	CYP138A1
			2647877017	CYP135A1
			2647877263	CYP135B1
			2647877475	CYP51B1
			2647877477	CYP123A1
			2647877490	CYP126A1
			2647878156	CYP132A1
			2647878417	CYP139A1
			2647878539	CYP144A1
			2647878546	CYP143A1
			2647878648	CYP140A1
			2647879048	CYP124A1
			2647879050	CYP128A1
			2647879056	CYP121A1
			2647879862	CYP136A1
			2647879924	CYP141A1
			2647880339	CYP142A1
			2647880340	CYP142A1
			2647880368	CYP125A1
			2647880489	CYP137A1
Mycobacterium bovis Mr 4387	2579778734	20	2580768511	CYP135B1
			2580768721	CYP51B1
			2580768723	CYP123A1
			2580768735	CYP126A1
			2580768757	CYP142A1
			2580768784	CYP125A1
			2580768929	CYP137A1
			2580769207	CYP130A1
			2580769351	CYP132A1
			2580769503	CYP124A1
			2580769505	CYP128A1
			2580769514	CYP121A1
			2580769879	CYP138A1
			2580770771	CYP144A1
			2580770778	CYP143A1
			2580770874	CYP140A1
			2580771058	CYP139A1
			2580771382	CYP136A1
			2580772084	CYP135A1
			2580772153	CYP141A1
Mycobacterium bovis Wt 21231	2582580936	20	2584003232	CYP130A1
			2584003376	CYP132A1
			2584003651	CYP139A1
			2584003677	CYP135A1
			2584003926	CYP135B1
			2584004136	CYP51B1
			2584004138	CYP123A1
			2584004150	CYP126A1
			2584004503	CYP124A1
			2584004505	CYP128A1
			2584004514	CYP121A1
			2584004740	CYP138A1
			2584004919	CYP142A1
			2584004946	CYP125A1
			2584005091	CYP137A1
			2584005665	CYP141A1
			2584006384	CYP140A1
			2584006853	CYP136A1
			2584007087	CYP144A1
			2584007094	CYP143A1
Mycobacterium bovis Wt 21419	2579778875	20	2581354352	CYP135B1
			2581354562	CYP51B1
			2581354564	CYP123A1
			2581354576	CYP126A1
			2581354649	CYP130A1
			2581355094	CYP139A1
			2581355325	CYP138A1
			2581356210	CYP141A1
			2581356426	CYP142A1
			2581356453	CYP125A1
			2581356598	CYP137A1
			2581356875	CYP124A1
			2581356877	CYP128A1
			2581356886	CYP121A1
			2581357339	CYP136A1
			2581357480	CYP140A1
			2581357546	CYP132A1
			2581357980	CYP135A1
			2581358032	CYP144A1
			2581358039	CYP143A1
Mycobacterium canettii CIPT 140010059	650716060	21	651037485	CYP138A1
			651037673	CYP135A1
			651037911	CYP135B1
			651037920	CYP1128A1
			651037922	CYP128A
			651038103	CYP51B1
			651038105	CYP123A1
			651038117	CYP126A1
			651038596	CYP130A1
			651038740	CYP132A1
			651039004	CYP139A1
			651039123	CYP144A1
			651039131	CYP143A1
			651039222	CYP140A1
			651039609	CYP124A1
			651039611	CYP128A1
			651039619	CYP121A1
			651040401	CYP136A1
			651040835	CYP142A1
			651040862	CYP125A1
			651041012	CYP137A1
Mycobacterium canettii CIPT 140060008	2541047047	19	2541576464	CYP138A1
			2541576656	CYP135A1
			2541576905	CYP135B1
			2541577097	CYP51B1
			2541577099	CYP123A1
			2541577112	CYP126A1
			2541577617	CYP130A1
			2541577763	CYP132A1
			2541578033	CYP139A1
			2541578156	CYP144A1
			2541578163	CYP143A1
			2541578255	CYP140A1
			2541578679	CYP124A1
			2541578681	CYP128A1
			2541578689	CYP121A1
			2541579508	CYP136A1
			2541579980	CYP142A1
			2541580007	CYP125A1
			2541580149	CYP137A1
Mycobacterium canettii CIPT 140070002	2565956758	19	2566979219	CYP138A1
			2566979426	CYP135A1
			2566979686	CYP135B1
			2566979893	CYP51B1
			2566979895	CYP123A1
			2566979909	CYP126A1
			2566980421	CYP130A1
			2566980582	CYP132A1
			2566980890	CYP139A1
			2566981025	CYP144A1
			2566981032	CYP143A1
			2566981125	CYP140A1
			2566981586	CYP124A1
			2566981588	CYP128A1
			2566981594	CYP121A1
			2566982423	CYP136A1
			2566982918	CYP142A1
			2566982947	CYP125A1
			2566983101	CYP137A1
Mycobacterium canettii CIPT 140070005	2565956759	20	2566983517	CYP138A1
			2566983518	CYP138A1
			2566983720	CYP135A1
			2566983975	CYP135B1
			2566984181	CYP51B1
			2566984183	CYP123A1
			2566984195	CYP126A1
			2566984731	CYP130A1
			2566984884	CYP132A1
			2566985178	CYP139A1
			2566985311	CYP144A1
			2566985318	CYP143A1
			2566985411	CYP140A1
			2566985860	CYP124A1
			2566985862	CYP128A1
			2566985868	CYP121A1
			2566986692	CYP136A1
			2566987171	CYP142A1
			2566987200	CYP125A1
			2566987346	CYP137A1
Mycobacterium canettii CIPT 140070007	2565956756	20	2566970640	CYP138A1
			2566970845	CYP135A1
			2566971099	CYP135B1
			2566971291	CYP51B1
			2566971293	CYP123A1
			2566971305	CYP126A1
			2566971904	CYP130A1
			2566972057	CYP132A1
			2566972350	CYP139A1
			2566972475	CYP144A1
			2566972482	CYP143A1
			2566972575	CYP140A1
			2566973024	CYP124A1
			2566973026	CYP128A1
			2566973032	CYP121A1
			2566973853	CYP136A1
			2566973918	CYP141A1
			2566974356	CYP142A1
			2566974384	CYP125A1
			2566974525	CYP137A1
Mycobacterium canettii CIPT 140070008	2541047045	19	2541568188	CYP138A1
			2541568382	CYP135A1
			2541568628	CYP135B1
			2541568820	CYP51B1
			2541568822	CYP123A1
			2541568834	CYP126A1
			2541569362	CYP130A1
			2541569511	CYP132A1
			2541569776	CYP139A1
			2541569892	CYP144A1
			2541569899	CYP143A1
			2541569990	CYP140A1
			2541570442	CYP124A1
			2541570444	CYP128A1
			2541570452	CYP121A1
			2541571257	CYP136A1
			2541571734	CYP142A1
			2541571761	CYP125A1
			2541571902	CYP137A1
Mycobacterium canettii CIPT 140070010	2540341073	22	2540552957	CYP138A1
			2540553159	CYP135A1
			2540553399	CYP135B1
			2540553408	CYP1128A1
			2540553410	CYP128A
			2540553597	CYP51B1
			2540553599	CYP123A1
			2540553611	CYP126A1
			2540554136	CYP130A1
			2540554294	CYP132A1
			2540554561	CYP139A1
			2540554680	CYP144A1
			2540554687	CYP143A1
			2540554785	CYP140A1
			2540555205	CYP124A1
			2540555207	CYP128A
			2540555216	CYP121A1
			2540556012	CYP136A1
			2540556090	CYP141A1
			2540556509	CYP142A1
			2540556536	CYP125A1
			2540556683	CYP137A1
Mycobacterium canettii CIPT 140070013	2565956757	19	2566974951	CYP138A1
			2566975171	CYP135A1
			2566975427	CYP135B1
			2566975628	CYP51B1
			2566975630	CYP123A1
			2566975642	CYP126A1
			2566976182	CYP130A1
			2566976339	CYP132A1
			2566976623	CYP139A1
			2566976758	CYP144A1
			2566976765	CYP143A1
			2566976856	CYP140A1
			2566977298	CYP124A1
			2566977300	CYP128A1
			2566977306	CYP121A1
			2566978124	CYP136A1
			2566978617	CYP142A1
			2566978645	CYP125A1
			2566978797	CYP137A1
Mycobacterium canettii CIPT 140070017	2541047046	22	2541572301	CYP138A1
			2541572493	CYP135A1
			2541572746	CYP135B1
			2541572755	CYP1128A10
			2541572758	CYP128A
			2541572985	CYP51B1
			2541572987	CYP123A1
			2541572999	CYP126A1
			2541573504	CYP130A
			2541573505	CYP130A
			2541573651	CYP132A1
			2541573920	CYP139A1
			2541574037	CYP144A1
			2541574044	CYP143A1
			2541574138	CYP140A1
			2541574553	CYP124A1
			2541574567	CYP121A1
			2541575381	CYP136A1
			2541575451	CYP141A1
			2541575877	CYP142A1
			2541575905	CYP125A1
			2541576062	CYP137A1
Mycobacterium caprae Allgaeu	2728369367	20	2730169770	CYP138A1
			2730169969	CYP135A1
			2730170222	CYP135B1
			2730170435	CYP51B1
			2730170437	CYP123A1
			2730170450	CYP126A1
			2730171102	CYP132A1
			2730171371	CYP139A1
			2730171494	CYP144A1
			2730171501	CYP143A1
			2730171603	CYP140A1
			2730171997	CYP124A1
			2730171999	CYP128A1
			2730172005	CYP121A1
			2730172790	CYP136A1
			2730172849	CYP141A1
			2730173271	CYP142A1
			2730173272	CYP142A1
			2730173300	CYP125A1
			2730173434	CYP137A1
Mycobacterium caprae MB2	2698536604	19	2699761780	CYP51B1
			2699761782	CYP123A1
			2699761794	CYP126A1
			2699762147	CYP135A1
			2699762358	CYP135B1
			2699762923	CYP136A1
			2699763344	CYP137A1
			2699763467	CYP142A1
			2699763468	CYP142A1
			2699763496	CYP125A1
			2699764020	CYP144A1
			2699764027	CYP143A1
			2699764130	CYP140A1
			2699764182	CYP139A1
			2699764557	CYP132A1
			2699765168	CYP138A1
			2699765599	CYP124A1
			2699765601	CYP128A1
			2699765607	CYP121A1
Mycobacterium tuberculosis BTB08-183	2603879708	20	2604559396	CYP138A1
			2604559594	CYP135A1
			2604559841	CYP135B1
			2604560111	CYP141A1
			2604560177	CYP136A1
			2604560345	CYP130A1
			2604560495	CYP132A1
			2604560767	CYP139A1
			2604560880	CYP144A1
			2604560887	CYP143A1
			2604560983	CYP140A1
			2604561409	CYP124A1
			2604561411	CYP128A1
			2604561417	CYP121A1
			2604562558	CYP126A1
			2604562570	CYP123A1
			2604562572	CYP51B1
			2604562942	CYP142A1
			2604562970	CYP125A1
			2604563109	CYP137A1
Mycobacterium tuberculosis 001_13432	2713897272	20	2716307382	CYP137A1
			2716307554	CYP125A1
			2716307582	CYP142A1
			2716307713	CYP136A1
			2716307942	CYP124A1
			2716307944	CYP128A1
			2716307950	CYP121A1
			2716308075	CYP139A1
			2716308681	CYP143A1
			2716308688	CYP144A1
			2716308907	CYP140A1
			2716309191	CYP141A1
			2716309581	CYP130A1
			2716309788	CYP135B1
			2716309824	CYP135A1
			2716310085	CYP126A1
			2716310097	CYP123A1
			2716310099	CYP51B1
			2716310371	CYP132A1
			2716311072	CYP138A1
Mycobacterium tuberculosis 02_1987	2576861165	20	2577461306	CYP142A1
			2577461333	CYP125A1
			2577461478	CYP137A1
			2577461651	CYP135A1
			2577461900	CYP135B1
			2577462136	CYP138A1
			2577462548	CYP139A1
			2577462985	CYP144A1
			2577462992	CYP143A1
			2577463088	CYP140A1
			2577463613	CYP132A1
			2577463976	CYP130A1
			2577464153	CYP136A1
			2577464739	CYP124A1
			2577464741	CYP128A1
			2577464750	CYP121A1
			2577464864	CYP51B1
			2577464866	CYP123A1
			2577464878	CYP126A1
			2577464899	CYP141A1
Mycobacterium tuberculosis 02_1987	642979309	19	643021941	CYP135B1
			643022165	CYP51B1
			643022167	CYP123A1
			643022179	CYP126A1
			643022714	CYP130A1
			643022866	CYP132A1
			643023290	CYP124A1
			643023292	CYP128A1
			643023299	CYP121A1
			643023444	CYP140A1
			643023540	CYP143A1
			643023548	CYP144A1
			643024692	CYP136A1
			643024759	CYP141A1
			643025206	CYP142A1
			643025236	CYP125A1
			643025382	CYP137A1
[truncated: 61,069 more rows]
[truncated: 3 more columns]

## Sheet: Table S2
Table S2. A Welch's T-test analysis of P450 count among different mycobacterial categories. Welch's T-test was performed using an online calculator available at https://www.statskingdom.com/150MeanT2uneq.html. The average number of P450s, standard deviation, and sample size were used as input. The input data and the resulting data, such as the null hypothesis (H0), p-value, t-value, and effect si…
		Input data
		Mycobacterial category	Average number of P450s	Standard deviation	Sample size
		MTBC	20.1678	1.61928	2128
		MCAC	25.5647	2.40299	255
		NTM	47.6074	14.6959	163
		MAC	48.0472	8.07746	106
		SAP	50.5	18.4526	10
		MCL	5.25	1.70783	4
		Results
		1.	H0 hypothesis
				MTBC	MCAC	NTM	MAC	SAP	MCL
			MTBC		Rejected	Rejected	Rejected	Rejected	Rejected
			MCAC			Rejected	Rejected	Rejected	Rejected
			NTM				Not rejected	Not rejected	Rejected
			MAC					Not rejected	Rejected
			SAP						Rejected
			MCL
		2.	p-value
				MTBC	MCAC	NTM	MAC	SAP	MCL
			MTBC		1.758e-104	7.186e-55	1.865e-60	0.0005654	0.0004018
			MCAC			1.267e-43	7.966e-53	0.002068	0.0001117
			NTM				0.7525	0.6375	0
			MAC					0.6864	5.086e-12
			SAP						0.00002449
			MCL					0.00002449
		3.	The statistics (T value)
				MTBC	MCAC	NTM	MAC	SAP	MCL
			MTBC		-34.927	-23.8273	-35.4999	-5.198	17.4552
			MCAC			-18.9882	-28.1434	-4.2718	23.4291
			NTM				-0.3157	-0.4863	29.5539
			MAC					0.4166	-36.9066
			SAP						7.6729
			MCL
		4.	Effect size (d)
				MTBC	MCAC	NTM	MAC	SAP	MCL
			MTBC		3.14	6.52	11.81	15.08	9.21
			MCAC			2.35	4.67	6.01	8.48
			NTM				0.035	0.19	2.91
			MAC					0.26	5.37
			SAP						2.83
			MCL

## Sheet: Table S3
Table S3. Comparative analysis of P450 families and subfamilies in mycobacterial species.
		P450 family	Member count	Percentage contribution	P450 subfamily	Member count	Percentage contribution
		CYP1008	1	0.00159198	C	1	0.00159198
		CYP1016	5	0.00795988	A	5	0.00795988
		CYP1017	5	0.00795988	C	5	0.00795988
		CYP1018	19	0.0302476	A	10	0.0159198
					B	4	0.00636791
					D	1	0.00159198
					E	1	0.00159198
					F	1	0.00159198
					G	1	0.00159198
					H	1	0.00159198
		CYP1019	8	0.0127358	A	6	0.00955186
					B	2	0.00318395
		CYP1027	67	0.106662	B	50	0.0795988
					C	12	0.0191037
					F	1	0.00159198
					M	4	0.00636791
		CYP102	127	0.202181	B	28	0.0445753
					G	2	0.00318395
					L	47	0.0748229
					U	50	0.0795988
		CYP1034	40	0.0636791	A	40	0.0636791
		CYP1036	1	0.00159198	J	1	0.00159198
		CYP1052	1	0.00159198	A	1	0.00159198
		CYP1053	3	0.00477593	B	3	0.00477593
		CYP1055	2	0.00318395	B	2	0.00318395
		CYP105	674	1.07299	A	1	0.00159198
					B	20	0.0318395
					AG	1	0.00159198
					AV	12	0.0191037
					BP	156	0.248348
					EL	4	0.00636791
					EM	1	0.00159198
					EN	1	0.00159198
					EP	1	0.00159198
					Q	377	0.600175
					S	100	0.159198
		CYP1064	1	0.00159198	A	1	0.00159198
		CYP1067	14	0.0222877	A	14	0.0222877
		CYP107	160	0.254716	AA	13	0.0206957
					AB	11	0.0175117
					BU	2	0.00318395
					DH	19	0.0302476
					DS	94	0.149646
					DY	1	0.00159198
					DZ	10	0.0159198
					EY	1	0.00159198
					KF	1	0.00159198
					NS	1	0.00159198
					NU	1	0.00159198
					NT	3	0.00477593
					NV	1	0.00159198
					P	1	0.00159198
					V	1	0.00159198
		CYP108	714	1.13667	AA	2	0.00318395
					B	703	1.11916
					N	9	0.0143278
		CYP109	3	0.00477593	AM	3	0.00477593
		CYP1110	29	0.0461673	B	29	0.0461673
		CYP1111	2	0.00318395	D	2	0.00318395
		CYP1113	20	0.0318395	B	10	0.0159198
					D	8	0.0127358
					E	1	0.00159198
					F	1	0.00159198
		CYP1119	9	0.0143278	A	9	0.0143278
		CYP1120	2	0.00318395	A	2	0.00318395
		CYP1121	1	0.00159198	A	1	0.00159198
		CYP1122	15	0.0238796	A	5	0.00795988
					B	10	0.0159198
		CYP1123	10	0.0159198	A	7	0.0111438
					B	3	0.00477593
		CYP1124	161	0.256308	A	159	0.253124
					B	2	0.00318395
		CYP1125	5	0.00795988	A	5	0.00795988
		CYP1126	2	0.00318395	A	2	0.00318395
		CYP1127	5	0.00795988	A	5	0.00795988
		CYP1128	256	0.407546	A	43	0.068455
					C	213	0.339091
		CYP1129	63	0.100295	A	61	0.0971106
					B	1	0.00159198
					C	1	0.00159198
		CYP1130	586	0.932898	A	259	0.412322
					B	311	0.495105
					C	14	0.0222877
					E	2	0.00318395
		CYP1131	159	0.253124	A	159	0.253124
		CYP1132	272	0.433018	A	269	0.428242
					D	3	0.00477593
		CYP1133	15	0.0238796	A	13	0.0206957
					E	2	0.00318395
		CYP1134	276	0.439385	A	275	0.437794
					B	1	0.00159198
		CYP1147	1	0.00159198	A	1	0.00159198
		CYP1149	1	0.00159198	B	1	0.00159198
		CYP116	3	0.00477593	A	1	0.00159198
					J	2	0.00318395
		CYP118	3	0.00477593	A	3	0.00477593
		CYP1211	27	0.0429834	A	22	0.0350235
					C	4	0.00636791
					D	1	0.00159198
		CYP1217	17	0.0270636	B	17	0.0270636
		CYP121	2029	3.23012	A	2029	3.23012
		CYP1224	23	0.0366155	A	22	0.0350235
					N	1	0.00159198
		CYP1231	3	0.00477593	A	2	0.00318395
					B	1	0.00159198
		CYP1232	1	0.00159198	B	1	0.00159198
		CYP1235	3	0.00477593	A	3	0.00477593
		CYP1239	276	0.439385	A	18	0.0286556
					B	258	0.41073
		CYP123	3019	4.80618	A	2908	4.62947
					B	105	0.167158
					C	6	0.00955186
		CYP1242	3	0.00477593	A	3	0.00477593
		CYP1249	6	0.00955186	A	6	0.00955186
		CYP124	2484	3.95447	A	2425	3.86054
					B	3	0.00477593
					H	50	0.0795988
					J	1	0.00159198
					P	5	0.00795988
		CYP1259	2	0.00318395	A	2	0.00318395
		CYP125	4085	6.50322	A	3978	6.33288
					AA	1	0.00159198
					AB	15	0.0238796
					AC	1	0.00159198
					B	2	0.00318395
					C	2	0.00318395
					F	42	0.066863
					R	5	0.00795988
					V	18	0.0286556
					W	14	0.0222877
					X	2	0.00318395
					Y	4	0.00636791
					Z	1	0.00159198
		CYP126	2434	3.87487	A	2429	3.86691
					D	5	0.00795988
		CYP128	2243	3.5708	A	2143	3.41161
					B	96	0.15283
					C	4	0.00636791
		CYP130	2640	4.20282	A	2640	4.20282
		CYP1313	1	0.00159198	A	1	0.00159198
		CYP1321	3	0.00477593	B	1	0.00159198
					E	1	0.00159198
					F	1	0.00159198
		CYP132	2160	3.43867	A	2160	3.43867
		CYP1356	9	0.0143278	A	9	0.0143278
		CYP135	4702	7.48547	A	2149	3.42116
					B	2543	4.0484
					C	6	0.00955186
					G	4	0.00636791
		CYP1365	1	0.00159198	A	1	0.00159198
		CYP1369	2	0.00318395	B	2	0.00318395
		CYP136	3017	4.80299	A	2687	4.27764
					B	52	0.0827828
					D	267	0.425058
					F	2	0.00318395
					L	1	0.00159198
					N	1	0.00159198
					P	5	0.00795988
					Q	2	0.00318395
		CYP137	2167	3.44981	A	2167	3.44981
		CYP1380	3	0.00477593	B	3	0.00477593
		CYP1381	1	0.00159198	C	1	0.00159198
		CYP1383	12	0.0191037	C	12	0.0191037
		CYP1389	2	0.00318395	A	2	0.00318395
		CYP138	2810	4.47345	A	2733	4.35087
					B	13	0.0206957
					C	45	0.0716389
					D	8	0.0127358
					E	2	0.00318395
					G	3	0.00477593
					H	5	0.00795988
					J	1	0.00159198
		CYP1398	1	0.00159198	A	1	0.00159198
		CYP139	2286	3.63926	A	2286	3.63926
		CYP140	2810	4.47345	A	2401	3.82234
					B	143	0.227653
					D	262	0.417098
					H	1	0.00159198
					J	3	0.00477593
		CYP1411	14	0.0222877	A	14	0.0222877
		CYP1412	15	0.0238796	A	15	0.0238796
		CYP141	2105	3.35111	A	2105	3.35111
		CYP142	2540	4.04362	A	2507	3.99108
					B	19	0.0302476
					C	3	0.00477593
					D	10	0.0159198
					E	1	0.00159198
		CYP1430	1	0.00159198	A	1	0.00159198
		CYP143	2470	3.93218	A	2387	3.80005
					B	12	0.0191037
					D	57	0.0907427
					E	4	0.00636791
					H	2	0.00318395
					J	8	0.0127358
		CYP1441	2	0.00318395	B	2	0.00318395
		CYP1442	1	0.00159198	B	1	0.00159198
		CYP1445	1	0.00159198	C	1	0.00159198
		CYP144	2700	4.29834	A	2421	3.85417
					B	9	0.0143278
					C	270	0.429834
		CYP1452	1	0.00159198	D	1	0.00159198
		CYP1452	71	0.11303	A	7	0.0111438
					C	64	0.101886
		CYP147	39	0.0620871	E	11	0.0175117
					G	28	0.0445753
		CYP1481	2	0.00318395	B	2	0.00318395
		CYP150	1056	1.68113	A	932	1.48372
					D	118	0.187853
					E	6	0.00955186
		CYP151	38	0.0604951	A	38	0.0604951
		CYP1532	1	0.00159198	A	1	0.00159198
		CYP153	197	0.313619	A	197	0.313619
		CYP1546	9	0.0143278	B	8	0.0127358
					C	1	0.00159198
		CYP154	1	0.00159198	A	1	0.00159198
		CYP156	1	0.00159198	C	1	0.00159198
		CYP1582	1	0.00159198	A	1	0.00159198
		CYP1584	1	0.00159198	A	1	0.00159198
		CYP1589	2	0.00318395	A	2	0.00318395
		CYP159	3	0.00477593	A	1	0.00159198
					G	2	0.00318395
		CYP160	4	0.00636791	A	4	0.00636791
		CYP161	288	0.458489	H	3	0.00477593
					J	15	0.0238796
					K	269	0.428242
					N	1	0.00159198
		CYP162	4	0.00636791	Q	4	0.00636791
		CYP164	514	0.818276	A	505	0.803948
					D	9	0.0143278
		CYP1665	2	0.00318395	B	2	0.00318395
		CYP1682	4	0.00636791	A	4	0.00636791
		CYP1736	1	0.00159198	C	1	0.00159198
		CYP1743	7	0.0111438	B	4	0.00636791
					C	1	0.00159198
					D	1	0.00159198
					E	1	0.00159198
		CYP1765	2	0.00318395	A	2	0.00318395
		CYP1776	2	0.00318395	A	2	0.00318395
		CYP177	13	0.0206957	C	1	0.00159198
					G	12	0.0191037
		CYP1792	2	0.00318395	A	2	0.00318395
		CYP1795	1	0.00159198	A	1	0.00159198
		CYP180	4	0.00636791	A	1	0.00159198
					B	3	0.00477593
		CYP1819	8	0.0127358	B	8	0.0127358
		CYP1829	15	0.0238796	A	15	0.0238796
		CYP182	1	0.00159198	D	1	0.00159198
		CYP183	6	0.00955186	AA	2	0.00318395
					AN	1	0.00159198
					B	3	0.00477593
		CYP1853	5	0.00795988	A	5	0.00795988
		CYP185	237	0.377298	A	226	0.359787
					C	9	0.0143278
					D	1	0.00159198
					E	1	0.00159198
		CYP1868	1	0.00159198	A	1	0.00159198
		CYP186	38	0.0604951	A	37	0.0589031
					S	1	0.00159198
		CYP187	714	1.13667	A	391	0.622463
					B	256	0.407546
					E	62	0.0987025
					F	3	0.00477593
					G	1	0.00159198
					H	1	0.00159198
		CYP1887	2	0.00318395	B	2	0.00318395
		CYP188	448	0.713205	A	448	0.713205
		CYP189	1002	1.59516	A	987	1.57128
					D	14	0.0222877
					H	1	0.00159198
		CYP1908	2	0.00318395	A	2	0.00318395
		CYP190	476	0.757781	A	461	0.733901
					B	15	0.0238796
		CYP1911	2	0.00318395	A	1	0.00159198
					B	1	0.00159198
		CYP1918	1	0.00159198	A	1	0.00159198
		CYP191	223	0.355011	A	222	0.353419
					C	1	0.00159198
		CYP194	3	0.00477593	B	1	0.00159198
					F	1	0.00159198
					G	1	0.00159198
		CYP1964	2	0.00318395	A	2	0.00318395
		CYP1966	2	0.00318395	A	1	0.00159198
					B	1	0.00159198
		CYP1978	3	0.00477593	A	3	0.00477593
		CYP1989	11	0.0175117	A	11	0.0175117
		CYP1994	1	0.00159198	A	1	0.00159198
		CYP199	7	0.0111438	A	4	0.00636791
					W	3	0.00477593
		CYP2002	1	0.00159198	A	1	0.00159198
		CYP2007	4	0.00636791	A	4	0.00636791
		CYP2016	1	0.00159198	A	1	0.00159198
		CYP2030	2	0.00318395	A	2	0.00318395
		CYP2058	10	0.0159198	A	10	0.0159198
		CYP2092	1	0.00159198	A	1	0.00159198
		CYP211	1	0.00159198	L	1	0.00159198
		CYP2124	1	0.00159198	A	1	0.00159198
		CYP2125	1	0.00159198	A	1	0.00159198
		CYP2138	1	0.00159198	A	1	0.00159198
		CYP2185	6	0.00955186	A	6	0.00955186
		CYP222	1	0.00159198	A	1	0.00159198
		CYP226	4	0.00636791	B	4	0.00636791
		CYP2229	1	0.00159198	B	1	0.00159198
		CYP2280	1	0.00159198	A	1	0.00159198
		CYP228	1	0.00159198	A	1	0.00159198
		CYP2303	1	0.00159198	A	1	0.00159198
		CYP2307	2	0.00318395	A	2	0.00318395
		CYP2340	3	0.00477593	A	3	0.00477593
		CYP2346	3	0.00477593	A	3	0.00477593
		CYP2417	1	0.00159198	A	1	0.00159198
		CYP2421	1	0.00159198	A	1	0.00159198
		CYP243	146	0.232429	A	145	0.230837
					B	1	0.00159198
		CYP245	15	0.0238796	A	15	0.0238796
		CYP251	8	0.0127358	W	8	0.0127358
		CYP254	2	0.00318395	C	1	0.00159198
					E	1	0.00159198
		CYP255	2	0.00318395	A	2	0.00318395
		CYP2617	1	0.00159198	A	1	0.00159198
		CYP2626	3	0.00477593	A	3	0.00477593
		CYP267	2	0.00318395	D	2	0.00318395
		CYP268	471	0.749821	A	232	0.369339
					B	93	0.148054
					C	7	0.0111438
					E	10	0.0159198
					F	120	0.191037
					J	9	0.0143278
		CYP269	5	0.00795988	A	5	0.00795988
		CYP271	10	0.0159198	A	10	0.0159198
		CYP272	148	0.235613	A	122	0.194221
					E	21	0.0334315
					F	1	0.00159198
					G	2	0.00318395
					H	2	0.00318395
		CYP274	3	0.00477593	A	3	0.00477593
		CYP276	4	0.00636791	A	4	0.00636791
		CYP278	28	0.0445753	A	27	0.0429834
					D	1	0.00159198
		CYP279	384	0.611319	A	384	0.611319
		CYP282	1	0.00159198	B	1	0.00159198
		CYP286	269	0.428242	D	269	0.428242
		CYP289	2	0.00318395	C	2	0.00318395
		CYP291	161	0.256308	A	157	0.24994
					E	4	0.00636791
		CYP292	69	0.109846	A	69	0.109846
		CYP51	2680	4.2665	B	2680	4.2665

## Sheet: Table S4
Table S4. P450 analysis in six mycobacterial categories. Abbreviation: MTBC, Mycobacterium tuberculosis complex; MCAC, M. chelonae-abscessus complex; MAC, M. avium complex; MCL, Mycobacteria causing leprosy; NTM, nontuberculous mycobacteria, and SAP, Saprophytes.
		MTBC			MCAC			NTM			MAC			SAP			MCL
		P450 family	Count		P450 family	Count		P450 family	Count		P450 family	Count		P450 family	Count		P450 family	Count
		CYP135	4271		CYP125	1086		CYP125	554		CYP150	472		CYP189	40		CYP136	4
		CYP123	2374		CYP1130	554		CYP189	551		CYP189	405		CYP150	36		CYP164	4
		CYP142	2184		CYP136	452		CYP150	537		CYP187	332		CYP125	32		CYP118	3
		CYP126	2151		CYP135	269		CYP187	360		CYP105	319		CYP108	28		CYP124	3
		CYP139	2144		CYP164	267		CYP108	318		CYP125	266		CYP105	25		CYP1124	2
		CYP125	2142		CYP130	264		CYP105	303		CYP188	209		CYP136	24		CYP143	2
		CYP138	2142		CYP123	260		CYP190	298		CYP140	208		CYP107	19		CYP126	1
		CYP51	2141		CYP138	260		CYP138	285		CYP143	195		CYP185	18		CYP140	1
		CYP137	2136		CYP161	260		CYP136	279		CYP123	163		CYP268	18		CYP51	1
		CYP124	2135		CYP286	259		CYP268	259		CYP190	158		CYP138	16
		CYP140	2133		CYP1134	258		CYP188	226		CYP268	148		CYP187	16
		CYP143	2132		CYP144	258		CYP279	225		CYP124	142		CYP279	16
		CYP128	2130		CYP1132	257		CYP142	219		CYP279	138		CYP190	15
		CYP144	2129		CYP140	257		CYP123	217		CYP136	130		CYP124	13
		CYP136	2124		CYP1239	255		CYP140	202		CYP142	122		CYP142	13
		CYP132	2120		CYP108	254		CYP124	191		CYP144	118		CYP123	12
		CYP141	2099		CYP51	253		CYP144	184		CYP108	110		CYP135	11
		CYP130	2087		CYP1128	212		CYP130	172		CYP126	109		CYP144	11
		CYP121	2024		CYP1131	158		CYP51	165		CYP51	109		CYP126	10
		CYP150	11		CYP153	141		CYP126	164		CYP139	108		CYP130	10
		CYP189	9		CYP107	94		CYP185	149		CYP130	107		CYP140	10
		CYP105	7		CYP268	43		CYP135	148		CYP138	107		CYP188	10
		CYP187	7		CYP128	33		CYP143	137		CYP272	107		CYP191	10
		CYP107	6		CYP1110	29		CYP164	130		CYP1124	106		CYP51	10
		CYP279	6		CYP105	22		CYP191	109		CYP243	106		CYP164	9
		CYP190	5		CYP102	15		CYP102	108		CYP164	104		CYP151	7
		CYP1128	4		CYP1829	14		CYP145	67		CYP191	102		CYP186	6
		CYP188	4		CYP1113	8		CYP291	64		CYP291	93		CYP145	4
		CYP272	4		CYP251	8		CYP292	63		CYP185	68		CYP143	3
		CYP1018	3		CYP126	3		CYP128	60		CYP1129	48		CYP1546	3
		CYP1027	3		CYP132	3		CYP1124	50		CYP1027	42		CYP278	3
		CYP108	3		CYP199	3		CYP153	45		CYP1034	32		CYP292	3
		CYP1321	3		CYP245	3		CYP107	41		CYP128	19		CYP1239	2
		CYP268	3		CYP1481	2		CYP272	39		CYP1067	11		CYP128	2
		CYP1124	2		CYP183	2		CYP147	38		CYP1224	11		CYP1369	2
		CYP164	2		CYP1853	2		CYP243	38		CYP2058	10		CYP1412	2
		CYP180	2		CYP188	1		CYP1128	36		CYP153	8		CYP153	2
		CYP1887	2					CYP137	36		CYP2185	6		CYP1743	2
		CYP191	2					CYP139	33		CYP1018	5		CYP1911	2
		CYP243	2					CYP186	32		CYP1128	4		CYP194	2
		CYP289	2					CYP151	31		CYP1019	3		CYP1966	2
		CYP291	2					CYP1130	30		CYP102	3		CYP2030	2
		CYP1019	2					CYP132	29		CYP1776	3		CYP291	2
		CYP1034	1					CYP161	27		CYP199	3		CYP1018	1
		CYP1064	1					CYP1211	26		CYP2346	3		CYP102	1
		CYP1129	1					CYP278	25		CYP1113	2		CYP1034	1
		CYP1133	1					CYP1027	22		CYP1122	2		CYP1119	1
		CYP1147	1					CYP1134	18		CYP116	2		CYP1121	1
		CYP1224	1					CYP1217	17		CYP1908	2		CYP1122	1
		CYP1231	1					CYP1239	17		CYP271	2		CYP1124	1
		CYP1239	1					CYP1129	14		CYP292	2		CYP1211	1
		CYP1430	1					CYP1132	14		CYP1016	2		CYP1242	1
		CYP1442	1					CYP1133	14		CYP1017	1		CYP1356	1
		CYP145	1					CYP1411	13		CYP1123	1		CYP1383	1
		CYP153	1					CYP1412	13		CYP1232	1		CYP1398	1
		CYP154	1					CYP177	13		CYP1235	1		CYP1411	1
		CYP156	1					CYP1122	12		CYP1239	1		CYP147	1
		CYP159	1					CYP1224	11		CYP1452	1		CYP161	1
		CYP182	1					CYP1383	11		CYP254	1		CYP1918	1
		CYP185	1					CYP1989	11					CYP2016	1
		CYP194	1					CYP245	11					CYP2125	1
		CYP211	1					CYP1018	10					CYP245	1
		CYP222	1					CYP1113	10					CYP254	1
		CYP228	1					CYP1123	9					CYP2626	1
		CYP2421	1					CYP286	9					CYP271	1
		CYP292	1					CYP1119	8					CYP272	1
								CYP1256	8
								CYP1819	8
								CYP271	7
								CYP1034	6
								CYP1249	6
								CYP1546	6
								CYP1125	5
								CYP1127	5
								CYP1743	5
								CYP269	5
								CYP1016	4
								CYP1017	4
								CYP1019	4
								CYP121	4
								CYP1604	4
								CYP162	4
								CYP1682	4
								CYP183	4
								CYP1853	4
								CYP2007	4
								CYP226	4
								CYP276	4
								CYP1053	3
								CYP1067	3
								CYP109	3
								CYP1380	3
								CYP1978	3
								CYP2340	3
								CYP274	3
								CYP1055	2
								CYP1111	2
								CYP112	2
								CYP1126	2
								CYP1231	2
								CYP1235	2
								CYP1242	2
								CYP1259	2
								CYP1389	2
								CYP141	2
								CYP1441	2
								CYP1589	2
								CYP159	2
								CYP1665	2
								CYP1765	2
								CYP1792	2
								CYP180	2
								CYP1964	2
								CYP2307	2
								CYP255	2
								CYP2626	2
								CYP267	2
								CYP1008	2
								CYP1036	1
								CYP1052	1
								CYP1149	1
								CYP116	1
								CYP1313	1
								CYP1321	1
								CYP1365	1
								CYP1381	1
								CYP1445	1
								CYP1532	1
								CYP1582	1
								CYP1584	1
								CYP1736	1
								CYP1795	1
								CYP1829	1
								CYP1868	1
								CYP1994	1
								CYP199	1
								CYP2002	1
								CYP2092	1
								CYP2124	1
								CYP2138	1
								CYP2229	1
								CYP2280	1
								CYP2303	1
								CYP2617	1
								CYP282	1

## Sheet: Table S5
			Table S5. Comparative analysis of P450 families among six different mycobacterial categories. The number in parenthesis indicates the member count for a family. Abbreviation: MTBC, Mycobacterium tuberculosis complex; MCAC, M. chelonae-abscessus complex; MAC, M. avium complex; MCL, Mycobacteria causing leprosy; NTM, nontuberculous mycobacteria, and SAP, Saprophytes.
					MTBC	MCAC	NTM	MAC	SAP	MCL
				MTBC	CYP1064,CYP1147,CYP156 ,CYP159 (1),CYP211,CYP222,CYP228,CYP2421,CYP243, CYP289 (2) CYP1887 (2)	CYP125 (1086)CYP136 (452)CYP135 (269)CYP164 (267)CYP123 (260)	CYP189 (556)CYP125 (554)CYP150 (537)CYP187 (360)CYP105 (303)	CYP150 (472)CYP189 (405)CYP187 (332)CYP105 (319)CYP125 (266)	CYP189 (40)CYP150 (36)CYP125 (32)CYP108 (28)CYP105 (25)CYP136 (24)	CYP164 (4)CYP136 (4)CYP124 (3)CYP143 (2)
						CYP138 (260)CYP140 (258) CYP144 (258)CYP1134 (258)CYP1239 (255)	CYP108 (318)CYP190 (298)CYP138 (285)CYP136 (279)CYP268 (259)	CYP188 (209)CYP140 (208)CYP123 (163)CYP143 (195)CYP190 (158)	CYP107 (19)CYP185 (18)CYP268 (18)CYP187 (16)CYP279 (16)CYP138 (16)	CYP1124 (2) CYP126 (1)CYP140 (1)CYP51 (1)
						CYP108 (254)CYP51 (253) CYP1128 (212)CYP130 (164)CYP153 (141)	CYP123 (238)CYP188 (226)CYP279 (226)CYP142 (219)CYP140 (202)	CYP124 (142)CYP279 (138)CYP136 (130)CYP142 (122)CYP144 (118)	CYP190 (15)CYP124 (13)CYP142 (13)CYP123 (12)CYP135 (11) CYP144 (11)CYP130 (10)
						CYP107 (94)CYP268 (43)CYP128 (33)CYP105 (22)CYP188 (10)CYP126 (3)CYP132 (3)	CYP124 (191)CYP144 (184)CYP130 (172)CYP51 (165)CYP126 (164)	CYP108 (110)CYP51 (109)CYP126 (109)CYP139 (108)CYP138 (107)	CYP126 (10)CYP140 (10)CYP51 (10)CYP191 (10)CYP164 (9)CYP145 (4) CYP143 (3)
							CYP185 (149)CYP135 (148)CYP143 (137)CYP164 (130)CYP191(109)	CYP130 (107)CYP1124 (106)CYP243 (106)CYP164 (104)CYP191 (102)	CYP292 (3) CYP1239 (2)CYP128 (2) CYP153 (2)CYP194 (2)CYP 291 (2)CYP1018 (1)
							CYP145 (67)CYP107 (64)CYP291 (64)CYP292 (63)CYP128 (60)CYP1124 (50)	CYP291 (93)CYP185 (68)CYP1129(48)CYP1027 (42)CYP128 (19)	CYP1124(1)
							CYP153 (45)CYP272 (39)CYP243 (38)CYP1128 (36) CYP137 (36)CYP139 (33)	CYP1224 (11)CYP153 (8)CYP1018 (5)CYP1128 (4)CYP292 (2)
							CYP132 (29)CYP1027 (22)CYP1134 (18)CYP1239 (17)CYP1129(14)	CYP1239(1)
							CYP1133 (14)CYP1224 (11) CYP1018 (10)CYP1034 (6)CYP121 (4)
							CYP141 (2)CYP1321 (1)
				MCAC	CYP125 (1086)CYP136 (452)CYP135 (269)CYP164 (267)CYP123 (260)	CYP1110 (29),CYP1113 (8) ,CYP1481(2), CYP1829 (14)CYP1853(2), CYP251 (8)	CYP125 (554)CYP108 (318)CYP105 (303)CYP138 (285)CYP136 (279)CYP268 (259)	CYP105 (319)CYP125 (266)CYP188 (209)CYP140 (208)CYP123 (163)	CYP125 (32)CYP108 (28)CYP105 (25)CYP136 (24)CYP268 (18)CYP138 (16)CYP123 (12)	CYP136 (4)CYP164 (4)CYP126 (1)CYP140 (1)CYP51 (1)
					CYP138 (260)CYP140 (258) CYP144 (258)CYP1134 (258)CYP1239 (255)		CYP188 (226)CYP140 (202)CYP144 (184)CYP130 (172)CYP51 (165)CYP126 (164)	CYP136 (130)CYP144 (118)CYP108 (110)CYP51 (109) CYP126 (109)	CYP135 (11)CYP144 (11)CYP144 (11)CYP140 (10)CYP126 (10)CYP130 (10)CYP51 (10)
					CYP108 (254)CYP51 (253) CYP1128 (212)CYP130 (164)CYP153 (141)		CYP135 (148)CYP164 (130)CYP102 (108)CYP128 (60)CYP153 (45)CYP1128 (36)	CYP126 (109)CYP138 (107)CYP130 (107)CYP164 (104)CYP128 (19)	CYP164 (9) CYP145 (4)CYP153 (2)CYP1239 (2)CYP128 (2)
					CYP107 (94)CYP268 (43)CYP128 (33)CYP105 (22)CYP188 (10)CYP126 (3)CYP132 (3)		CYP1130 (30)CYP132 (29)CYP161 (27)CYP1134 (18)CYP1239 (17)CYP1132 (14)	CYP153 (8)CYP1128 (4)CYP199(3)CYP102 (3)CYP1239(1)
							CYP245 (11)CYP286 (9) CYP183 (4) CYP199(1)
								CYP189 (405)CYP187 (332)CYP105 (319)CYP125 (266)CYP140 (208)	CYP189 (40)CYP125 (32)CYP108 (28)CYP105 (25)CYP136 (24)CYP107 (19)CYP185 (18)	CYP164 (4)CYP1018 (3)CYP124 (3)CYP143 (2)CYP51 (1)
				NTM	CYP189 (556)CYP125 (554)CYP150 (537)CYP187 (360)CYP105 (303)	CYP125 (554)CYP108 (318)CYP105 (303)CYP138 (285)CYP136 (279)CYP268 (259)	CYP1008(1),CYP1036 (1),CYP1052 (1), CYP1053 (3), CYP1055 (2) CYP1067 (3), CYP109 (3),CYP1111 (2)CYP1113 (10)CYP1119 (8)CYP1120 (2)CYP1122 (12)CYP1123 (9)CCYP1125 (5) CYP1126 (2) CYP1127 (5)CYP1149,CYP116,CYP1211 (26)CYP1217 (17)CYP1235, CYP1242,CYP1249 (6)CYP1259 (2) CYP1313 CYP1356,CYP1380 (3),CYP1383(11) CYP1411 (13) CYP1389 (2) CYP1412 (13) CYP1441(2) CYP146 ,CYP147 , CYP151 (31) CYP1546 (6) C…	CYP143 (195)CYP123 (163)CYP190 (158)CYP124 (142)CYP279 (138)	CYP268 (18)CYP279 (16)CYP187 (16)CYP138 (16)CYP190 (15)CYP124 (13)CYP142 (13)	CYP126 (1) CYP140 (1)
					CYP108 (318)CYP190 (298)CYP138 (285)CYP136 (279)CYP268 (259)	CYP188 (226)CYP140 (202)CYP144 (184)CYP130 (172)CYP51 (165)CYP126 (164)		CYP136 (130)CYP142 (122)CYP144 (118)CYP108 (110)CYP126 (109)	CYP123 (12)CYP135 (11) CYP140 (10)CYP130 (10)CYP191 (10)CYP51 (10)CYP126 (10)
					CYP123 (238)CYP188 (226)CYP279 (226)CYP142 (219)CYP140 (202)	CYP135 (148)CYP164 (130)CYP102 (108)CYP128 (60)CYP153 (45)CYP1128 (36)		CYP51 (109)CYP130 (107) CYP138 (107)CYP1124 (106)CYP164 (104)	CYP164 (9)CYP143 (3)CYP292 (3) CYP128 (2)CYP 291 (2)CYP1124(1)
					CYP124 (191)CYP144 (184)CYP130 (172)CYP51 (165)CYP126 (164)	CYP1130 (30)CYP132 (29)CYP161 (27)CYP1134 (18)CYP1239 (17)CYP1132 (14)		CYP191 (102)CYP291 (93)CYP185 (68)CYP1027 (42)CYP128 (19)	CYP1018 (1) CYP102 (1)
					CYP185 (149)CYP135 (148)CYP143 (137)CYP164 (130)CYP191(109)	CYP245 (11)CYP286 (9) CYP183 (4) CYP199(1)		CYP1018 (5) CYP1019 (3)CYP292 (2)CYP1239(1)CYP1017 (1)
					CYP145 (67)CYP107 (64)CYP291 (64)CYP292 (63)CYP128 (60)CYP1124 (50)
					CYP153 (45)CYP272 (39)CYP243 (38)CYP1128 (36) CYP137 (36)CYP139 (33)
					CYP132 (29)CYP1027 (22)CYP1134 (18)CYP1239 (17)CYP1129(14)
					CYP1133 (14)CYP1224 (11) CYP1018 (10)CYP1034 (6)CYP121 (4)
					CYP141 (2)CYP1321 (1)
				MAC	CYP150 (472)CYP189 (405)CYP187 (332)CYP105 (319)CYP125 (266)	CYP105 (319)CYP125 (266)CYP188 (209)CYP140 (208)CYP123 (163)	CYP189 (405)CYP187 (332)CYP105 (319)CYP125 (266)CYP140 (208)	CYP254(1)CYP271(2)CYP272 (109)CYP1067(11)CYP1113(20CYP1123 (3)CYP116(2)CYP1235(2)CYP1452 (1)CYP1776(3)CYP1908 (2)CYP199 (3)CYP2058 (10)CYP2185(5)CYP2346 (4)	CYP189 (40)CYP150 (36)CYP125 (32)CYP108 (28)CYP105 (25)CYP136 (24)CYP268 (18)	CYP136 (4)CYP164 (4)CYP1018 (3)CYP124 (3)
					CYP188 (209)CYP140 (208)CYP123 (163)CYP143 (195)CYP190 (158)	CYP136 (130)CYP144 (118)CYP108 (110)CYP51 (109) CYP126 (109)	CYP143 (195)CYP123 (163)CYP190 (158)CYP124 (142)CYP279 (138)		CYP185 (18)CYP187 (16)CYP138 (16)CYP190 (15)CYP124 (13)CYP142 (13)CYP123 (12)	CYP143 (2)CYP1124 (2)CYP140 (1)
					CYP124 (142)CYP279 (138)CYP136 (130)CYP142 (122)CYP144 (118)	CYP126 (109)CYP138 (107)CYP130 (107)CYP164 (104)CYP128 (19)	CYP136 (130)CYP142 (122)CYP144 (118)CYP108 (110)CYP126 (109)		CYP144 (11)CYP191 (10) CYP126 (10)CYP130 (10)CYP140 (10)CYP164 (9)CYP143 (3)	CYP51 (1)CYP126 (1)
					CYP108 (110)CYP51 (109)CYP126 (109)CYP139 (108)CYP138 (107)	CYP153 (8)CYP1128 (4)CYP199(3)CYP102 (3)CYP1239(1)	CYP51 (109)CYP130 (107) CYP138 (107)CYP1124 (106)CYP164 (104)		CYP153 (2)CYP128 (2)CYP1018 (1)CYP1124(1)
					CYP130 (107)CYP1124 (106)CYP243 (106)CYP164 (104)CYP191 (102)		CYP191 (102)CYP291 (93)CYP185 (68)CYP1027 (42)CYP128 (19)
					CYP291 (93)CYP185 (68)CYP1129(48)CYP1027 (42)CYP128 (19)		CYP1018 (5) CYP1019 (3)CYP292 (2)CYP1239(1)CYP1017 (1)
					CYP1224 (11)CYP153 (8)CYP1018 (5)CYP1128 (4)CYP292 (2)
					CYP1239(1)
				SAP	CYP189 (40)CYP150 (36)CYP125 (32)CYP108 (28)CYP105 (25)CYP136 (24)	CYP125 (32)CYP108 (28)CYP105 (25)CYP136 (24)CYP268 (18)CYP138 (16)CYP123 (12)	CYP189 (40)CYP125 (32)CYP108 (28)CYP105 (25)CYP136 (24)CYP107 (19)CYP185 (18)	CYP189 (40)CYP150 (36)CYP125 (32)CYP108 (28)CYP105 (25)CYP136 (24)CYP268 (18)	CYP1356(1)CYP1369(2)CYP1383(1)CYP1398(1)CYP1411(1)CYP1412(2)CYP147(1)CYP151 (7)CYP1546(2) CYP1743(2) CYP186 (6)CYP1911(2) CYP1918(1) CYP1966 (2)CYP2016, CYP2030,CYP2092 ,CYP2125,CYP245,CYP254,CYP2626,CYP271,CYP278(1)	CYP143 (2)CYP126 (1)CYP136 (4)CYP140 (1)
					CYP107 (19)CYP185 (18)CYP268 (18)CYP187 (16)CYP279 (16)CYP138 (16)	CYP135 (11)CYP144 (11)CYP144 (11)CYP140 (10)CYP126 (10)CYP130 (10)CYP51 (10)	CYP268 (18)CYP279 (16)CYP187 (16)CYP138 (16)CYP190 (15)CYP124 (13)CYP142 (13)	CYP185 (18)CYP187 (16)CYP138 (16)CYP190 (15)CYP124 (13)CYP142 (13)CYP123 (12)		CYP51 (1)
					CYP190 (15)CYP124 (13)CYP142 (13)CYP123 (12)CYP135 (11) CYP144 (11)CYP130 (10)	CYP164 (9) CYP145 (4)CYP153 (2)CYP1239 (2)CYP128 (2)	CYP123 (12)CYP135 (11) CYP140 (10)CYP130 (10)CYP191 (10)CYP51 (10)CYP126 (10)	CYP144 (11)CYP191 (10) CYP126 (10)CYP130 (10)CYP140 (10)CYP164 (9)CYP143 (3)
					CYP126 (10)CYP140 (10)CYP51 (10)CYP191 (10)CYP164 (9)CYP145 (4) CYP143 (3)		CYP164 (9)CYP143 (3)CYP292 (3) CYP128 (2)CYP 291 (2)CYP1124(1)	CYP153 (2)CYP128 (2)CYP1018 (1)CYP1124(1)
					CYP292 (3) CYP1239 (2)CYP128 (2) CYP153 (2)CYP194 (2)CYP 291 (2)CYP1018 (1)		CYP1018 (1) CYP102 (1)
					CYP1124(1)
				MCL	CYP164 (4)CYP136 (4)CYP124 (3)CYP143 (2)	CYP136 (4)CYP164 (4)CYP126 (1)CYP140 (1)CYP51 (1)	CYP164 (4)CYP1018 (3)CYP124 (3)CYP143 (2)CYP51 (1)	CYP136 (4)CYP164 (4)CYP1018 (3)CYP124 (3)	CYP143 (2)CYP126 (1)CYP136 (4)CYP140 (1)
					CYP1124 (2) CYP126 (1)CYP140 (1)CYP51 (1)		CYP126 (1) CYP140 (1)	CYP143 (2)CYP1124 (2)CYP140 (1)	CYP51 (1)
								CYP51 (1)CYP126 (1)

## Sheet: Table S6
Table S6. Information on the P450s that are part of mycobacterial species biosynthetic gene clusters (BGCs). Detailed information on species names and codes, the number of P450s part of a BGC in a species, P450 ID and its identification number (ID), the biosynthetic cluster type, and the similar known clusters are presented in the table. Abbreviation: MTBC, Mycobacterium tuberculosis complex; MCA…
Genome Name	GENOME ID	No of P450s invoved in BGCs	P450 ID	P450 NAME	BC TYPE	CLUSTER NAME
Mycobacterium tuberculosis complex (MTBC)
Mycobacterium africanum 25	2687453275	6	2688149736	CYP139A1	T3PKS/T1PKS	methylated alkyl-resorcinol/methylated acyl-phloroglucinol
			2688149878	CYP144A1	NRPS	marinacarboline A, B, C,D
			2688150479	CYP124A1	CDPS	N/A
			2688150481	CYP128A1	CDPS	N/A
			2688150487	CYP121A1	CDPS	N/A
			2688150488	CYP121A1	CDPS	N/A
Mycobacterium africanum K85	2582580994	4	2584196432	CYP139A1	T3PKS/T1PKS	methylated alkyl-resorcinol/methylated acyl-phloroglucinol
			2584197040	CYP124A1	CDPS	N/A
			2584197042	CYP128A1	CDPS	N/A
			2584197051	CYP121A1	CDPS	N/A
Mycobacterium africanum K85	645951854	4	646018681	CYP139A1	T3PKS/T1PKS	methylated alkyl-resorcinol/methylated acyl-phloroglucinol
			646019316	CYP124A1	CDPS	N/A
			646019318	CYP128A1	CDPS	N/A
			646019325	CYP121A1	CDPS	N/A
Mycobacterium africanum MAL010070	2582580874	5	2583719805	CYP139A1	T3PKS/T1PKS	methylated alkyl-resorcinol/methylated acyl-phloroglucinol
			2583719922	CYP144A1	NRPS	methylated alkyl-resorcinol/methylated acyl-phloroglucinol
			2583720413	CYP124A1	CDPS	N/A
			2583720415	CYP128A1	CDPS	N/A
			2583720424	CYP121A1	CDPS	N/A
Mycobacterium africanum MAL010071	2579779036	4	2582018272	CYP144A1	T3PKS/T1PKS	methylated alkyl-resorcinol/methylated acyl-phloroglucinol
			2582018765	CYP124A1	CDPS	N/A
			2582018767	CYP128A1	CDPS	N/A
			2582018776	CYP121A1	CDPS	N/A
Mycobacterium africanum MAL010074	2579779131	3	2582416061	CYP128A1	CDPS	N/A
			2582416070	CYP121A1	CDPS	N/A
			2582415442	CYP139A1	T3PKS/T1PKS	methylated alkyl-resorcinol/methylated acyl-phloroglucinol
Mycobacterium africanum MAL010079	2579778777	4	2580939152	CYP139A1	T3PKS/T1PKS	methylated alkyl-resorcinol/methylated acyl-phloroglucinol
			2580939778	CYP124A1	CDPS	N/A
			2580939780	CYP128A1	CDPS	N/A
			2580939789	CYP121A1	CDPS	N/A
Mycobacterium africanum MAL010081	2579778712	4	2580668486	CYP121A1	CDPS	N/A
			2580668495	CYP128A1	CDPS	N/A
			2580668497	CYP124A1	CDPS	N/A
			2580669105	CYP139A1	T3PKS/T1PKS	methylated alkyl-resorcinol/methylated acyl-phloroglucinol
Mycobacterium africanum MAL010084	2579778911	5	2581510874	CYP139A1	T3PKS/T1PKS	methylated alkyl-resorcinol/methylated acyl-phloroglucinol
			2581510992	CYP144A1	NRPS	N/A
			2581511483	CYP124A1	CDPS	N/A
			2581511485	CYP128A1	CDPS	N/A
			2581511494	CYP121A1	CDPS	N/A
Mycobacterium africanum MAL010099	2582580875	5	2581510874	CYP139A1	T3PKS/T1PKS	methylated alkyl-resorcinol/methylated acyl-phloroglucinol
			2581510992	CYP144A1	NRPS	N/A
			2581511483	CYP124A1	CDPS	N/A
			2581511485	CYP128A1	CDPS	N/A
			2581511494	CYP121A1	CDPS	N/A
Mycobacterium africanum MAL010100	2574179914	5	2574968392	CYP139A1	T3PKS/T1PKS	methylated alkyl-resorcinol/methylated acyl-phloroglucinol
			2574968509	CYP144A1	NRPS	N/A
			2574969000	CYP128A1	CDPS	N/A
			2574969009	CYP121A1	CDPS	N/A
			2574969821	CYP136A1	CDPS	N/A
Mycobacterium africanum MAL010102	2576861083	5	2581510874	CYP139A1	T3PKS/T1PKS	methylated alkyl-resorcinol/methylated acyl-phloroglucinol
			2581510992	CYP144A1	NRPS	N/A
			2581511483	CYP124A1	CDPS	N/A
			2581511485	CYP128A1	CDPS	N/A
			2581511494	CYP121A1	CDPS	N/A
Mycobacterium africanum MAL010111	2574180196	4	2575938969	CYP139A1	T3PKS/T1PKS	methylated alkyl-resorcinol/methylated acyl-phloroglucinol
			2575939576	CYP124A1	CDPS	N/A
			2575939578	CYP128A1	CDPS	N/A
			2575939587	CYP121A1	CDPS	N/A
Mycobacterium africanum MAL010112	2574179981	5	2575198589	CYP139A1	T3PKS/T1PKS	methylated alkyl-resorcinol/methylated acyl-phloroglucinol
			2575198589	CYP139A1	NRPS	N/A
			2575199199	CYP124A1	CDPS	N/A
			2575199201	CYP128A1	CDPS	N/A
			2575199210	CYP121A1	CDPS	N/A
Mycobacterium africanum MAL010118	2579778997	4	2581869776	CYP139A1	T3PKS/T1PKS	methylated alkyl-resorcinol/methylated acyl-phloroglucinol
			2581870390	CYP124A1	CDPS	N/A
			2581870392	CYP128A1	CDPS	N/A
			2581870401	CYP121A1	CDPS	N/A
Mycobacterium africanum MAL010120	2579778639	4	2580366102	CYP139A1	T3PKS/T1PKS	methylated alkyl-resorcinol/methylated acyl-phloroglucinol
			2580366710	CYP124A1	CDPS	N/A
			2580366712	CYP128A1	CDPS	N/A
			2580366721	CYP121A1	CDPS	N/A
Mycobacterium africanum MAL010123	2579778981	4	2581807696	CYP139A1	T3PKS/T1PKS	methylated alkyl-resorcinol/methylated acyl-phloroglucinol
			2581808301	CYP124A1	CDPS	N/A
			2581808303	CYP128A1	CDPS	N/A
			2581808312	CYP121A1	CDPS	N/A
Mycobacterium africanum MAL010128	2579779032	4	2582001898	CYP139A1	T3PKS/T1PKS	methylated alkyl-resorcinol/methylated acyl-phloroglucinol
			2582002505	CYP124A1	CDPS	N/A
			2582002507	CYP128A1	CDPS	N/A
			2582002516	CYP121A1	CDPS	N/A
Mycobacterium africanum MAL010129	2579779005	4	2581901399	CYP139A1	T3PKS/T1PKS	methylated alkyl-resorcinol/methylated acyl-phloroglucinol
			2581902007	CYP124A1	CDPS	N/A
			2581902009	CYP128A1	CDPS	N/A
			2581902018	CYP121A1	CDPS	N/A
Mycobacterium africanum MAL010131	2579778881	5	2581376412	CYP121A1	CDPS	N/A
			2581376423	CYP124A1	CDPS	N/A
			2581376421	CYP128A1	CDPS	N/A
			2581376914	CYP144A1	NRPS	N/A
			2581377024	CYP139A1	T3PKS/T1PKS	methylated alkyl-resorcinol/methylated acyl-phloroglucinol
Mycobacterium africanum MAL010136	2582580876	4	2583727889	CYP139A1	T3PKS/T1PKS	methylated alkyl-resorcinol/methylated acyl-phloroglucinol
			2583728519	CYP124A1	CDPS	N/A
			2583728521	CYP128A1	CDPS	N/A
			2583728530	CYP121A1	CDPS	N/A
Mycobacterium africanum MAL010137	2574180130	4	2575705222	CYP139A1	T3PKS/T1PKS	methylated alkyl-resorcinol/methylated acyl-phloroglucinol
			2575705831	CYP124A1	CDPS	N/A
			2575705833	CYP128A1	CDPS	N/A
			2575705842	CYP121A1	CDPS	N/A
Mycobacterium africanum MAL020107	2579779012	4	2581930746	CYP139A1	T3PKS/T1PKS	methylated alkyl-resorcinol/methylated acyl-phloroglucinol
			2581931354	CYP124A1	CDPS	N/A
			2581931356	CYP128A1	CDPS	N/A
			2581931365	CYP121A1	CDPS	N/A
Mycobacterium africanum MAL020130	2582580878	5	2583735989	CYP139A1	T3PKS/T1PKS	methylated alkyl-resorcinol/methylated acyl-phloroglucinol
			2583736614	CYP124A1	CDPS	N/A
			2583736616	CYP128A1	CDPS	N/A
			2583736114	CYP143A1	CDPS	N/A
			2583736616	CYP128A1	CDPS	N/A
Mycobacterium africanum MAL020135	2582580877	5	2583731958	CYP139A1	T3PKS/T1PKS	methylated alkyl-resorcinol/methylated acyl-phloroglucinol
			2583732075	CYP144A1	NRPS	N/A
			2583732566	CYP124A1	CDPS	N/A
			2583732568	CYP128A1	CDPS	N/A
			2583732577	CYP121A1	CDPS	N/A
Mycobacterium africanum MAL020148	2579778922	4	2581562358	CYP139A1	T3PKS/T1PKS	methylated alkyl-resorcinol/methylated acyl-phloroglucinol
			2581564118	CYP124A1	CDPS	N/A
			2581564120	CYP128A1	CDPS	N/A
			2581564129	CYP121A1	CDPS	N/A
Mycobacterium africanum MAL020173	2579778878	4	2581366557	CYP139A1	T3PKS/T1PKS	methylated alkyl-resorcinol/methylated acyl-phloroglucinol
			2581367165	CYP124A1	CDPS	N/A
			2581367167	CYP128A1	CDPS	N/A
			2581367176	CYP121A1	CDPS	N/A
Mycobacterium africanum MAL020176	2582580879	5	2583738465	CYP144A1	NRPS	N/A
			2583738956	CYP124A1	CDPS	N/A
			2583738958	CYP128A1	CDPS	N/A
			2583738967	CYP121A1	CDPS	N/A
			2583740670	CYP139A1	T3PKS/T1PKS	methylated alkyl-resorcinol/methylated acyl-phloroglucinol
Mycobacterium africanum MAL020185	2579778664	4	2580467795	CYP139A1	T3PKS/T1PKS	methylated alkyl-resorcinol/methylated acyl-phloroglucinol
			2580468403	CYP124A1	CDPS	N/A
			2580468405	CYP128A1	CDPS	N/A
			2580468414	CYP121A1	CDPS	N/A
Mycobacterium africanum UT307	2684623220	5	2687242345	CYP139A1	T3PKS/T1PKS	methylated alkyl-resorcinol/methylated acyl-phloroglucinol
			2687242471	CYP144A1	NRPS	N/A
			2687242987	CYP124A1	CDPS	N/A
			2687242989	CYP128A1	CDPS	N/A
			2687242995	CYP121A1	CDPS	N/A
Mycobacterium bovis 1595	2636415899	5	2638476934	CYP139A1	T3PKS/T1PKS	methylated alkyl-resorcinol/methylated acyl-phloroglucinol
			2638477056	CYP144A1	NRPS	N/A
			2638477562	CYP124A1	CDPS	N/A
			2638477564	CYP128A1	CDPS	N/A
			2638477570	CYP121A1	CDPS	N/A
Mycobacterium bovis 30	2687453228	5	2687957470	CYP139A1	T3PKS/T1PKS	methylated alkyl-resorcinol/methylated acyl-phloroglucinol
			2687957596	CYP144A1	NRPS	marinacarboline A/Marinacarbolibe B /Marinacarboline C/ Marinacarboline D
			2687958124	CYP124A1	CDPS	N/A
			2687958126	CYP128A1	CDPS	N/A
			2687958132	CYP121A1	CDPS	N/A
Mycobacterium bovis AF 2122/97	2636415814	5	2638123002	CYP139A1	T3PKS/T1PKS	methylated alkyl-resorcinol/methylated acyl-phloroglucinol
			2638123116	CYP144A1	NRPS	N/A
			2638123616	CYP124A1	CDPS	N/A
			2638123618	CYP128A1	CDPS	N/A
			2638123624	CYP121A1	CDPS	N/A
Mycobacterium bovis AF 2122/97	637000169	5	637139034	CYP139A1	T3PKS/T1PKS	methylated alkyl-resorcinol/methylated acyl-phloroglucinol
			637139148	CYP144A1	NRPS	N/A
			637139629	CYP124A1	CDPS	N/A
			637139631	CYP128A1	CDPS	N/A
			637139639	CYP121A1	CDPS	N/A
Mycobacterium bovis AN5	2654587639	4	2655180375	CYP139A1	T3PKS/T1PKS	methylated alkyl-resorcinol/methylated acyl-phloroglucinol
			2655181016	CYP124A1	CDPS	N/A
			2655181018	CYP128A1	CDPS	N/A
			2655181024	CYP121A1	CDPS	N/A
Mycobacterium bovis B2 7505	2579778623	2	2580301723	CYP139A1	T3PKS/T1PKS	methylated alkyl-resorcinol/methylated acyl-phloroglucinol
			2580302273	CYP121A1	CDPS	N/A
Mycobacterium bovis B-3222	2651869669	4	2652352159	CYP139A1	T3PKS/T1PKS	methylated alkyl-resorcinol/methylated acyl-phloroglucinol
			2652352730	CYP124A1	CDPS	N/A
			2652352732	CYP128A1	CDPS	N/A
			2652352738	CYP121A1	CDPS	N/A
Mycobacterium bovis BCG	2645727702	5	2646607128	CYP139A1	T3PKS/T1PKS	methylated alkyl-resorcinol/methylated acyl-phloroglucinol
			2646607251	CYP144A1	NRPS	N/A
			2646607756	CYP124A1	CDPS	N/A
			2646607758	CYP128A1	CDPS	N/A
			2646607764	CYP121A1	CDPS	N/A
Mycobacterium bovis BCG 26	2687453231	5	2687967143	CYP139A1	T3PKS/T1PKS	methylated alkyl-resorcinol/methylated acyl-phloroglucinol
			2687967299	CYP144A1	NRPS	N/A
			2687967883	CYP124A1	CDPS	N/A
			2687967885	CYP128A1	CDPS	N/A
			2687967893	CYP121A1	CDPS	N/A
Mycobacterium bovis BCG 3281	2645727564	5	2646008153	CYP139A1	T3PKS/T1PKS	methylated alkyl-resorcinol/methylated acyl-phloroglucinol
			2646008276	CYP144A1	NRPS	marinacarboline A/Marinacarbolibe B /Marinacarboline C/ Marinacarboline D
			2646008768	CYP124A1	CDPS	N/A
			2646008770	CYP128A1	CDPS	N/A
			2646008776	CYP121A1	CDPS	N/A
Mycobacterium bovis BCG Birkhaug	2695420338	5	2695556411	CYP139A1	T3PKS/T1PKS	methylated alkyl-resorcinol/methylated acyl-phloroglucinol
			2695556534	CYP144A1	NRPS	N/A
			2695557045	CYP124A1	CDPS	N/A
			2695557047	CYP128A1	CDPS	N/A
			2695557053	CYP121A1	CDPS	N/A
Mycobacterium bovis BCG China	2547132084	4	2547305799	CYP124A1	CDPS	N/A
			2547305801	CYP128A1	CDPS	N/A
			2547305807	CYP121A1	CDPS	N/A
			2547306531	CYP139A1	T3PKS/T1PKS	methylated alkyl-resorcinol/methylated acyl-phloroglucinol
Mycobacterium bovis BCG China	2695420322	5	2695502493	CYP139A1	T3PKS/T1PKS	methylated alkyl-resorcinol/methylated acyl-phloroglucinol
			2695502617	CYP144A1	NRPS	N/A
			2695503114	CYP124A1	CDPS	N/A
			2695503116	CYP128A1	CDPS	N/A
			2695503122	CYP121A1	CDPS	N/A
Mycobacterium bovis BCG Connaught	2695420334	5	2695542642	CYP139A1	T3PKS/T1PKS	methylated alkyl-resorcinol/methylated acyl-phloroglucinol
			2695542765	CYP144A1	NRPS	methylated alkyl-resorcinol/methylated acyl-phloroglucinol
			2695543261	CYP124A1	CDPS	N/A
			2695543263	CYP128A1	CDPS	N/A
			2695543269	CYP121A1	CDPS	N/A
Mycobacterium bovis BCG Danish	2695420321	5	2695498445	CYP139A1	T3PKS/T1PKS	methylated alkyl-resorcinol/methylated acyl-phloroglucinol
			2695498568	CYP144A1	NRPS	N/A
			2695499061	CYP124A1	CDPS	N/A
			2695499063	CYP128A1	CDPS	N/A
			2695499069	CYP121A1	CDPS	N/A
Mycobacterium bovis BCG Frappier	2695420330	5	2695529292	CYP139A1	T3PKS/T1PKS	methylated alkyl-resorcinol/methylated acyl-phloroglucinol
			2695529415	CYP144A1	NRPS	N/A
			2695529912	CYP124A1	CDPS	N/A
			2695529914	CYP128A1	CDPS	N/A
			2695529920	CYP121A1	CDPS	N/A
Mycobacterium bovis BCG Glaxo	2600255034	4	2600679464	CYP124A1	CDPS	N/A
			2600679466	CYP128A1	CDPS	N/A
			2600679472	CYP121A1	CDPS	N/A
			2600681689	CYP139A1	T3PKS/T1PKS	methylated alkyl-resorcinol/methylated acyl-phloroglucinol
Mycobacterium bovis BCG Glaxo	2695420331	5	2695533343	CYP139A1	T3PKS/T1PKS	methylated alkyl-resorcinol/methylated acyl-phloroglucinol
			2695533465	CYP144A1	NRPS	N/A
			2695533957	CYP124A1	CDPS	N/A
			2695533959	CYP128A1	CDPS	N/A
			2695533965	CYP121A1	CDPS	N/A
Mycobacterium bovis BCG Glaxo	2600255034	4	2600679464	CYP124A1	CDPS	N/A
			2600679466	CYP128A1	CDPS	N/A
			2600679472	CYP121A1	CDPS	N/A
			2600681689	CYP139A1	T3PKS	methylated alkyl-resorcinol/methylated acyl-phloroglucinol
Mycobacterium bovis BCG Grappier	2600255035	4	2600683724	CYP124A1	CDPS	N/A
			2600683730	CYP128A1	CDPS	N/A
			2600683732	CYP121A1	CDPS	N/A
			2600684359	CYP139A1	T3PKS/T1PKS	methylated alkyl-resorcinol/methylated acyl-phloroglucinol
Mycobacterium bovis BCG Japan	2695420357	4	2695642911	CYP139A1	T3PKS/T1PKS	methylated alkyl-resorcinol/methylated acyl-phloroglucinol
			2695643541	CYP124A1	CDPS	N/A
			2695643543	CYP128A1	CDPS	N/A
			2695643549	CYP121A1	CDPS	N/A
Mycobacterium bovis BCG Korea 1168P	2540341164	5	2540803840	CYP139A1	T3PKS/T1PKS	methylated alkyl-resorcinol/methylated acyl-phloroglucinol
			2540803952	CYP144A1	NRPS	N/A
			2540804444	CYP124A1	CDPS	N/A
			2540804446	CYP128A1	CDPS	N/A
			2540804454	CYP121A1	CDPS	N/A
Mycobacterium bovis BCG Mexico	2511231152	5	2511811274	CYP139A1	T3PKS/T1PKS	methylated alkyl-resorcinol/methylated acyl-phloroglucinol
			2511811389	CYP144A1	NRPS	N/A
			2511811872	CYP124A1	CDPS	N/A
			2511811874	CYP128A1	CDPS	N/A
			2511811882	CYP121A1	CDPS	N/A
Mycobacterium bovis BCG Moreau	2600254958	4	2600457110	CYP121A1	CDPS	N/A
			2600457115	CYP128A1	CDPS	N/A
			2600457118	CYP124A1	CDPS	N/A
			2600457840	CYP139A1	T3PKS	methylated alkyl-resorcinol/methylated acyl-phloroglucinol
Mycobacterium bovis BCG Moreau	2695420324	5	2695510617	CYP139A1	T3PKS/T1PKS	methylated alkyl-resorcinol/methylated acyl-phloroglucinol
			2695510740	CYP144A1	NRPS	N/A
			2695511251	CYP124A1	CDPS	N/A
			2695511253	CYP128A1	CDPS	N/A
			2695511259	CYP121A1	CDPS	N/A
Mycobacterium bovis BCG Moreau RDJ	2619619103	5	2620699696	CYP139A1	T3PKS/T1PKS	methylated alkyl-resorcinol/methylated acyl-phloroglucinol
			2620699816	CYP144A1	NRPS	N/A
			2620700315	CYP124A1	CDPS	N/A
			2620700317	CYP128A1	CDPS	N/A
			2620700323	CYP121A1	CDPS	N/A
Mycobacterium bovis BCG Pasteur	2695420341	5	2695566131	CYP139A1	T3PKS/T1PKS	methylated alkyl-resorcinol/methylated acyl-phloroglucinol
			2695566244	CYP144A1	NRPS	N/A
			2695566742	CYP124A1	CDPS	N/A
			2695566744	CYP128A1	CDPS	N/A
			2695566750	CYP121A1	CDPS	N/A
Mycobacterium bovis BCG Pasteur 1173P2	639633040	5	639830617	CYP139A1	T3PKS/T1PKS	methylated alkyl-resorcinol/methylated acyl-phloroglucinol
			639830723	CYP144A1	NRPS	N/A
			639831194	CYP124A1	CDPS	N/A
			639831196	CYP128A1	CDPS	N/A
			639831204	CYP121A1	CDPS	N/A
Mycobacterium bovis BCG Phipps	2600255031	4	2600666606	CYP139A1	T3PKS/T1PKS	methylated alkyl-resorcinol/methylated acyl-phloroglucinol
			2600667897	CYP121A1	CDPS	N/A
			2600667903	CYP128A1	CDPS	N/A
			2600667905	CYP124A1	CDPS	N/A
Mycobacterium bovis BCG Phipps	2695420320	5	2695494396	CYP139A1	T3PKS/T1PKS	methylated alkyl-resorcinol/methylated acyl-phloroglucinol
			2695494510	CYP144A1	NRPS	N/A
			2695495009	CYP124A1	CDPS	N/A
			2695495011	CYP128A1	CDPS	N/A
			2695495017	CYP121A1	CDPS	N/A
Mycobacterium bovis BCG Prague	2600255033	4	2600674209	CYP139A1	T3PKS	methylated alkyl-resorcinol/methylated acyl-phloroglucinol
			2600675248	CYP124A1	CDPS	N/A
			2600675250	CYP128A1	CDPS	N/A
			2600675256	CYP121A1	CDPS	N/A
Mycobacterium bovis BCG Prague	2695420323	5	2695506604	CYP139A1	T3PKS/T1PKS	methylated alkyl-resorcinol/methylated acyl-phloroglucinol
			2695506727	CYP144A1	NRPS	N/A
			2695507222	CYP124A1	CDPS	N/A
			2695507224	CYP128A1	CDPS	N/A
			2695507230	CYP121A1	CDPS	N/A
Mycobacterium bovis BCG Russia	2695420358	4	2695646979	CYP139A1	T3PKS/T1PKS	methylated alkyl-resorcinol/methylated acyl-phloroglucinol
			2695647612	CYP124A1	CDPS	N/A
			2695647614	CYP128A1	CDPS	N/A
			2695647620	CYP121A1	CDPS	N/A
Mycobacterium bovis BCG S4	2713896967	4	2715052931	CYP139A1	T3PKS/T1PKS	methylated alkyl-resorcinol/methylated acyl-phloroglucinol
			2715053561	CYP124A1	CDPS	N/A
			2715053563	CYP128A1	CDPS	N/A
			2715053569	CYP121A1	CDPS	N/A
Mycobacterium bovis BCG Sweden	2600255032	1	2600670638	CYP121A1	CDPS	N/A
Mycobacterium bovis BCG Sweden	2695420360	5	2695653725	CYP139A1	T3PKS/T1PKS	methylated alkyl-resorcinol/methylated acyl-phloroglucinol
			2695653849	CYP144A1	NRPS	N/A
			2695654357	CYP124A1	CDPS	N/A
			2695654359	CYP128A1	CDPS	N/A
			2695654365	CYP121A1	CDPS	N/A
Mycobacterium bovis BCG Tice	2695420355	5	2695632423	CYP139A1	T3PKS/T1PKS	methylated alkyl-resorcinol/methylated acyl-phloroglucinol
			2695632546	CYP144A1	NRPS	N/A
			2695633049	CYP124A1	CDPS	N/A
			2695633051	CYP128A1	CDPS	N/A
			2695633057	CYP121A1	CDPS	N/A
Mycobacterium bovis BCG Tokyo 172	643692028	5	643734506	CYP139A1	T3PKS/T1PKS	methylated alkyl-resorcinol/methylated acyl-phloroglucinol
			643734621	CYP144A1	NRPS	N/A
			643735102	CYP124A1	CDPS	N/A
			643735104	CYP128A1	CDPS	N/A
			643735112	CYP121A1	CDPS	N/A
Mycobacterium bovis BCG Tokyo 172	2684623100	5	2686791857	CYP139A1	T3PKS/T1PKS	methylated alkyl-resorcinol/methylated acyl-phloroglucinol
			2686791980	CYP144A1	NRPS	N/A
			2686792481	CYP124A1	CDPS	N/A
			2686792483	CYP128A1	CDPS	N/A
			2686792489	CYP121A1	CDPS	N/A
Mycobacterium bovis BCG-1	2687453126	5	2687571468	CYP139A1	T3PKS/T1PKS	methylated alkyl-resorcinol/methylated acyl-phloroglucinol
			2687571594	CYP144A1	NRPS	N/A
			2687572107	CYP124A1	CDPS	N/A
			2687572109	CYP128A1	CDPS	N/A
			2687572115	CYP121A1	CDPS	N/A
Mycobacterium bovis BCG-1 (Russia)	2687453403	5	2688650503	CYP139A1	T3PKS/T1PKS	methylated alkyl-resorcinol/methylated acyl-phloroglucinol
			2688650625	CYP144A1	NRPS	N/A
			2688651129	CYP124A1	CDPS	N/A
			2688651131	CYP128A1	CDPS	N/A
			2688651137	CYP121A1	CDPS	N/A
Mycobacterium bovis BCG-Denmark TMC 1010, ATCC 35733	2547132085	5	2547310367	CYP124A1	CDPS	N/A
			2547310369	CYP128A1	CDPS	N/A
			2547310375	CYP121A1	CDPS	N/A
			2547311116	CYP139A1	T3PKS/T1PKS	methylated alkyl-resorcinol/methylated acyl-phloroglucinol
			2547311239	CYP144A1	NRPS	N/A
Mycobacterium bovis BCG-Russia TMC 1022 , ATCC 35740	2547132087	5	2547317188	CYP139A1	T3PKS,T1PKS	methylated alkyl-resorcinol/methylated acyl-phloroglucinol
			2547317313	CYP144A1	NRPS	N/A
			2547318836	CYP128A1	CDPS	N/A
			2547318842	CYP121A1	CDPS	N/A
			2547318834	CYP124A1	CDPS	N/A
Mycobacterium bovis BCG-Tice, TMC 1028	2547132086	4	2547314995	CYP139A1	T3PKS,T1PKS	methylated alkyl-resorcinol/methylated acyl-phloroglucinol
			2547315525	CYP124A1	CDPS	N/A
			2547315527	CYP128A1	CDPS	N/A
			2547315533	CYP121A1	CDPS	N/A
Mycobacterium bovis Bz 31150	2579778928	4	2581586247	CYP124A1	CDPS	N/A
			2581586249	CYP128A1	CDPS	N/A
			2581586258	CYP121A1	CDPS	N/A
			2581587072	CYP139A1	T3PKS,T1PKS	methylated alkyl-resorcinol/methylated acyl-phloroglucinol
Mycobacterium bovis D 4155	2579778729	4	2580744928	CYP139A1	T3PKS,T1PKS	methylated alkyl-resorcinol/methylated acyl-phloroglucinol
			2580745039	CYP124A1	CDPS	N/A
			2580745041	CYP128A1	CDPS	N/A
			2580745050	CYP121A1	CDPS	N/A
Mycobacterium bovis Kc 32216	2582580974	4	2584105770	CYP124A1	CDPS	N/A
			2584105772	CYP128A1	CDPS	N/A
			2584105781	CYP121A1	CDPS	N/A
			2584107430	CYP139A1	T3PKS	methylated alkyl-resorcinol/methylated acyl-phloroglucinol
Mycobacterium bovis Kc 9614	2579778584	4	2580123929	CYP139A1	T3PKS,T1PKS	methylated alkyl-resorcinol/methylated acyl-phloroglucinol
			2580124455	CYP124A1	CDPS	N/A
			2580124457	CYP128A1	CDPS	N/A
			2580124466	CYP121A1	CDPS	N/A
Mycobacterium bovis MAL010093	2582580880	4	2583745288	CYP139A1	T3PKS,T1PKS	methylated alkyl-resorcinol/methylated acyl-phloroglucinol
			2583745898	CYP124A1	CDPS	N/A
			2583745900	CYP128A1	CDPS	N/A
			2583745909	CYP121A1	CDPS	N/A
Mycobacterium bovis MB1	2651869707	4	2652514088	CYP124A1	CDPS	N/A
			2652514090	CYP128A1	CDPS	N/A
			2652514096	CYP121A1	CDPS	N/A
			2652515966	CYP139A1	T3PKS,T1PKS	methylated alkyl-resorcinol/methylated acyl-phloroglucinol
Mycobacterium bovis MB3	2639762931	4	2641310105	CYP139A1	T3PKS,T1PKS	methylated alkyl-resorcinol/methylated acyl-phloroglucinol
			2641311492	CYP124A1	CDPS	N/A
			2641311494	CYP128A1	CDPS	N/A
			2641311500	CYP121A1	CDPS	N/A
Mycobacterium bovis MB4	2706794576	4	2707489329	CYP124A1	CDPS	N/A
			2707489331	CYP128A1	CDPS	N/A
			2707489337	CYP121A1	CDPS	N/A
			2707490119	CYP139A1	T3PKS,T1PKS	methylated alkyl-resorcinol/methylated acyl-phloroglucinol
Mycobacterium bovis MbURU-001	2645727999	4	2647878417	CYP139A1	T3PKS,T1PKS	methylated alkyl-resorcinol/methylated acyl-phloroglucinol
			2647879048	CYP124A1	CDPS	N/A
			2647879050	CYP128A1	CDPS	N/A
			2647879056	CYP121A1	CDPS	N/A
Mycobacterium bovis Mr 4387	2579778734	3	2580769503	CYP124A1	CDPS	N/A
			2580769505	CYP128A1	CDPS	N/A
			2580769514	CYP121A1	CDPS	N/A
Mycobacterium bovis Wt 21231	2582580936	4	2584003651	CYP139A1	T3PKS,T1PKS	methylated alkyl-resorcinol/methylated acyl-phloroglucinol
			2584004503	CYP124A1	CDPS	N/A
			2584004505	CYP128A1	CDPS	N/A
			2584004514	CYP121A1	CDPS	N/A
Mycobacterium bovis Wt 21419	2579778875	4	2581355094	CYP139A1	T3PKS,T1PKS	methylated alkyl-resorcinol/methylated acyl-phloroglucinol
			2581356875	CYP124A1	CDPS	N/A
			2581356877	CYP128A1	CDPS	N/A
			2581356886	CYP121A1	CDPS	N/A
Mycobacterium canettii CIPT 140010059	650716060	4	651039004	CYP139A1	T3PKS,T1PKS	methylated alkyl-resorcinol/methylated acyl-phloroglucinol
			651039609	CYP124A1	CDPS	N/A
			651039611	CYP128A1	CDPS	N/A
			651039619	CYP121A1	CDPS	N/A
Mycobacterium canettii CIPT 140060008	2541047047	4	2541578033	CYP139A1	T3PKS,T1PKS	methylated alkyl-resorcinol/methylated acyl-phloroglucinol
			2541578679	CYP124A1	CDPS	N/A
			2541578681	CYP128A1	CDPS	N/A
			2541578689	CYP121A1	CDPS	N/A
Mycobacterium canettii CIPT 140070002	2565956758	4	2566980890	CYP139A1	T1PKS	methylated alkyl-resorcinol/methylated acyl-phloroglucinol
			2566981586	CYP124A1	CDPS	N/A
			2566981588	CYP128A1	CDPS	N/A
			2566981594	CYP121A1	CDPS	N/A
Mycobacterium canettii CIPT 140070005	2565956759	4	2566985178	CYP139A1	T1PKS	methylated alkyl-resorcinol/methylated acyl-phloroglucinol
			2566985860	CYP124A1	CDPS	N/A
			2566985862	CYP128A1	CDPS	N/A
			2566985868	CYP121A1	CDPS	N/A
Mycobacterium canettii CIPT 140070007	2565956756	4	2566972350	CYP139A1	T3PKS,T1PKS	methylated alkyl-resorcinol/methylated acyl-phloroglucinol
			2566973024	CYP124A1	CDPS	N/A
			2566973026	CYP128A1	CDPS	N/A
			2566973032	CYP121A1	CDPS	N/A
Mycobacterium canettii CIPT 140070008	2541047045	4	2541569776	CYP139A1	T3PKS,T1PKS	methylated alkyl-resorcinol/methylated acyl-phloroglucinol
			2541570442	CYP124A1	CDPS	N/A
			2541570444	CYP128A1	CDPS	N/A
			2541570452	CYP121A1	CDPS	N/A
Mycobacterium canettii CIPT 140070010	2540341073	5	2540554561	CYP139A1	T3PKS,T1PKS	methylated alkyl-resorcinol/methylated acyl-phloroglucinol
			2540554680	CYP144A1	NRPS	N/A
			2540555205	CYP124A1	CDPS	N/A
			2540555207	CYP128A1	CDPS	N/A
			2540555216	CYP121A1	CDPS	N/A
Mycobacterium canettii CIPT 140070013	2565956757	4	2566976623	CYP139A1	T3PKS,T1PKS	methylated alkyl-resorcinol/methylated acyl-phloroglucinol
			2566977298	CYP124A1	CDPS	N/A
			2566977300	CYP128A1	CDPS	N/A
			2566977306	CYP121A1	CDPS	N/A
Mycobacterium canettii CIPT 140070017	2541047046	4	2541573920	CYP139A1	T3PKS,T1PKS	methylated alkyl-resorcinol/methylated acyl-phloroglucinol
			2541574553	CYP124A1	CDPS	N/A
			2541574567	CYP128A1	CDPS	N/A
			2541575381	CYP121A1	CDPS	N/A
Mycobacterium caprae Allgaeu	2728369367	5	2730171371	CYP139A1	T3PKS,T1PKS	methylated alkyl-resorcinol/methylated acyl-phloroglucinol
			2730171494	CYP144A1	NRPS	N/A
			2730171997	CYP124A1	CDPS	N/A
			2730171999	CYP128A1	CDPS	N/A
			2730172005	CYP121A1	CDPS	N/A
Mycobacterium caprae MB2	2698536604	4	2699764182	CYP139A1	T3PKS,T1PKS	methylated alkyl-resorcinol/methylated acyl-phloroglucinol
			2699765599	CYP124A1	CDPS	N/A
			2699765601	CYP128A1	CDPS	N/A
			2699765607	CYP121A1	CDPS	N/A
Mycobacterium tuberculosis BTB08-183	2603879708	4	2604560767	CYP139A1	T3PKS,T1PKS	methylated alkyl-resorcinol/methylated acyl-phloroglucinol
			2604561409	CYP124A1	CDPS	N/A
			2604561411	CYP128A1	CDPS	N/A
			2604561417	CYP121A1	CDPS	N/A
Mycobacterium tuberculosis 001_13432	2713897272	4	2716307942	CYP124A1	CDPS	N/A
			2716307944	CYP128A1	CDPS	N/A
			2716307950	CYP121A1	CDPS	N/A
			2716308075	CYP139A1	T3PKS	methylated alkyl-resorcinol/methylated acyl-phloroglucinol
Mycobacterium tuberculosis 02_1987	2576861165	4	2577462548	CYP139A1	T3PKS,T1PKS	methylated alkyl-resorcinol/methylated acyl-phloroglucinol
			2577464739	CYP124A1	CDPS	N/A
			2577464741	CYP128A1	CDPS	N/A
			2577464750	CYP121A1	CDPS	N/A
Mycobacterium tuberculosis 02_1987	642979309	3	643023290	CYP124A1	CDPS	N/A
			643023292	CYP128A1	CDPS	N/A
			643023299	CYP121A1	CDPS	N/A
Mycobacterium tuberculosis 0A005DS	2718218167	4
			2720372223	CYP139A1	T3PKS	methylated alkyl-resorcinol/methylated acyl-phloroglucinol
			2720373026	CYP124A1	CDPS	N/A
			2720373029	CYP128A1	CDPS	N/A
			2720373035	CYP121A1	CDPS	N/A
Mycobacterium tuberculosis 0A012DS	2718217788	4	2718844913	CYP139A1	T3PKS,T1PKS	methylated alkyl-resorcinol/methylated acyl-phloroglucinol
			2718845595	CYP124A1	CDPS	N/A
			2718845597	CYP128A1	CDPS	N/A
			2718845603	CYP121A1	CDPS	N/A
Mycobacterium tuberculosis 0A029DS	2721755495	4	2722762523	CYP139A1	T3PKS,T1PKS	methylated alkyl-resorcinol/methylated acyl-phloroglucinol
			2722763205	CYP124A1	CDPS	N/A
			2722763207	CYP128A1	CDPS	N/A
			2722763213	CYP121A1	CDPS	N/A
Mycobacterium tuberculosis 0A033DS	2728369392	5	2730274733	CYP139A1	T3PKS,T1PKS	methylated alkyl-resorcinol/methylated acyl-phloroglucinol
			2730274734	CYP139A1	T3PKS,T1PKS	methylated alkyl-resorcinol/methylated acyl-phloroglucinol
			2730275415	CYP124A1	CDPS	N/A
			2730275417	CYP128A1	CDPS	N/A
			2730275423	CYP121A1	CDPS	N/A
Mycobacterium tuberculosis 0A036DS	2718218222	4	2720569016	CYP124A1	CDPS	N/A
			2720569018	CYP128A1	CDPS	N/A
			2720569024	CYP121A1	CDPS	N/A
			2720573493	CYP139A1	T3PKS	methylated alkyl-resorcinol/methylated acyl-phloroglucinol
Mycobacterium tuberculosis 0A087DS	2721755648	5	2723409711	CYP139A1	T3PKS,T1PKS	methylated alkyl-resorcinol/methylated acyl-phloroglucinol
			2723409712	CYP139A1	T3PKS,T1PKS	methylated alkyl-resorcinol/methylated acyl-phloroglucinol
			2723410393	CYP124A1	CDPS	N/A
			2723410395	CYP128A1	CDPS	N/A
			2723410401	CYP121A1	CDPS	N/A
Mycobacterium tuberculosis 0A092DS	2718218144	4	2720278383	CYP139A1	T3PKS,T1PKS	methylated alkyl-resorcinol/methylated acyl-phloroglucinol
			2720279060	CYP124A1	CDPS	N/A
			2720279062	CYP128A1	CDPS	N/A
			2720279068	CYP121A1	CDPS	N/A
Mycobacterium tuberculosis 0A093DS	2718217896	5	2719234138	CYP139A1	T3PKS,T1PKS	methylated alkyl-resorcinol/methylated acyl-phloroglucinol
			2719234139	CYP139A1	T3PKS,T1PKS	methylated alkyl-resorcinol/methylated acyl-phloroglucinol
			2719234824	CYP124A1	CDPS	N/A
			2719234826	CYP128A1	CDPS	N/A
			2719234832	CYP121A1	CDPS	N/A
Mycobacterium tuberculosis 0A094DS	2718217900	4	2719252045	CYP139A	T3PKS,T1PKS	methylated alkyl-resorcinol/methylated acyl-phloroglucinol
			2719252735	CYP124A1	CDPS	N/A
			2719252737	CYP128A1	CDPS	N/A
			2719252743	CYP121A1	CDPS	N/A
Mycobacterium tuberculosis 0A115DS	2721755705	5	2723661595	CYP139A1	T3PKS,T1PKS	methylated alkyl-resorcinol/methylated acyl-phloroglucinol
			2723661596	CYP139A1	T3PKS,T1PKS	methylated alkyl-resorcinol/methylated acyl-phloroglucinol
			2723662329	CYP124A1	CDPS	N/A
			2723662331	CYP128A1	CDPS	N/A
			2723662337	CYP121A1	CDPS	N/A
Mycobacterium tuberculosis 0A117DS	2718217865	4	2719113548	CYP139A1	T3PKS,T1PKS	methylated alkyl-resorcinol/methylated acyl-phloroglucinol
			2719114277	CYP124A1	CDPS	N/A
			2719114279	CYP128A1	CDPS	N/A
			2719114285	CYP121A1	CDPS	N/A
Mycobacterium tuberculosis 0B026XDR	2718218125	4	2720190624	CYP139A1	T3PKS,T1PKS	methylated alkyl-resorcinol/methylated acyl-phloroglucinol
			2720191361	CYP124A1	CDPS	N/A
			2720191363	CYP128A1	CDPS	N/A
			2720191370	CYP121A1	CDPS	N/A
Mycobacterium tuberculosis 0B049XDR	2718218140
Mycobacterium tuberculosis 0B070XDR	2718218323	4	2720985132	CYP139A1	T3PKS,T1PKS	methylated alkyl-resorcinol/methylated acyl-phloroglucinol
			2720985760	CYP124A1	CDPS	N/A
			2720985762	CYP128A1	CDPS	N/A
			2720985768	CYP121A1	CDPS	N/A
Mycobacterium tuberculosis 0B076XDR	2718218096	4	2720064997	CYP139A1	T3PKS	methylated alkyl-resorcinol/methylated acyl-phloroglucinol
			2720065823	CYP124A1	CDPS	N/A
			2720065825	CYP128A1	CDPS	N/A
			2720065830	CYP121A1	CDPS	N/A
Mycobacterium tuberculosis 0B123ND	2718218324	4	2720989410	CYP139A1	T3PKS,T1PKS	methylated alkyl-resorcinol/methylated acyl-phloroglucinol
			2720990071	CYP124A1	CDPS	N/A
			2720990073	CYP128A1	CDPS	N/A
			2720990079	CYP121A1	CDPS	N/A
Mycobacterium tuberculosis 0B169XDR	2718218325	5	2720993944	CYP139A1	T3PKS,T1PKS	methylated alkyl-resorcinol/methylated acyl-phloroglucinol
			2720993945	CYP139A1	T3PKS,T1PKS	methylated alkyl-resorcinol/methylated acyl-phloroglucinol
			2720994687	CYP128A1	CDPS	N/A
			2720994693	CYP121A1	CDPS	N/A
			2720996040	CYP126A1	CDPS	N/A
Mycobacterium tuberculosis 0B218DS	2718218124	5	2720185954	CYP139A1	T3PKS,T1PKS	methylated alkyl-resorcinol/methylated acyl-phloroglucinol
			2720185955	CYP139A1	T3PKS,T1PKS	methylated alkyl-resorcinol/methylated acyl-phloroglucinol
			2720186672	CYP128A1	CDPS	N/A
			2720186674	CYP121A1	CDPS	N/A
			2720186680	CYP126A1	CDPS	N/A
Mycobacterium tuberculosis 0B222DS	2721755674	4	2723519445	CYP139A	T3PKS,T1PKS	methylated alkyl-resorcinol/methylated acyl-phloroglucinol
			2723520178	CYP124A1	CDPS	N/A
			2723520180	CYP128A1	CDPS	N/A
			2723520186	CYP121A1	CDPS	N/A
Mycobacterium tuberculosis 0B228DS	2718218141	6	2720265978	CYP139A1	T3PKS,T1PKS	methylated alkyl-resorcinol/methylated acyl-phloroglucinol
			2720265979	CYP139A1	T3PKS,T1PKS	methylated alkyl-resorcinol/methylated acyl-phloroglucinol
			2720265980	CYP139A1	T3PKS,T1PKS	methylated alkyl-resorcinol/methylated acyl-phloroglucinol
			2720266690	CYP124A1	CDPS	N/A
			2720266692	CYP128A1	CDPS	N/A
			2720266698	CYP121A1	CDPS	N/A
Mycobacterium tuberculosis 0B229DS	2718218354	5	2721101644	CYP139A1	T3PKS,T1PKS	methylated alkyl-resorcinol/methylated acyl-phloroglucinol
			2721101645	CYP139A1	T3PKS,T1PKS	methylated alkyl-resorcinol/methylated acyl-phloroglucinol
			2721102354	CYP124A1	CDPS	N/A
			2721102356	CYP128A1	CDPS	N/A
			2721102362	CYP121A1	CDPS	N/A
Mycobacterium tuberculosis 0B259XDR	2718217707	4	2718550271	CYP139A1	T3PKS,T1PKS	methylated alkyl-resorcinol/methylated acyl-phloroglucinol
			2718550940	CYP124A1	CDPS	N/A
			2718550942	CYP128A1	CDPS	N/A
			2718550948	CYP121A1	CDPS	N/A
Mycobacterium tuberculosis 0B329XDR	2718217873	4	2719142014	CYP139A1	T3PKS,T1PKS	methylated alkyl-resorcinol/methylated acyl-phloroglucinol
			2719142679	CYP124A1	CDPS	N/A
			2719142681	CYP128A1	CDPS	N/A
			2719142687	CYP121A1	CDPS	N/A
Mycobacterium tuberculosis 10060	2630968454	4	2631864552	CYP124A1	CDPS	N/A
			2631864554	CYP128A1	CDPS	N/A
			2631864560	CYP121A1	CDPS	N/A
			2631866960	CYP139A1	T3PKS	methylated alkyl-resorcinol/methylated acyl-phloroglucinol
Mycobacterium tuberculosis 1010SM	2582581173	1	2584791771	CYP139A1	T3PKS,T1PKS	methylated alkyl-resorcinol/methylated acyl-phloroglucinol
Mycobacterium tuberculosis 10217	2619619395	4	2621698755	CYP124A1	CDPS	N/A
			2621698757	CYP128A1	CDPS	N/A
			2621698763	CYP121A1	CDPS	N/A
			2621699801	CYP139A1	T3PKS,T1PKS	methylated alkyl-resorcinol/methylated acyl-phloroglucinol
Mycobacterium tuberculosis 1034	2619619308	4	2621339967	CYP139A1	T3PKS,T1PKS	methylated alkyl-resorcinol/methylated acyl-phloroglucinol
			2621340522	CYP124A1	CDPS	N/A
			2621340524	CYP128A1	CDPS	N/A
			2621340531	CYP121A1	CDPS	N/A
Mycobacterium tuberculosis 1034	2619619308	4	2621339967	CYP139A1	T3PKS,T1PKS	methylated alkyl-resorcinol/methylated acyl-phloroglucinol
			2621340522	CYP124A1	CDPS	N/A
			2621340524	CYP128A1	CDPS	N/A
			2621340531	CYP121A1	CDPS	N/A
Mycobacterium tuberculosis 1173CS	2574180368	4	2576559538	CYP139A1	T3PKS,T1PKS	methylated alkyl-resorcinol/methylated acyl-phloroglucinol
			2576560932	CYP124A1	CDPS	N/A
			2576560934	CYP128A1	CDPS	N/A
			2576560943	CYP121A1	CDPS	N/A
Mycobacterium tuberculosis 1200172	2700989195	4	2701676284	CYP124A1	CDPS	N/A
			2701676286	CYP128A1	CDPS	N/A
			2701676292	CYP121A1	CDPS	N/A
			2701677091	CYP139A1	T3PKS,T1PKS	methylated alkyl-resorcinol/methylated acyl-phloroglucinol
Mycobacterium tuberculosis 1200782	2657245460	4	2659059942	CYP124A1	CDPS	N/A
			2659059944	CYP128A1	CDPS	N/A
			2659059950	CYP121A1	CDPS	N/A
			2659061092	CYP139A1	T3PKS,T1PKS	methylated alkyl-resorcinol/methylated acyl-phloroglucinol
Mycobacterium tuberculosis 12974	2619619394	4	2621695052	CYP139A1	T3PKS,T1PKS	methylated alkyl-resorcinol/methylated acyl-phloroglucinol
			2621695735	CYP124A1	CDPS	N/A
			2621695737	CYP128A1	CDPS	N/A
			2621695743	CYP121A1	CDPS	N/A
Mycobacterium tuberculosis 1300037	2690316214	4	2692715711	CYP139A1	T3PKS,T1PKS	methylated alkyl-resorcinol/methylated acyl-phloroglucinol
			2692715888	CYP124A1	CDPS	N/A
			2692715890	CYP128A1	CDPS	N/A
			2692715896	CYP121A1	CDPS	N/A
Mycobacterium tuberculosis 1300039	2663763349	4	2666671362	CYP139A1	T3PKS,T1PKS	methylated alkyl-resorcinol/methylated acyl-phloroglucinol
			2666672975	CYP124A1	CDPS	N/A
			2666672977	CYP128A1	CDPS	N/A
			2666672983	CYP121A1	CDPS	N/A
Mycobacterium tuberculosis 1300215	2700989186	4	2701643406	CYP139A1	T3PKS,T1PKS	methylated alkyl-resorcinol/methylated acyl-phloroglucinol
			2701644477	CYP121A1	CDPS	N/A
			2701644483	CYP128A1	CDPS	N/A
			2701644485	CYP124A1	CDPS	N/A
Mycobacterium tuberculosis 1300325	2657245621	4	2659690952	CYP139A1	T3PKS,T1PKS	methylated alkyl-resorcinol/methylated acyl-phloroglucinol
			2659691284	CYP121A1	CDPS	N/A
			2659691290	CYP128A1	CDPS	N/A
			2659691292	CYP124A1	CDPS	N/A
Mycobacterium tuberculosis 1301087	2667527970	4	2670244295	CYP139A1	T3PKS,T1PKS	methylated alkyl-resorcinol/methylated acyl-phloroglucinol
			2670244676	CYP121A1	CDPS	N/A
			2670244678	CYP128A1	CDPS	N/A
			2670244684	CYP124A1	CDPS	N/A
Mycobacterium tuberculosis 1301088	2667527824	4	2669624380	CYP139A1	T3PKS,T1PKS	methylated alkyl-resorcinol/methylated acyl-phloroglucinol
			2669624553	CYP121A1	CDPS	N/A
			2669624559	CYP128A1	CDPS	N/A
			2669624561	CYP124A1	CDPS	N/A
Mycobacterium tuberculosis 13-2459	2639763022	4	2641678911	CYP121A1	CDPS	N/A
			2641678917	CYP128A1	CDPS	N/A
			2641678919	CYP124A1	CDPS	N/A
			2641681723	CYP139A1	T3PKS,T1PKS	methylated alkyl-resorcinol/methylated acyl-phloroglucinol
Mycobacterium tuberculosis 13-3935	2648501848	4	2651520494	CYP139A1	T3PKS,T1PKS	methylated alkyl-resorcinol/methylated acyl-phloroglucinol
			2651521216	CYP124A1	CDPS	N/A
			2651521218	CYP128A1	CDPS	N/A
			2651521225	CYP121A1	CDPS	N/A
Mycobacterium tuberculosis 13-4152	2634166456	4	2635743035	CYP124A1	CDPS	N/A
			2635743037	CYP128A1	CDPS	N/A
			2635743043	CYP121A1	CDPS	N/A
			2635745862	CYP139A1	T3PKS,T1PKS	methylated alkyl-resorcinol/methylated acyl-phloroglucinol
Mycobacterium tuberculosis 1429BH	2606217172	4	2606487463	CYP139A1	T3PKS,T1PKS	methylated alkyl-resorcinol/methylated acyl-phloroglucinol
			2606487825	CYP124A1	CDPS	N/A
			2606487827	CYP128A1	CDPS	N/A
			2606487833	CYP121A1	CDPS	N/A
Mycobacterium tuberculosis 1430BH	2619619410	4	2621760769	CYP139A1	T3PKS,T1PKS	methylated alkyl-resorcinol/methylated acyl-phloroglucinol
			2621760962	CYP124A1	CDPS	N/A
			2621760964	CYP128A1	CDPS	N/A
			2621760970	CYP121A1	CDPS	N/A
Mycobacterium tuberculosis 1458	2721755506	4	2722808248	CYP139A1	T3PKS,T1PKS	methylated alkyl-resorcinol/methylated acyl-phloroglucinol
			2722808889	CYP124A1	CDPS	N/A
			2722808891	CYP128A1	CDPS	N/A
			2722808897	CYP121A1	CDPS	N/A
Mycobacterium tuberculosis 1500034	2657245152	4	2658282518	CYP139A1	T3PKS,T1PKS	methylated alkyl-resorcinol/methylated acyl-phloroglucinol
			2658282835	CYP124A1	CDPS	N/A
			2658282841	CYP128A1	CDPS	N/A
			2658282843	CYP121A1	CDPS	N/A
Mycobacterium tuberculosis 1500108	2667528150	4	2671005892	CYP139A1	T3PKS,T1PKS	methylated alkyl-resorcinol/methylated acyl-phloroglucinol
			2671006418	CYP124A1	CDPS	N/A
			2671006424	CYP128A1	CDPS	N/A
			2671006426	CYP121A1	CDPS	N/A
Mycobacterium tuberculosis 1500176	2663763091	4	2665600781	CYP139A1	T3PKS,T1PKS	methylated alkyl-resorcinol/methylated acyl-phloroglucinol
			2665600937	CYP124A1	CDPS	N/A
			2665600939	CYP128A1	CDPS	N/A
			2665600945	CYP121A1	CDPS	N/A
Mycobacterium tuberculosis 1500283	2657245416	4	2658888499	CYP139A1	T3PKS,T1PKS	methylated alkyl-resorcinol/methylated acyl-phloroglucinol
			2658888643	CYP124A1	CDPS	N/A
			2658888649	CYP128A1	CDPS	N/A
			2658888651	CYP121A1	CDPS	N/A
Mycobacterium tuberculosis 1500524	2660238700	4	2663439817	CYP121A1	CDPS	N/A
			2663439823	CYP128A1	CDPS	N/A
			2663439825	CYP124A1	CDPS	N/A
			2663440427	CYP139A1	T3PKS,T1PKS	methylated alkyl-resorcinol/methylated acyl-phloroglucinol
Mycobacterium tuberculosis 1615	2576861307	4	2577953212	CYP124A1	CDPS	N/A
			2577953214	CYP128A1	CDPS	N/A
			2577953223	CYP121A1	CDPS	N/A
			2577954418	CYP139A1	T3PKS,T1PKS	methylated alkyl-resorcinol/methylated acyl-phloroglucinol
Mycobacterium tuberculosis 16954	2606217139	4	2606378676	CYP139A1	T3PKS,T1PKS	methylated alkyl-resorcinol/methylated acyl-phloroglucinol
			2606379829	CYP124A1	CDPS	N/A
			2606379831	CYP128A1	CDPS	N/A
			2606379837	CYP121A1	CDPS	N/A
Mycobacterium tuberculosis 16955	2574179955	4	2575106637	CYP139A1	T3PKS,T1PKS	methylated alkyl-resorcinol/methylated acyl-phloroglucinol
			2575108165	CYP124A1	CDPS	N/A
			2575108167	CYP128A1	CDPS	N/A
			2575108176	CYP121A1	CDPS	N/A
Mycobacterium tuberculosis 1700089	2663763450	4	2667082832	CYP121A1	CDPS	N/A
			2667082838	CYP128A1	CDPS	N/A
			2667082840	CYP124A1	CDPS	N/A
			2667083033	CYP139A1	T3PKS,T1PKS	methylated alkyl-resorcinol/methylated acyl-phloroglucinol
Mycobacterium tuberculosis 1700284	2700989323	4	2702163779	CYP139A1	T3PKS,T1PKS	methylated alkyl-resorcinol/methylated acyl-phloroglucinol
			2702164274	CYP124A1	CDPS	N/A
			2702164276	CYP128A1	CDPS	N/A
			2702164282	CYP121A1	CDPS	N/A
Mycobacterium tuberculosis 1700302	2660238106	4	2661053195	CYP124A1	CDPS	N/A
			2661053197	CYP128A1	CDPS	N/A
			2661053203	CYP121A1	CDPS	N/A
			2661054751	CYP139A1	T3PKS,T1PKS	methylated alkyl-resorcinol/methylated acyl-phloroglucinol
Mycobacterium tuberculosis 1700745	2660237973	4	2660522946	CYP139A1	T3PKS,T1PKS	methylated alkyl-resorcinol/methylated acyl-phloroglucinol
			2660523598	CYP124A1	CDPS	N/A
			2660523600	CYP128A1	CDPS	N/A
			2660523606	CYP121A1	CDPS	N/A
Mycobacterium tuberculosis 1700893	2657245598	4	2659616746	CYP139A1	T3PKS,T1PKS	methylated alkyl-resorcinol/methylated acyl-phloroglucinol
			2659619415	CYP124A1	CDPS	N/A
			2659619417	CYP128A1	CDPS	N/A
			2659619423	CYP121A1	CDPS	N/A
Mycobacterium tuberculosis 1700938	2690315959	4	2691678028	CYP139A1	T3PKS,T1PKS	methylated alkyl-resorcinol/methylated acyl-phloroglucinol
			2691678361	CYP124A1	CDPS	N/A
			2691678367	CYP128A1	CDPS	N/A
			2691678369	CYP121A1	CDPS	N/A
Mycobacterium tuberculosis 1755BN	2606217145	1	2606403082	CYP139A1	T3PKS,T1PKS	methylated alkyl-resorcinol/methylated acyl-phloroglucinol
Mycobacterium tuberculosis 18b	2639762846	4	2640956961	CYP139A1	T3PKS,T1PKS	methylated alkyl-resorcinol/methylated acyl-phloroglucinol
			2640957609	CYP124A1	CDPS	N/A
			2640957611	CYP128A1	CDPS	N/A
			2640957617	CYP121A1	CDPS	N/A
Mycobacterium tuberculosis 200066	2693429503	4	2693440951	CYP139A1	T3PKS,T1PKS	methylated alkyl-resorcinol/methylated acyl-phloroglucinol
			2693441604	CYP124A1	CDPS	N/A
			2693441606	CYP128A1	CDPS	N/A
			2693441612	CYP121A1	CDPS	N/A
Mycobacterium tuberculosis 200105	2675903448	4	2678008637	CYP139A1	T3PKS,T1PKS	methylated alkyl-resorcinol/methylated acyl-phloroglucinol
			2678009449	CYP124A1	CDPS	N/A
			2678009451	CYP128A1	CDPS	N/A
			2678009457	CYP121A1	CDPS	N/A
Mycobacterium tuberculosis 200127	2681813107	4	2682896544	CYP139A1	T3PKS,T1PKS	methylated alkyl-resorcinol/methylated acyl-phloroglucinol
			2682898102	CYP124A1	CDPS	N/A
			2682898104	CYP128A1	CDPS	N/A
			2682898110	CYP121A1	CDPS	N/A
Mycobacterium tuberculosis 200135	2695420401	4	2695839691	CYP139A1	T3PKS,T1PKS	methylated alkyl-resorcinol/methylated acyl-phloroglucinol
			2695840984	CYP124A1	CDPS	N/A
			2695840990	CYP128A1	CDPS	N/A
			2695840992	CYP121A1	CDPS	N/A
Mycobacterium tuberculosis 200253	2667527589	4	2668688289	CYP121A1	CDPS	N/A
			2668688295	CYP128A1	CDPS	N/A
			2668688297	CYP124A1	CDPS	N/A
			2668690955	CYP139A1	T3PKS	methylated alkyl-resorcinol/methylated acyl-phloroglucinol
Mycobacterium tuberculosis 200353	2660238220	4	2661495531	CYP121A1	CDPS	N/A
			2661495537	CYP128A1	CDPS	N/A
			2661495539	CYP124A1	CDPS	N/A
			2661495703	CYP139A1	T3PKS,T1PKS	methylated alkyl-resorcinol/methylated acyl-phloroglucinol
Mycobacterium tuberculosis 200470	2657245581	4	2659552439	CYP139A1	T3PKS,T1PKS	methylated alkyl-resorcinol/methylated acyl-phloroglucinol
			2659552629	CYP124A1	CDPS	N/A
			2659552631	CYP128A1	CDPS	N/A
			2659552637	CYP121A1	CDPS	N/A
Mycobacterium tuberculosis 200541	2690316011	4	2691880326	CYP139A1	T3PKS,T1PKS	methylated alkyl-resorcinol/methylated acyl-phloroglucinol
			2691881124	CYP124A1	CDPS	N/A
			2691881126	CYP128A1	CDPS	N/A
			2691881132	CYP121A1	CDPS	N/A
Mycobacterium tuberculosis 200625	2671181090	4	2675456528	CYP124A1	CDPS	N/A
			2675456530	CYP128A1	CDPS	N/A
			2675456536	CYP121A1	CDPS	N/A
			2675458967	CYP139A1	T3PKS	methylated alkyl-resorcinol/methylated acyl-phloroglucinol
Mycobacterium tuberculosis 201009	2690316339	4	2693262532	CYP139A1	T3PKS,T1PKS	methylated alkyl-resorcinol/methylated acyl-phloroglucinol
			2693263273	CYP121A1	CDPS	N/A
			2693263279	CYP128A1	CDPS	N/A
			2693263281	CYP124A1	CDPS	N/A
Mycobacterium tuberculosis 201035	2660238571	4	2662919288	CYP139A1	T3PKS,T1PKS	methylated alkyl-resorcinol/methylated acyl-phloroglucinol
			2662920736	CYP121A1	CDPS	N/A
			2662920738	CYP128A1	CDPS	N/A
			2662920744	CYP124A1	CDPS	N/A
Mycobacterium tuberculosis 201113	2663763255	4	2666291375	CYP139A1	T3PKS,T1PKS	methylated alkyl-resorcinol/methylated acyl-phloroglucinol
			2666292438	CYP121A1	CDPS	N/A
			2666292440	CYP128A1	CDPS	N/A
			2666292446	CYP124A1	CDPS	N/A
Mycobacterium tuberculosis 201127	2700989320	4	2702147308	CYP139A1	T3PKS,T1PKS	methylated alkyl-resorcinol/methylated acyl-phloroglucinol
			2702147904	CYP121A1	CDPS	N/A
			2702147910	CYP128A1	CDPS	N/A
			2702147912	CYP124A1	CDPS	N/A
Mycobacterium tuberculosis 201150	2681813108	4	2682902770	CYP139A1	T3PKS,T1PKS	methylated alkyl-resorcinol/methylated acyl-phloroglucinol
			2682903954	CYP121A1	CDPS	N/A
			2682903960	CYP128A1	CDPS	N/A
			2682903962	CYP124A1	CDPS	N/A
Mycobacterium tuberculosis 201314	2663763140	4	2665807596	CYP139A1	T3PKS,T1PKS	methylated alkyl-resorcinol/methylated acyl-phloroglucinol
			2665808653	CYP121A1	CDPS	N/A
			2665808659	CYP128A1	CDPS	N/A
			2665808661	CYP124A1	CDPS	N/A
Mycobacterium tuberculosis 201366	2660237962	4	2660482944	CYP139A1	T3PKS,T1PKS	methylated alkyl-resorcinol/methylated acyl-phloroglucinol
			2660483785	CYP121A1	CDPS	N/A
			2660483791	CYP128A1	CDPS	N/A
			2660483793	CYP124A1	CDPS	N/A
Mycobacterium tuberculosis 201404	2671180583	4	2673358432	CYP124A1	CDPS	N/A
			2673358434	CYP128A1	CDPS	N/A
			2673358440	CYP121A1	CDPS	N/A
			2673358591	CYP139A1	T3PKS,T1PKS	methylated alkyl-resorcinol/methylated acyl-phloroglucinol
Mycobacterium tuberculosis 201457	2657245095	4	2658054615	CYP139A1	T3PKS,T1PKS	methylated alkyl-resorcinol/methylated acyl-phloroglucinol
			2658055734	CYP121A1	CDPS	N/A
			2658055740	CYP128A1	CDPS	N/A
			2658055742	CYP124A1	CDPS	N/A
Mycobacterium tuberculosis 2074CJ	2619619401	1	2621722888	CYP139A1	T3PKS,T1PKS	methylated alkyl-resorcinol/methylated acyl-phloroglucinol
Mycobacterium tuberculosis 2088HD	2619619409	1	2621757029	CYP139A1	T3PKS,T1PKS	methylated alkyl-resorcinol/methylated acyl-phloroglucinol
Mycobacterium tuberculosis 2089HD	2619619408	4	2621752620	CYP124A1	CDPS	N/A
			2621752622	CYP128A1	CDPS	N/A
			2621752628	CYP121A1	CDPS	N/A
			2621754359	CYP139A1	T3PKS,T1PKS	methylated alkyl-resorcinol/methylated acyl-phloroglucinol
Mycobacterium tuberculosis 2091HD	2582581157	3	2584726663	CYP124A1	CDPS	N/A
			2584726665	CYP128A1	CDPS	N/A
			2584726674	CYP121A1	CDPS	N/A
Mycobacterium tuberculosis 2092HD	2634166418	4	2635592843	CYP124A1	CDPS	N/A
			2635592845	CYP128A1	CDPS	N/A
			2635592851	CYP121A1	CDPS	N/A
			2635594316	CYP139A1	T3PKS,T1PKS	methylated alkyl-resorcinol/methylated acyl-phloroglucinol
Mycobacterium tuberculosis 2093HD	2619619407	1	2621748124	CYP139A1	T3PKS,T1PKS	methylated alkyl-resorcinol/methylated acyl-phloroglucinol
Mycobacterium tuberculosis 2094HD	2576861074	1	2577143911	CYP139A1	T3PKS,T1PKS	methylated alkyl-resorcinol/methylated acyl-phloroglucinol
Mycobacterium tuberculosis 2097HD	2606217144	4	2606398790	CYP124A1	CDPS	N/A
			2606398792	CYP128A1	CDPS	N/A
			2606398798	CYP121A1	CDPS	N/A
			2606402106	CYP139A1	T3PKS,T1PKS	methylated alkyl-resorcinol/methylated acyl-phloroglucinol
Mycobacterium tuberculosis 2099HD	2606217143	4	2606393988	CYP124A1	CDPS	N/A
			2606393990	CYP128A1	CDPS	N/A
			2606393996	CYP121A1	CDPS	N/A
			2606397848	CYP139A1	T1PKS	methylated alkyl-resorcinol/methylated acyl-phloroglucinol
Mycobacterium tuberculosis 210	647000279	1	647209603	CYP139A1	T3PKS,T1PKS	methylated alkyl-resorcinol/methylated acyl-phloroglucinol
Mycobacterium tuberculosis 2100HD	2606217170	4	2606478624	CYP124A1	CDPS	N/A
			2606478626	CYP128A1	CDPS	N/A
			2606478632	CYP121A1	CDPS	N/A
			2606481469	CYP139A1	T3PKS,T1PKS	methylated alkyl-resorcinol/methylated acyl-phloroglucinol
Mycobacterium tuberculosis 2101HD	2619619405	1	2621739698	CYP139A1	T3PKS,T1PKS	methylated alkyl-resorcinol/methylated acyl-phloroglucinol
Mycobacterium tuberculosis 2104HD	2606217140	4	2606382481	CYP124A1	CDPS	N/A
			2606382483	CYP128A1	CDPS	N/A
			2606382489	CYP121A1	CDPS	N/A
			2606383562	CYP139A1	T3PKS,T1PKS	methylated alkyl-resorcinol/methylated acyl-phloroglucinol
Mycobacterium tuberculosis 2196MM	2619619406	4	2621746042	CYP124A1	CDPS	N/A
			2621746044	CYP128A1	CDPS	N/A
			2621746050	CYP121A1	CDPS	N/A
			2621747665	CYP139A1	T3PKS,T1PKS	methylated alkyl-resorcinol/methylated acyl-phloroglucinol
Mycobacterium tuberculosis 22103	2687453471	5	2688927552	CYP139A1	T3PKS,T1PKS	methylated alkyl-resorcinol/methylated acyl-phloroglucinol
			2688927678	CYP144A1	NRPS	N/A
			2688928203	CYP124A1	CDPS	N/A
			2688928205	CYP128A1	CDPS	N/A
			2688928211	CYP121A1	CDPS	N/A
Mycobacterium tuberculosis 22115	2687453474	4	2688942453	CYP139A1	T3PKS,T1PKS	methylated alkyl-resorcinol/methylated acyl-phloroglucinol
			2688943111	CYP124A1	CDPS	N/A
			2688943113	CYP128A1	CDPS	N/A
			2688943119	CYP121A1	CDPS	N/A
Mycobacterium tuberculosis 2228BH	2619619403	4	2621731840	CYP124A1	CDPS	N/A
			2621731842	CYP128A1	CDPS	N/A
			2621731848	CYP121A1	CDPS	N/A
			2621732149	CYP139A1	T3PKS/T1PKS	methylated alkyl-resorcinol/methylated acyl-phloroglucinol
Mycobacterium tuberculosis 2229BH	2630968878	4	2633599675	CYP139A1	T3PKS/T1PKS	methylated alkyl-resorcinol/methylated acyl-phloroglucinol
			2633600327	CYP124A1	CDPS	N/A
			2633600329	CYP128A1	CDPS	N/A
			2633600335	CYP121A1	CDPS	N/A
Mycobacterium tuberculosis 2230BH	2619619402	4	2621728599	CYP139A1	T3PKS/T1PKS	methylated alkyl-resorcinol/methylated acyl-phloroglucinol
			2621730392	CYP124A1	CDPS	N/A
			2621730394	CYP128A1	CDPS	N/A
			2621730400	CYP121A1	CDPS	N/A
Mycobacterium tuberculosis 2231BH	2645727923	4	2647564735	CYP139A1	T3PKS/T1PKS	methylated alkyl-resorcinol/methylated acyl-phloroglucinol
			2647567101	CYP124A1	CDPS	N/A
			2647567103	CYP128A1	CDPS	N/A
			2647567109	CYP121A1	CDPS	N/A
Mycobacterium tuberculosis 2233BH	2619619400	4	2621719284	CYP124A1	CDPS	N/A
			2621719286	CYP128A1	CDPS	N/A
			2621719292	CYP121A1	CDPS	N/A
			2621721384	CYP139A1	T3PKS/T1PKS	methylated alkyl-resorcinol/methylated acyl-phloroglucinol
Mycobacterium tuberculosis 2242	2687453121	4	2687551225	CYP124A1	CDPS	N/A
			2687551231	CYP128A1	CDPS	N/A
			2687551233	CYP121A1	CDPS	N/A
			2687551937	CYP139A1	T3PKS/T1PKS	methylated alkyl-resorcinol/methylated acyl-phloroglucinol
Mycobacterium tuberculosis 2279	2684623049	4	2686589964	CYP139A1	T3PKS/T1PKS	methylated alkyl-resorcinol/methylated acyl-phloroglucinol
			2686590680	CYP124A1	CDPS	N/A
			2686590682	CYP128A1	CDPS	N/A
			2686590687	CYP121A1	CDPS	N/A
Mycobacterium tuberculosis 2482AR	2606217142	4	2606390011	CYP124A1	CDPS	N/A
			2606390013	CYP128A1	CDPS	N/A
			2606390019	CYP121A1	CDPS	N/A
			2606392012	CYP139A1	T3PKS/T1PKS	methylated alkyl-resorcinol/methylated acyl-phloroglucinol
Mycobacterium tuberculosis 2483AR	2574179972	4	2575162612	CYP139A1	T3PKS/T1PKS	methylated alkyl-resorcinol/methylated acyl-phloroglucinol
			2575162869	CYP124A1	CDPS	N/A
			2575162871	CYP128A1	CDPS	N/A
			2575162880	CYP121A1	CDPS	N/A
Mycobacterium tuberculosis 2484AR	2606217141	4	2606386201	CYP124A1	CDPS	N/A
			2606386203	CYP128A1	CDPS	N/A
			2606386209	CYP121A1	CDPS	N/A
			2606388035	CYP139A1	T3PKS/T1PKS	methylated alkyl-resorcinol/methylated acyl-phloroglucinol
Mycobacterium tuberculosis 2485AR	2606217169	4	2606474038	CYP124A1	CDPS	N/A
			2606474040	CYP128A1	CDPS	N/A
			2606474046	CYP121A1	CDPS	N/A
			2606475055	CYP139A1	T3PKS/T1PKS	methylated alkyl-resorcinol/methylated acyl-phloroglucinol
Mycobacterium tuberculosis 2489	2619619399	4	2621716039	CYP139A1	T3PKS/T1PKS	methylated alkyl-resorcinol/methylated acyl-phloroglucinol
			2621716646	CYP124A1	CDPS	N/A
			2621716648	CYP128A1	CDPS	N/A
			2621716654	CYP121A1	CDPS	N/A
Mycobacterium tuberculosis 2541MS	2574180315	4	2576373809	CYP139A1	T3PKS/T1PKS	methylated alkyl-resorcinol/methylated acyl-phloroglucinol
			2576374277	CYP124A1	CDPS	N/A
			2576374279	CYP128A1	CDPS	N/A
			2576374288	CYP121A1	CDPS	N/A
Mycobacterium tuberculosis 2542MS	2627854179	4	2630525345	CYP124A1	CDPS	N/A
			2630525347	CYP128A1	CDPS	N/A
			2630525353	CYP121A1	CDPS	N/A
			2630526631	CYP139A1	T3PKS/T1PKS	methylated alkyl-resorcinol/methylated acyl-phloroglucinol
Mycobacterium tuberculosis 2543MS	2606217171	4	2606482663	CYP124A1	CDPS	N/A
			2606482665	CYP128A1	CDPS	N/A
			2606482671	CYP121A1	CDPS	N/A
			2606484611	CYP139A1	T3PKS/T1PKS	methylated alkyl-resorcinol/methylated acyl-phloroglucinol
Mycobacterium tuberculosis 26105	2687453283	5	2688177674	CYP139A1	T3PKS/T1PKS	methylated alkyl-resorcinol/methylated acyl-phloroglucinol
			2688177796	CYP144A1	NRPS	glycopeptidolipid
			2688178337	CYP124A1	CDPS	N/A
			2688178339	CYP128A1	CDPS	N/A
			2688178345	CYP121A1	CDPS	N/A
Mycobacterium tuberculosis 2995AB	2634166447	4	2635706370	CYP124A1	CDPS	N/A
			2635706372	CYP128A1	CDPS	N/A
			2635706378	CYP121A1	CDPS	N/A
			2635707764	CYP139A1	T3PKS/T1PKS	methylated alkyl-resorcinol/methylated acyl-phloroglucinol
Mycobacterium tuberculosis 300191	2667527732	4	2669247642	CYP139A1	T3PKS,T1PKS	methylated alkyl-resorcinol/methylated acyl-phloroglucinol
			2669248089	CYP121A1	CDPS	N/A
			2669248095	CYP128A1	CDPS	N/A
			2669248097	CYP124A1	CDPS	N/A
Mycobacterium tuberculosis 300234	2671180618	4	2673506827	CYP124A1	CDPS	N/A
			2673506829	CYP128A1	CDPS	N/A
			2673506835	CYP121A1	CDPS	N/A
			2673508821	CYP139A1	T3PKS,T1PKS	methylated alkyl-resorcinol/methylated acyl-phloroglucinol
Mycobacterium tuberculosis 300239	2657245686	4	2659960899	CYP139A1	T3PKS,T1PKS	methylated alkyl-resorcinol/methylated acyl-phloroglucinol
			2659963379	CYP124A1	CDPS	N/A
			2659963381	CYP128A1	CDPS	N/A
			2659963387	CYP121A1	CDPS	N/A
Mycobacterium tuberculosis 300260	2663763168	4	2665926405	CYP139A1	T3PKS,T1PKS	methylated alkyl-resorcinol/methylated acyl-phloroglucinol
			2665927182	CYP124A1	CDPS	N/A
			2665927188	CYP128A1	CDPS	N/A
			2665927190	CYP121A1	CDPS	N/A
Mycobacterium tuberculosis 300659	2667527631	4	2668868556	CYP139A1	T3PKS,T1PKS	methylated alkyl-resorcinol/methylated acyl-phloroglucinol
			2668868903	CYP121A1	CDPS	N/A
			2668868909	CYP128A1	CDPS	N/A
			2668868911	CYP124A1	CDPS	N/A
Mycobacterium tuberculosis 300798	2663763239	4	2666224400	CYP139A1	T3PKS,T1PKS	methylated alkyl-resorcinol/methylated acyl-phloroglucinol
			2666225012	CYP121A1	CDPS	N/A
			2666225018	CYP128A1	CDPS	N/A
			2666225020	CYP124A1	CDPS	N/A
Mycobacterium tuberculosis 300879	2693429561	4	2693683280	CYP139A1	T3PKS,T1PKS	methylated alkyl-resorcinol/methylated acyl-phloroglucinol
			2693685988	CYP121A1	CDPS	N/A
			2693685994	CYP128A1	CDPS	N/A
			2693685996	CYP124A1	CDPS	N/A
Mycobacterium tuberculosis 301092	2681813109	4	2682907714	CYP139A1	T3PKS,T1PKS	methylated alkyl-resorcinol/methylated acyl-phloroglucinol
			2682908206	CYP121A1	CDPS	N/A
			2682908208	CYP128A1	CDPS	N/A
			2682908214	CYP124A1	CDPS	N/A
Mycobacterium tuberculosis 301310	2667527679	4	2669035214	CYP121A1	CDPS	N/A
			2669035220	CYP128A1	CDPS	N/A
			2669035222	CYP124A1	CDPS	N/A
			2669036512	CYP139A1	T3PKS,T1PKS	methylated alkyl-resorcinol/methylated acyl-phloroglucinol
Mycobacterium tuberculosis 301347	2660238672	4	2663320812	CYP139A1	T3PKS,T1PKS	methylated alkyl-resorcinol/methylated acyl-phloroglucinol
			2663321002	CYP124A1	CDPS	N/A
			2663321004	CYP128A1	CDPS	N/A
			2663321010	CYP121A1	CDPS	N/A
Mycobacterium tuberculosis 301645	2695420677	4	2697026395	CYP124A1	CDPS	N/A
			2697026397	CYP128A1	CDPS	N/A
			2697026403	CYP121A1	CDPS	N/A
			2697028613	CYP139A1	T3PKS/T1PKS	methylated alkyl-resorcinol/methylated acyl-phloroglucinol
Mycobacterium tuberculosis 301725	2695420709	4	2697159150	CYP124A1	CDPS	N/A
			2697159152	CYP128A1	CDPS	N/A
			2697159158	CYP121A1	CDPS	N/A
			2697159485	CYP139A1	T3PKS/T1PKS	methylated alkyl-resorcinol/methylated acyl-phloroglucinol
Mycobacterium tuberculosis 301747	2667527890	4	2669899405	CYP121A1	CDPS	N/A
			2669899411	CYP128A1	CDPS	N/A
			2669899413	CYP124A1	CDPS	N/A
			2669900011	CYP139A1	T3PKS/T1PKS	methylated alkyl-resorcinol/methylated acyl-phloroglucinol
Mycobacterium tuberculosis 301816	2671180497	4	2673020827	CYP139A1	T3PKS/T1PKS	methylated alkyl-resorcinol/methylated acyl-phloroglucinol
			2673021300	CYP124A1	CDPS	N/A
			2673021302	CYP128A1	CDPS	N/A
			2673021308	CYP121A1	CDPS	N/A
Mycobacterium tuberculosis 302174	2660238211	4	2661454092	CYP139A1	T3PKS/T1PKS	methylated alkyl-resorcinol/methylated acyl-phloroglucinol
			2661455776	CYP121A1	CDPS	N/A
			2661455782	CYP128A1	CDPS	N/A
			2661455784	CYP124A1	CDPS	N/A
Mycobacterium tuberculosis 302203	2700989187	4	2701647625	CYP121A1	CDPS	N/A
			2701647631	CYP128A1	CDPS	N/A
			2701647633	CYP124A1	CDPS	N/A
			2701650282	CYP139A1	T3PKS/T1PKS	methylated alkyl-resorcinol/methylated acyl-phloroglucinol
Mycobacterium tuberculosis 302226	2660237991	4	2660589505	CYP139A1	T3PKS/T1PKS	methylated alkyl-resorcinol/methylated acyl-phloroglucinol
			2660590827	CYP121A1	CDPS	N/A
			2660590833	CYP128A1	CDPS	N/A
			2660590835	CYP124A1	CDPS	N/A
Mycobacterium tuberculosis 302235	2695420882	4	2697887264	CYP139A1	T3PKS/T1PKS	methylated alkyl-resorcinol/methylated acyl-phloroglucinol
			2697889777	CYP121A1	CDPS	N/A
			2697889783	CYP128A1	CDPS	N/A
			2697889785	CYP124A1	CDPS	N/A
Mycobacterium tuberculosis 302258	2698536673	4	2700038947	CYP139A1	T3PKS/T1PKS	methylated alkyl-resorcinol/methylated acyl-phloroglucinol
			2700040763	CYP121A1	CDPS	N/A
			2700040765	CYP128A1	CDPS	N/A
			2700040771	CYP124A1	CDPS	N/A
Mycobacterium tuberculosis 302350	2690316177	4	2692569311	CYP139A1	T3PKS/T1PKS	methylated alkyl-resorcinol/methylated acyl-phloroglucinol
			2692569991	CYP121A1	CDPS	N/A
			2692569993	CYP128A1	CDPS	N/A
			2692569999	CYP124A1	CDPS	N/A
Mycobacterium tuberculosis 302434	2667528137	4	2670953593	CYP121A1	CDPS	N/A
			2670953599	CYP128A1	CDPS	N/A
			2670953601	CYP124A1	CDPS	N/A
			2670954303	CYP139A1	T3PKS/T1PKS	methylated alkyl-resorcinol/methylated acyl-phloroglucinol
Mycobacterium tuberculosis 302642	2693429737	4	2694439720	CYP139A1	T3PKS/T1PKS	methylated alkyl-resorcinol/methylated acyl-phloroglucinol
			2694440333	CYP121A1	CDPS	N/A
			2694440339	CYP128A1	CDPS	N/A
			2694440341	CYP124A1	CDPS	N/A
Mycobacterium tuberculosis 3067CJ	2619619404	1	2621737231	CYP139A1	T3PKS/T1PKS	methylated alkyl-resorcinol/methylated acyl-phloroglucinol
Mycobacterium tuberculosis 3280CJ	2574180115	4	2575654438	CYP124A1	CDPS	N/A
			2575654440	CYP128A1	CDPS	N/A
			2575654449	CYP121A1	CDPS	N/A
			2575655283	CYP139A1	T3PKS/T1PKS	methylated alkyl-resorcinol/methylated acyl-phloroglucinol
Mycobacterium tuberculosis 3499MM	2582581193	4	2584873519	CYP124A1	CDPS	N/A
			2584873521	CYP128A1	CDPS	N/A
			2584873530	CYP121A1	CDPS	N/A
			2584875064	CYP139A1	T3PKS/T1PKS	methylated alkyl-resorcinol/methylated acyl-phloroglucinol
Mycobacterium tuberculosis 36361	2602041996	4	2603456169	CYP124A1	CDPS	N/A
			2603456171	CYP128A1	CDPS	N/A
			2603456177	CYP121A1	CDPS	N/A
			2603457734	CYP139A1	T3PKS/T1PKS	methylated alkyl-resorcinol/methylated acyl-phloroglucinol
Mycobacterium tuberculosis 37004	2687453277	4	2688157878	CYP139A1	T3PKS/T1PKS	methylated alkyl-resorcinol/methylated acyl-phloroglucinol
			2688158544	CYP124A1	CDPS	N/A
			2688158546	CYP128A1	CDPS	N/A
			2688158552	CYP121A1	CDPS	N/A
Mycobacterium tuberculosis 38088	2603879535	4	2604023116	CYP139A1	T3PKS/T1PKS	methylated alkyl-resorcinol/methylated acyl-phloroglucinol
			2604025440	CYP124A1	CDPS	N/A
			2604025442	CYP128A1	CDPS	N/A
			2604025448	CYP121A1	CDPS	N/A
Mycobacterium tuberculosis 38765	2603879965	4	2605417132	CYP139A1	T3PKS/T1PKS	methylated alkyl-resorcinol/methylated acyl-phloroglucinol
			2605419435	CYP124A1	CDPS	N/A
			2605419437	CYP128A1	CDPS	N/A
			2605419443	CYP121A1	CDPS	N/A
Mycobacterium tuberculosis 400044	2657245601	4	2659627604	CYP121A1	CDPS	N/A
			2659627610	CYP128A1	CDPS	N/A
			2659627612	CYP124A1	CDPS	N/A
			2659628048	CYP139A1	T3PKS/T1PKS	methylated alkyl-resorcinol/methylated acyl-phloroglucinol
Mycobacterium tuberculosis 400260	2667528119	4	2670879123	CYP139A1	T3PKS/T1PKS	methylated alkyl-resorcinol/methylated acyl-phloroglucinol
			2670882081	CYP124A1	CDPS	N/A
			2670882083	CYP128A1	CDPS	N/A
			2670882089	CYP121A1	CDPS	N/A
Mycobacterium tuberculosis 400285	2660238578	4	2662947481	CYP139A1	T3PKS/T1PKS	methylated alkyl-resorcinol/methylated acyl-phloroglucinol
			2662949371	CYP124A1	CDPS	N/A
			2662949377	CYP128A1	CDPS	N/A
			2662949379	CYP121A1	CDPS	N/A
Mycobacterium tuberculosis 400491	2663763116	4	2665697063	CYP124A1	CDPS	N/A
			2665697065	CYP128A1	CDPS	N/A
			2665697071	CYP121A1	CDPS	N/A
			2665697629	CYP139A1	T3PKS/T1PKS	methylated alkyl-resorcinol/methylated acyl-phloroglucinol
Mycobacterium tuberculosis 400541	2667527690	4	2669074576	CYP124A1	CDPS	N/A
			2669074578	CYP128A1	CDPS	N/A
			2669074584	CYP121A1	CDPS	N/A
			2669076952	CYP139A1	T3PKS/T1PKS	methylated alkyl-resorcinol/methylated acyl-phloroglucinol
Mycobacterium tuberculosis 400554	2660238189	4	2661358120	CYP139A1	T3PKS/T1PKS	methylated alkyl-resorcinol/methylated acyl-phloroglucinol
			2661358633	CYP124A1	CDPS	N/A
			2661358635	CYP128A1	CDPS	N/A
			2661358641	CYP121A1	CDPS	N/A
Mycobacterium tuberculosis 400673	2675903259	4	2677272141	CYP139A1	T3PKS/T1PKS	methylated alkyl-resorcinol/methylated acyl-phloroglucinol
			2677272500	CYP124A1	CDPS	N/A
			2677272506	CYP128A1	CDPS	N/A
			2677272508	CYP121A1	CDPS	N/A
Mycobacterium tuberculosis 400711	2657245571	4	2659513547	CYP139A1	T3PKS/T1PKS	methylated alkyl-resorcinol/methylated acyl-phloroglucinol
			2659515404	CYP124A1	CDPS	N/A
			2659515410	CYP128A1	CDPS	N/A
			2659515412	CYP121A1	CDPS	N/A
Mycobacterium tuberculosis 400731	2700989319	4	2702142946	CYP139A1	T3PKS/T1PKS	methylated alkyl-resorcinol/methylated acyl-phloroglucinol
			2702143708	CYP124A1	CDPS	N/A
			2702143714	CYP128A1	CDPS	N/A
			2702143716	CYP121A1	CDPS	N/A
Mycobacterium tuberculosis 400739	2667527912	4	2669992438	CYP139A1	T3PKS/T1PKS	methylated alkyl-resorcinol/methylated acyl-phloroglucinol
			2669994879	CYP124A1	CDPS	N/A
			2669994885	CYP128A1	CDPS	N/A
			2669995235	CYP121A1	CDPS	N/A
Mycobacterium tuberculosis 400834	2660238310	4	2661868080	CYP139A1	T3PKS/T1PKS	methylated alkyl-resorcinol/methylated acyl-phloroglucinol
			2661870637	CYP124A1	CDPS	N/A
			2661870639	CYP128A1	CDPS	N/A
			2661870645	CYP121A1	CDPS	N/A
Mycobacterium tuberculosis 400958	2657244967	4	2657561493	CYP139A1	T3PKS/T1PKS	methylated alkyl-resorcinol/methylated acyl-phloroglucinol
			2657561938	CYP124A1	CDPS	N/A
			2657561944	CYP128A1	CDPS	N/A
			2657561946	CYP121A1	CDPS	N/A
Mycobacterium tuberculosis 400968	2663763059	4	2665483565	CYP121A1	CDPS	N/A
			2665483571	CYP128A1	CDPS	N/A
			2665483573	CYP124A1	CDPS	N/A
			2665485248	CYP139A1	T3PKS/T1PKS	methylated alkyl-resorcinol/methylated acyl-phloroglucinol
Mycobacterium tuberculosis 401063	2660238256	4	2661644266	CYP121A1	CDPS	N/A
			2661644272	CYP128A1	CDPS	N/A
			2661644274	CYP124A1	CDPS	N/A
			2661647618	CYP139A1	T3PKS	methylated alkyl-resorcinol/methylated acyl-phloroglucinol
Mycobacterium tuberculosis 401107	2695420622	4	2696796672	CYP139A1	T3PKS/T1PKS	methylated alkyl-resorcinol/methylated acyl-phloroglucinol
			2696797026	CYP124A1	CDPS	N/A
			2696797028	CYP128A1	CDPS	N/A
			2696797034	CYP121A1	CDPS	N/A
Mycobacterium tuberculosis 401206	2700989321	4	2702151203	CYP139A1	T3PKS/T1PKS	methylated alkyl-resorcinol/methylated acyl-phloroglucinol
			2702152164	CYP124A1	CDPS	N/A
			2702152166	CYP128A1	CDPS	N/A
			2702152172	CYP121A1	CDPS	N/A
Mycobacterium tuberculosis 401212	2663763237	4	2666214590	CYP139A1	T3PKS/T1PKS	methylated alkyl-resorcinol/methylated acyl-phloroglucinol
			2666215606	CYP124A1	CDPS	N/A
			2666215612	CYP128A1	CDPS	N/A
			2666215614	CYP121A1	CDPS	N/A
Mycobacterium tuberculosis 401243	2700989324	4	2702167665	CYP121A1	CDPS	N/A
			2702167671	CYP128A1	CDPS	N/A
			2702167673	CYP124A1	CDPS	N/A
			2702167930	CYP139A1	T3PKS/T1PKS	methylated alkyl-resorcinol/methylated acyl-phloroglucinol
Mycobacterium tuberculosis 401325	2657245035	4	2657823531	CYP139A1	T3PKS/T1PKS	N/A
			2657825764	CYP124A1	CDPS	N/A
			2657825766	CYP128A1	CDPS	N/A
			2657825772	CYP121A1	CDPS	N/A
Mycobacterium tuberculosis 401391	2660238225	4	2661517174	CYP139A1	T3PKS/T1PKS	methylated alkyl-resorcinol/methylated acyl-phloroglucinol
			2661518247	CYP124A1	CDPS	N/A
			2661518253	CYP128A1	CDPS	N/A
			2661518255	CYP121A1	CDPS	N/A
Mycobacterium tuberculosis 401416	2700989322	1	2702156351	CYP1133A2	CDPS	N/A
Mycobacterium tuberculosis 401539	2663763026	4	2665354541	CYP139A1	T3PKS/T1PKS	methylated alkyl-resorcinol/methylated acyl-phloroglucinol
			2665355073	CYP124A1	CDPS	N/A
			2665355075	CYP128A1	CDPS	N/A
			2665355081	CYP121A1	CDPS	N/A
Mycobacterium tuberculosis 401555	2700989200	4	2701692711	CYP139A1	T3PKS/T1PKS	methylated alkyl-resorcinol/methylated acyl-phloroglucinol
			2701692870	CYP124A1	CDPS	N/A
			2701692876	CYP128A1	CDPS	N/A
			2701692878	CYP121A1	CDPS	N/A
Mycobacterium tuberculosis 401594	2700989201	4	2701696063	CYP139A1	T3PKS/T1PKS	methylated alkyl-resorcinol/methylated acyl-phloroglucinol
			2701696412	CYP124A1	CDPS	N/A
			2701696418	CYP128A1	CDPS	N/A
			2701696825	CYP121A1	CDPS	N/A
Mycobacterium tuberculosis 401787	2667527605	4	2668757394	CYP139A1	T3PKS/T1PKS	methylated alkyl-resorcinol/methylated acyl-phloroglucinol
			2668758681	CYP124A1	CDPS	N/A
			2668758687	CYP128A1	CDPS	N/A
			2668758689	CYP121A1	CDPS	N/A
Mycobacterium tuberculosis 402106	2657245658	4	2659853012	CYP139A1	T3PKS	methylated alkyl-resorcinol/methylated acyl-phloroglucinol
			2659853188	CYP121A1	CDPS	N/A
			2659853194	CYP128A1	CDPS	N/A
			2659853196	CYP124A1	CDPS	N/A
Mycobacterium tuberculosis 402138	2660238577	4	2662945161	CYP139A1	T3PKS	methylated alkyl-resorcinol/methylated acyl-phloroglucinol
			2662945335	CYP121A1	CDPS	N/A
			2662945341	CYP128A1	CDPS	N/A
			2662945343	CYP124A1	CDPS	N/A
Mycobacterium tuberculosis 402206	2657244984	4	2657630896	CYP139A1	T3PKS/T1PKS	methylated alkyl-resorcinol/methylated acyl-phloroglucinol
			2657631746	CYP124A1	CDPS	N/A
			2657631748	CYP128A1	CDPS	N/A
			2657631754	CYP121A1	CDPS	N/A
Mycobacterium tuberculosis 402248	2657245639	4	2659774207	CYP124A1	CDPS	N/A
			2659774209	CYP128A1	CDPS	N/A
			2659774215	CYP121A1	CDPS	N/A
			2659774530	CYP139A1	T3PKS/T1PKS	methylated alkyl-resorcinol/methylated acyl-phloroglucinol
Mycobacterium tuberculosis 402251	2700989189	4	2701656333	CYP139A1	T3PKS/T1PKS	methylated alkyl-resorcinol/methylated acyl-phloroglucinol
			2701656982	CYP124A1	CDPS	N/A
			2701656984	CYP128A1	CDPS	N/A
			2701656990	CYP121A1	CDPS	N/A
Mycobacterium tuberculosis 402267	2690316039	4	2692003443	CYP139A1	T3PKS/T1PKS	methylated alkyl-resorcinol/methylated acyl-phloroglucinol
			2692005559	CYP124A1	CDPS	N/A
			2692005565	CYP128A1	CDPS	N/A
			2692005881	CYP121A1	CDPS	N/A
Mycobacterium tuberculosis 402321	2700989188	4	2701652842	CYP139A1	T3PKS/T1PKS	methylated alkyl-resorcinol/methylated acyl-phloroglucinol
			2701655384	CYP124A1	CDPS	methylated alkyl-resorcinol/methylated acyl-phloroglucinol
			2701655386	CYP128A1	CDPS	N/A
			2701655392	CYP121A1	CDPS	N/A
Mycobacterium tuberculosis 402431	2657245023	4	2657781644	CYP124A1	CDPS	N/A
			2657781646	CYP128A1	CDPS	N/A
			2657781652	CYP121A1	CDPS	N/A
			2657783374	CYP139A1	T3PKS/T1PKS	methylated alkyl-resorcinol/methylated acyl-phloroglucinol
Mycobacterium tuberculosis 402495	2663763163	4	2665901325	CYP139A1	T3PKS/T1PKS	methylated alkyl-resorcinol/methylated acyl-phloroglucinol
			2665903177	CYP124A1	CDPS	N/A
			2665903179	CYP128A1	CDPS	N/A
			2665903185	CYP121A1	CDPS	N/A
Mycobacterium tuberculosis 402538	2700989193	4	2701666538	CYP124A1	CDPS	N/A
			2701666540	CYP128A1	CDPS	N/A
			2701666546	CYP121A1	CDPS	N/A
			2701667472	CYP139A1	T3PKS/T1PKS	methylated alkyl-resorcinol/methylated acyl-phloroglucinol
Mycobacterium tuberculosis 402542	2675903451	4	2678024219	CYP139A1	T3PKS/T1PKS	methylated alkyl-resorcinol/methylated acyl-phloroglucinol
			2678024377	CYP121A1	CDPS	N/A
			2678024383	CYP128A1	CDPS	N/A
			2678024385	CYP124A1	CDPS	N/A
Mycobacterium tuberculosis 402568	2663762942	4	2665026031	CYP121A1	CDPS	N/A
			2665026037	CYP128A1	CDPS	N/A
			2665026039	CYP124A1	CDPS	N/A
			2665026849	CYP139A1	T3PKS/T1PKS	methylated alkyl-resorcinol/methylated acyl-phloroglucinol
Mycobacterium tuberculosis 402629	2657245111	4	2658123010	CYP139A1	T3PKS/T1PKS	methylated alkyl-resorcinol/methylated acyl-phloroglucinol
			2658123624	CYP121A1	CDPS	N/A
			2658123630	CYP128A1	CDPS	N/A
			2658123632	CYP124A1	CDPS	N/A
Mycobacterium tuberculosis 402713	2700989194	4	2701671191	CYP139A1	T3PKS/T1PKS	methylated alkyl-resorcinol/methylated acyl-phloroglucinol
			2701671879	CYP121A1	CDPS	N/A
			2701671885	CYP128A1	CDPS	N/A
			2701671887	CYP124A1	CDPS	N/A
Mycobacterium tuberculosis 402797	2700989196	4	2701679220	CYP139A1	T3PKS/T1PKS	methylated alkyl-resorcinol/methylated acyl-phloroglucinol
			2701680024	CYP124A1	CDPS	N/A
			2701680026	CYP128A1	CDPS	N/A
			2701680032	CYP121A1	CDPS	N/A
Mycobacterium tuberculosis 43-13838	2700989397	4	2702445130	CYP139A1	T3PKS/T1PKS	methylated alkyl-resorcinol/methylated acyl-phloroglucinol
			2702446133	CYP124A1	CDPS	N/A
			2702446139	CYP128A1	CDPS	N/A
			2702446141	CYP121A1	CDPS	N/A
Mycobacterium tuberculosis 43-16836	2602041917	4	2603128664	CYP139A1	T3PKS/T1PKS	methylated alkyl-resorcinol/methylated acyl-phloroglucinol
			2603129317	CYP124A1	CDPS	N/A
			2603129319	CYP128A1	CDPS	N/A
			2603129325	CYP121A1	CDPS	N/A
Mycobacterium tuberculosis 44503	2582581129	4	2584612423	CYP124A1	CDPS	N/A
			2584612425	CYP128A1	CDPS	N/A
			2584612434	CYP121A1	CDPS	N/A
			2584613792	CYP139A1	T3PKS	methylated alkyl-resorcinol/methylated acyl-phloroglucinol
Mycobacterium tuberculosis 46-5069	2700989398	4	2702448980	CYP121A1	CDPS	N/A
			2702448986	CYP128A1	CDPS	N/A
			2702448988	CYP124A1	CDPS	N/A
			2702451499	CYP139A1	T3PKS/T1PKS	methylated alkyl-resorcinol/methylated acyl-phloroglucinol
Mycobacterium tuberculosis 49-02	2687453148	4	2687652978	CYP139A1	T3PKS/T1PKS	methylated alkyl-resorcinol/methylated acyl-phloroglucinol
			2687653629	CYP124A1	CDPS	N/A
			2687653631	CYP128A1	CDPS	N/A
			2687653637	CYP121A1	CDPS	N/A
Mycobacterium tuberculosis 49375	2576861156	4	2577429481	CYP139A1	T3PKS/T1PKS	methylated alkyl-resorcinol/methylated acyl-phloroglucinol
			2577431942	CYP124A1	CDPS	N/A
			2577431944	CYP128A1	CDPS	N/A
			2577431953	CYP121A1	CDPS	N/A
Mycobacterium tuberculosis 51628	2582581135	4	2584637381	CYP124A1	CDPS	N/A
			2584637383	CYP128A1	CDPS	N/A
			2584637392	CYP121A1	CDPS	N/A
			2584638962	CYP139A1	T3PKS	methylated alkyl-resorcinol/methylated acyl-phloroglucinol
Mycobacterium tuberculosis 6273	2619619398	1	2621710961	CYP139A1	T3PKS/T1PKS	methylated alkyl-resorcinol/methylated acyl-phloroglucinol
Mycobacterium tuberculosis 6605	2619619391	4	2621681842	CYP124A1	CDPS	N/A
			2621681844	CYP128A1	CDPS	N/A
			2621681850	CYP121A1	CDPS	N/A
			2621682017	CYP139A1	T3PKS/T1PKS	methylated alkyl-resorcinol/methylated acyl-phloroglucinol
Mycobacterium tuberculosis 6638	2619619396	4	2621703314	CYP139A1	T3PKS/T1PKS	methylated alkyl-resorcinol/methylated acyl-phloroglucinol
			2621704664	CYP124A1	CDPS	N/A
			2621704666	CYP128A1	CDPS	N/A
			2621704672	CYP121A1	CDPS	N/A
Mycobacterium tuberculosis 6A024XDR	2718218099	4	2720079874	CYP139A1	T3PKS/T1PKS	methylated alkyl-resorcinol/methylated acyl-phloroglucinol
			2720080543	CYP124A1	CDPS	N/A
			2720080545	CYP128A1	CDPS	N/A
			2720080551	CYP121A1	CDPS	N/A
Mycobacterium tuberculosis 7057	2619619392	4	2621686811	CYP139A1	T3PKS/T1PKS	methylated alkyl-resorcinol/methylated acyl-phloroglucinol
			2621687003	CYP124A1	CDPS	N/A
			2621687005	CYP128A1	CDPS	N/A
			2621687011	CYP121A1	CDPS	N/A
Mycobacterium tuberculosis 7199-99	2540341146	1	2540754997	CYP139A1	T3PKS,T1PKS	methylated alkyl-resorcinol/methylated acyl-phloroglucinol
Mycobacterium tuberculosis 7837	2619619393	4	2621690873	CYP124A1	CDPS	N/A
			2621690875	CYP128A1	CDPS	N/A
			2621690881	CYP121A1	CDPS	N/A
			2621691311	CYP139A1	T3PKS,T1PKS	methylated alkyl-resorcinol/methylated acyl-phloroglucinol
Mycobacterium tuberculosis 8442	2606217168	4	2606470422	CYP139A1	T3PKS,T1PKS	methylated alkyl-resorcinol/methylated acyl-phloroglucinol
			2606472680	CYP124A1	CDPS	N/A
			2606472682	CYP128A1	CDPS	N/A
			2606472688	CYP121A1	CDPS	N/A
Mycobacterium tuberculosis 94_M4241A	642979310	4	643019022	CYP139A1	T3PKS,T1PKS	methylated alkyl-resorcinol/methylated acyl-phloroglucinol
			643019673	CYP124A1	CDPS	N/A
			643019675	CYP128A1	CDPS	N/A
			643019683	CYP121A1	CDPS	N/A
Mycobacterium tuberculosis 94_M4241A	2619619458	4	2621959723	CYP124A1	CDPS	N/A
			2621959725	CYP128A1	CDPS	N/A
			2621959731	CYP121A1	CDPS	N/A
			2621960978	CYP139A1	T3PKS,T1PKS	methylated alkyl-resorcinol/methylated acyl-phloroglucinol
Mycobacterium tuberculosis 9542	2619619390	4	2621678520	CYP124A1	CDPS	N/A
			2621678522	CYP128A1	CDPS	N/A
			2621678528	CYP121A1	CDPS	N/A
			2621680732	CYP139A1	T3PKS	methylated alkyl-resorcinol/methylated acyl-phloroglucinol
Mycobacterium tuberculosis 96075	2687453138	4	2687621412	CYP139A1	T3PKS,T1PKS	methylated alkyl-resorcinol/methylated acyl-phloroglucinol
			2687622060	CYP124A1	CDPS	N/A
			2687622062	CYP128A1	CDPS	N/A
			2687622068	CYP121A1	CDPS	N/A
Mycobacterium tuberculosis 96121	2671180240	5	2671956693	CYP139A1	T3PKS,T1PKS	methylated alkyl-resorcinol/methylated acyl-phloroglucinol
			2671956817	CYP144A1	NRPS	N/A
			2671957353	CYP124A1	CDPS	N/A
			2671957355	CYP128A1	CDPS	N/A
			2671957361	CYP121A1	CDPS	N/A
Mycobacterium tuberculosis 98-R604 INH-RIF-EM	645058721	4	645191737	CYP139A1	T1PKS	methylated alkyl-resorcinol/methylated acyl-phloroglucinol
			645192377	CYP124A1	CDPS	N/A
			645192379	CYP128A1	CDPS	N/A
			645192386	CYP121A1	CDPS	N/A
Mycobacterium tuberculosis 9956	2619619397	4	2621707408	CYP139A1	T3PKS,T1PKS	methylated alkyl-resorcinol/methylated acyl-phloroglucinol
			2621707602	CYP124A1	CDPS	N/A
			2621707604	CYP128A1	CDPS	N/A
			2621707610	CYP121A1	CDPS	N/A
Mycobacterium tuberculosis A00301419	2703719384	2	2706601818	CYP139A1	T1PKS	methylated alkyl-resorcinol/methylated acyl-phloroglucinol
			2706604204	CYP121A1	CDPS	N/A
Mycobacterium tuberculosis A00400237	2675903270	2	2677313193	CYP139A1	T1PKS	methylated alkyl-resorcinol/methylated acyl-phloroglucinol
			2677314976	CYP121A1	CDPS	N/A
Mycobacterium tuberculosis A00400885	2671180555	4	2673246087	CYP124A1	CDPS	N/A
			2673246089	CYP128A1	CDPS	N/A
			2673246095	CYP121A1	CDPS	N/A
			2673246340	CYP139A1	T3PKS	methylated alkyl-resorcinol/methylated acyl-phloroglucinol
Mycobacterium tuberculosis A00401093	2703719382	4	2706593580	CYP124A1	CDPS	N/A
			2706593582	CYP128A1	CDPS	N/A
			2706593588	CYP121A1	CDPS	N/A
			2706594432	CYP139A1	T3PKS,T1PKS	methylated alkyl-resorcinol/methylated acyl-phloroglucinol
Mycobacterium tuberculosis A00401371	2681813345	4	2683851226	CYP139A1	T3PKS,T1PKS	methylated alkyl-resorcinol/methylated acyl-phloroglucinol
			2683851306	CYP121A1	CDPS	N/A
			2683851312	CYP128A1	CDPS	N/A
			2683851314	CYP124A1	CDPS	N/A
Mycobacterium tuberculosis A00500149	2700989604	4	2703461330	CYP139A1	T3PKS,T1PKS	methylated alkyl-resorcinol/methylated acyl-phloroglucinol
			2703463494	CYP121A1	CDPS	N/A
			2703463496	CYP128A1	CDPS	N/A
			2703463502	CYP124A1	CDPS	N/A
Mycobacterium tuberculosis A09900565	2671180771	4	2674124396	CYP139A1	T3PKS,T1PKS	methylated alkyl-resorcinol/methylated acyl-phloroglucinol
			2674125806	CYP121A1	CDPS	N/A
			2674125812	CYP128A1	CDPS	N/A
			2674125814	CYP124A1	CDPS	N/A
Mycobacterium tuberculosis A09901284	2703719374	1	2706560680	CYP121A1	CDPS	N/A
Mycobacterium tuberculosis A2	2713897053	4	2715348928	CYP121A1	CDPS	N/A
			2715348934	CYP128A1	CDPS	N/A
			2715348936	CYP124A1	CDPS	N/A
			2715349345	CYP139A1	T3PKS,T1PKS	methylated alkyl-resorcinol/methylated acyl-phloroglucinol
Mycobacterium tuberculosis A4	2713897057	4	2715368410	CYP139A1	T3PKS,T1PKS	methylated alkyl-resorcinol/methylated acyl-phloroglucinol
			2715370168	CYP124A1	CDPS	N/A
			2715370170	CYP128A1	CDPS	N/A
			2715370176	CYP121A1	CDPS	N/A
Mycobacterium tuberculosis A70011_1	2660238574	4	2662930410	CYP139A1	T3PKS,T1PKS	methylated alkyl-resorcinol/methylated acyl-phloroglucinol
			2662930603	CYP124A1	CDPS	N/A
			2662930605	CYP128A1	CDPS	N/A
			2662930611	CYP121A1	CDPS	N/A
Mycobacterium tuberculosis A70011_2	2693429647	3	2694047010	CYP121A1	CDPS	N/A
			2694047016	CYP128A1	CDPS	N/A
			2694047018	CYP124A1	CDPS	N/A
Mycobacterium tuberculosis A70011_3	2693429639	4	2694009814	CYP121A1	CDPS	N/A
			2694009820	CYP128A1	CDPS	N/A
			2694009822	CYP124A1	CDPS	N/A
			2694010592	CYP139A1	T3PKS,T1PKS	methylated alkyl-resorcinol/methylated acyl-phloroglucinol
Mycobacterium tuberculosis A70011_4	2667528121	5	2659397886	CYP124A1	CDPS	N/A
			2659397888	CYP128A1	CDPS	N/A
			2659397894	CYP121A1	CDPS	N/A
			2659398205	CYP139A1	T3PKS,T1PKS	methylated alkyl-resorcinol/methylated acyl-phloroglucinol
			2659398206	CYP139A1	T3PKS,T1PKS	methylated alkyl-resorcinol/methylated acyl-phloroglucinol
Mycobacterium tuberculosis A70011_5	2667528121	4	2670884290	CYP121A1	CDPS	N/A
			2670884296	CYP128A1	CDPS	N/A
			2670884298	CYP124A1	CDPS	N/A
			2670886340	CYP139A1	T3PKS	methylated alkyl-resorcinol/methylated acyl-phloroglucinol
Mycobacterium tuberculosis A70011_6	2667528127	4	2670910635	CYP121A1	CDPS	N/A
			2670910637	CYP128A1	CDPS	N/A
			2670910643	CYP124A1	CDPS	N/A
			2670914465	CYP139A1	T3PKS	methylated alkyl-resorcinol/methylated acyl-phloroglucinol
Mycobacterium tuberculosis A70012	2695420374	4	2695717025	CYP121A1	CDPS	N/A
			2695717027	CYP128A1	CDPS	N/A
			2695717033	CYP124A1	CDPS	N/A
			2695718309	CYP139A1	T3PKS,T1PKS	methylated alkyl-resorcinol/methylated acyl-phloroglucinol
Mycobacterium tuberculosis A70067_1	2693429578	4	2693750150	CYP121A1	CDPS	N/A
			2693750156	CYP128A1	CDPS	N/A
			2693750158	CYP124A1	CDPS	N/A
			2693753555	CYP139A1	T3PKS	methylated alkyl-resorcinol/methylated acyl-phloroglucinol
Mycobacterium tuberculosis A70067_2	2695420640	4	2696874071	CYP121A1	CDPS	N/A
			2696874077	CYP128A1	CDPS	N/A
			2696874079	CYP124A1	CDPS	N/A
			2696874640	CYP139A1	T3PKS,T1PKS	methylated alkyl-resorcinol/methylated acyl-phloroglucinol
Mycobacterium tuberculosis A70086	2690316019	5	2691915624	CYP139A1	T3PKS,T1PKS	methylated alkyl-resorcinol/methylated acyl-phloroglucinol
			2691915625	CYP139A1	T3PKS,T1PKS	methylated alkyl-resorcinol/methylated acyl-phloroglucinol
			2691916080	CYP121A1	CDPS	N/A
			2691916086	CYP128A1	CDPS	N/A
			2691916088	CYP124A1	CDPS	N/A
Mycobacterium tuberculosis A70088	2667528014	4	2670438574	CYP139A1	T3PKS,T1PKS	methylated alkyl-resorcinol/methylated acyl-phloroglucinol
			2670438980	CYP121A1	CDPS	N/A
			2670438982	CYP128A1	CDPS	N/A
			2670438988	CYP124A1	CDPS	N/A
Mycobacterium tuberculosis A70136_13046	2675903314	4	2677462795	CYP121A1	CDPS	N/A
			2677462801	CYP128A1	CDPS	N/A
			2677462803	CYP124A1	CDPS	N/A
			2677464052	CYP139A1	T3PKS	methylated alkyl-resorcinol/methylated acyl-phloroglucinol
Mycobacterium tuberculosis A70136_15354	2695420915	4	2698040346	CYP121A1	CDPS	N/A
			2698040348	CYP128A1	CDPS	N/A
			2698040354	CYP124A1	CDPS	N/A
			2698042606	CYP139A1	T3PKS	methylated alkyl-resorcinol/methylated acyl-phloroglucinol
Mycobacterium tuberculosis A70136_8962	2667527880	4	2669855093	CYP121A1	CDPS	N/A
			2669855095	CYP128A1	CDPS	N/A
			2669855101	CYP124A1	CDPS	N/A
			2669857424	CYP139A1	T3PKS	methylated alkyl-resorcinol/methylated acyl-phloroglucinol
Mycobacterium tuberculosis A70144_1	2660238399	4	2662241210	CYP121A1	CDPS	N/A
			2662241216	CYP128A1	CDPS	N/A
			2662241218	CYP124A1	CDPS	N/A
			2662241883	CYP139A1	T3PKS,T1PKS	methylated alkyl-resorcinol/methylated acyl-phloroglucinol
Mycobacterium tuberculosis A70144_2	2695420420	4	2695921933	CYP124A1	CDPS	N/A
			2695921935	CYP128A1	CDPS	N/A
			2695921941	CYP121A1	CDPS	N/A
			2695923422	CYP139A1	T3PKS,T1PKS	methylated alkyl-resorcinol/methylated acyl-phloroglucinol
Mycobacterium tuberculosis A70170	2671180702	4	2673858270	CYP121A1	CDPS	N/A
			2673858276	CYP128A1	CDPS	N/A
			2673858278	CYP124A1	CDPS	N/A
			2673858841	CYP139A1	T3PKS,T1PKS	methylated alkyl-resorcinol/methylated acyl-phloroglucinol
Mycobacterium tuberculosis A70196	2693429692	4	2694243524	CYP121A1	CDPS	N/A
			2694243526	CYP128A1	CDPS	N/A
			2694243532	CYP124A1	CDPS	N/A
			2694245624	CYP139A1	T3PKS,T1PKS	methylated alkyl-resorcinol/methylated acyl-phloroglucinol
Mycobacterium tuberculosis A70250	2693429501	4	2693433629	CYP121A1	CDPS	N/A
			2693433631	CYP128A1	CDPS	N/A
			2693433637	CYP124A1	CDPS	N/A
			2693435981	CYP139A1	T3PKS,T1PKS	methylated alkyl-resorcinol/methylated acyl-phloroglucinol
Mycobacterium tuberculosis A70260	2671180719	4	2673922690	CYP121A1	CDPS	N/A
			2673922692	CYP128A1	CDPS	N/A
			2673922698	CYP124A1	CDPS	N/A
			2673926106	CYP139A1	T3PKS	methylated alkyl-resorcinol/methylated acyl-phloroglucinol
Mycobacterium tuberculosis A70280	2663763105	4	2665655444	CYP139A1	T3PKS,T1PKS	methylated alkyl-resorcinol/methylated acyl-phloroglucinol
			2665656297	CYP124A1	CDPS	N/A
			2665656299	CYP128A1	CDPS	N/A
			2665656305	CYP121A1	CDPS	N/A
Mycobacterium tuberculosis A70329	2657245508	4	2659261044	CYP121A1	CDPS	N/A
			2659261050	CYP128A1	CDPS	N/A
			2659261052	CYP124A1	CDPS	N/A
			2659261242	CYP139A1	T3PKS/T1PKS	methylated alkyl-resorcinol/methylated acyl-phloroglucinol
Mycobacterium tuberculosis A70376	2657245498	4	2659218025	CYP121A1	CDPS	N/A
			2659218031	CYP128A1	CDPS	N/A
			2659218033	CYP124A1	CDPS	N/A
			2659218650	CYP139A1	T3PKS/T1PKS	methylated alkyl-resorcinol/methylated acyl-phloroglucinol
Mycobacterium tuberculosis A70387	2700989295	4	2702063416	CYP121A1	CDPS	N/A
			2702063418	CYP128A1	CDPS	N/A
			2702063424	CYP124A1	CDPS	N/A
			2702065553	CYP139A1	T3PKS/T1PKS	methylated alkyl-resorcinol/methylated acyl-phloroglucinol
Mycobacterium tuberculosis A70416	2700989309	4	2702120266	CYP139A1	T3PKS/T1PKS	methylated alkyl-resorcinol/methylated acyl-phloroglucinol
			2702120913	CYP121A1	CDPS	N/A
			2702120919	CYP128A1	CDPS	N/A
			2702120921	CYP124A1	CDPS	N/A
Mycobacterium tuberculosis A70428	2663762612	4	2663814499	CYP139A1	T3PKS/T1PKS	methylated alkyl-resorcinol/methylated acyl-phloroglucinol
			2663814638	CYP121A1	CDPS	N/A
			2663814644	CYP128A1	CDPS	N/A
			2663814646	CYP124A1	CDPS	N/A
Mycobacterium tuberculosis A70441	2671180703	4	2673862060	CYP124A1	CDPS	N/A
			2673862062	CYP128A1	CDPS	N/A
			2673862068	CYP121A1	CDPS	N/A
			2673862778	CYP139A1	T3PKS/T1PKS	methylated alkyl-resorcinol/methylated acyl-phloroglucinol
Mycobacterium tuberculosis A70448	2695420625	4	2696810328	CYP139A1	T3PKS/T1PKS	methylated alkyl-resorcinol/methylated acyl-phloroglucinol
			2696812320	CYP121A1	CDPS	N/A
			2696812326	CYP128A1	CDPS	N/A
			2696812328	CYP124A1	CDPS	N/A
Mycobacterium tuberculosis A70451	2695420474	4	2696136234	CYP121A1	CDPS	N/A
			2696136240	CYP128A1	CDPS	N/A
			2696136242	CYP124A1	CDPS	N/A
			2696137253	CYP139A1	T3PKS	methylated alkyl-resorcinol/methylated acyl-phloroglucinol
Mycobacterium tuberculosis A70458	2695420844	4	2697713486	CYP124A1	CDPS	N/A
			2697713488	CYP128A1	CDPS	N/A
			2697713494	CYP121A1	CDPS	N/A
			2697713628	CYP139A1	T3PKS/T1PKS	methylated alkyl-resorcinol/methylated acyl-phloroglucinol
Mycobacterium tuberculosis A70480	2667527846	4	2669723700	CYP139A1	T3PKS/T1PKS	methylated alkyl-resorcinol/methylated acyl-phloroglucinol
			2669724648	CYP124A1	CDPS	N/A
			2669724650	CYP128A1	CDPS	N/A
			2669724656	CYP121A1	CDPS	N/A
Mycobacterium tuberculosis A70490	2663763263	4	2666326549	CYP121A1	CDPS	N/A
			2666326555	CYP128A1	CDPS	N/A
			2666326557	CYP124A1	CDPS	N/A
			2666329436	CYP139A1	T3PKS	methylated alkyl-resorcinol/methylated acyl-phloroglucinol
Mycobacterium tuberculosis A70501	2663763115	4	2665692427	CYP121A1	CDPS	N/A
			2665692433	CYP128A1	CDPS	N/A
			2665692435	CYP124A1	CDPS	N/A
			2665696266	CYP139A1	T3PKS	methylated alkyl-resorcinol/methylated acyl-phloroglucinol
Mycobacterium tuberculosis A70547	2657245560	4	2659475074	CYP121A1	CDPS	N/A
			2659475080	CYP128A1	CDPS	N/A
			2659475082	CYP124A1	CDPS	N/A
			2659475821	CYP139A1	T3PKS/T1PKS	methylated alkyl-resorcinol/methylated acyl-phloroglucinol
Mycobacterium tuberculosis A70555	2667527614	4	2668796026	CYP121A1	CDPS	N/A
			2668796028	CYP128A1	CDPS	N/A
			2668796034	CYP124A1	CDPS	N/A
			2668796127	CYP139A1	T3PKS/T1PKS	methylated alkyl-resorcinol/methylated acyl-phloroglucinol
Mycobacterium tuberculosis A70582	2657245076	4	2657987644	CYP121A1	CDPS	N/A
			2657987646	CYP128A1	CDPS	N/A
			2657987652	CYP124A1	CDPS	N/A
			2657988332	CYP139A1	T3PKS/T1PKS	methylated alkyl-resorcinol/methylated acyl-phloroglucinol
Mycobacterium tuberculosis A70596	2667527647	4	2668926319	CYP121A1	CDPS	N/A
			2668926321	CYP128A1	CDPS	N/A
			2668926327	CYP124A1	CDPS	N/A
			2668927031	CYP139A1	T3PKS/T1PKS	methylated alkyl-resorcinol/methylated acyl-phloroglucinol
Mycobacterium tuberculosis A70620	2700989302	4	2702086897	CYP139A1	T3PKS/T1PKS	methylated alkyl-resorcinol/methylated acyl-phloroglucinol
			2702087481	CYP121A1	CDPS	N/A
			2702087487	CYP128A1	CDPS	N/A
			2702087489	CYP124A1	CDPS	N/A
Mycobacterium tuberculosis A70645	2663763244	4	2666243869	CYP124A1	CDPS	N/A
			2666243871	CYP128A1	CDPS	N/A
			2666243877	CYP121A1	CDPS	N/A
			2666246029	CYP139A1	T3PKS/T1PKS	methylated alkyl-resorcinol/methylated acyl-phloroglucinol
Mycobacterium tuberculosis A70655	2667528046	4	2670570214	CYP124A1	CDPS	N/A
			2670570216	CYP128A1	CDPS	N/A
			2670570222	CYP121A1	CDPS	N/A
			2670570696	CYP139A1	T3PKS/T1PKS	methylated alkyl-resorcinol/methylated acyl-phloroglucinol
Mycobacterium tuberculosis A70659	2693429738	4	2694443142	CYP124A1	CDPS	N/A
			2694443144	CYP128A1	CDPS	N/A
			2694443150	CYP121A1	CDPS	N/A
			2694444063	CYP139A1	T3PKS/T1PKS	methylated alkyl-resorcinol/methylated acyl-phloroglucinol
Mycobacterium tuberculosis A70661	2660238280	4	2661732649	CYP121A1	CDPS	N/A
			2661732655	CYP128A1	CDPS	N/A
			2661732657	CYP124A1	CDPS	N/A
			2661735416	CYP139A1	T3PKS/T1PKS	methylated alkyl-resorcinol/methylated acyl-phloroglucinol
Mycobacterium tuberculosis A70730	2695420893	4	2697938305	CYP121A1	CDPS	N/A
			2697938311	CYP128A1	CDPS	N/A
			2697938313	CYP124A1	CDPS	N/A
			2697938850	CYP139A1	T3PKS/T1PKS	methylated alkyl-resorcinol/methylated acyl-phloroglucinol
Mycobacterium tuberculosis A70757	2667528048	4	2670579512	CYP121A1	CDPS	N/A
			2670579514	CYP128A1	CDPS	N/A
			2670579520	CYP124A1	CDPS	N/A
			2670579944	CYP139A1	T3PKS/T1PKS	methylated alkyl-resorcinol/methylated acyl-phloroglucinol
Mycobacterium tuberculosis A70762	2671180281	4	2672114959	CYP121A1	CDPS	N/A
			2672114961	CYP128A1	CDPS	N/A
			2672114967	CYP124A1	CDPS	N/A
			2672115095	CYP139A1	T3PKS/T1PKS	methylated alkyl-resorcinol/methylated acyl-phloroglucinol
Mycobacterium tuberculosis A70763_1	2657245683	4	2659945456	CYP121A1	CDPS	N/A
			2659945462	CYP128A1	CDPS	N/A
			2659945464	CYP124A1	CDPS	N/A
			2659946624	CYP139A1	T3PKS/T1PKS	methylated alkyl-resorcinol/methylated acyl-phloroglucinol
Mycobacterium tuberculosis A70763_2	2657245456	4	2659039488	CYP139A1	T3PKS/T1PKS	methylated alkyl-resorcinol/methylated acyl-phloroglucinol
			2659039827	CYP124A1	CDPS	N/A
			2659039829	CYP128A1	CDPS	N/A
			2659039835	CYP121A1	CDPS	N/A
Mycobacterium tuberculosis A70769	2657245477	4	2659133680	CYP139A1	T3PKS/T1PKS	methylated alkyl-resorcinol/methylated acyl-phloroglucinol
			2659134113	CYP124A1	CDPS	N/A
			2659134115	CYP128A1	CDPS	N/A
			2659134121	CYP121A1	CDPS	N/A
Mycobacterium tuberculosis A70780	2681813079	4	2682776037	CYP139A1	T3PKS/T1PKS	methylated alkyl-resorcinol/methylated acyl-phloroglucinol
			2682776317	CYP124A1	CDPS	N/A
			2682776323	CYP128A1	CDPS	N/A
			2682776325	CYP121A1	CDPS	N/A
Mycobacterium tuberculosis A70785	2690316309	4	2693128265	CYP121A1	CDPS	N/A
			2693128271	CYP128A1	CDPS	N/A
			2693128273	CYP124A1	CDPS	N/A
			2693129516	CYP139A1	T3PKS	methylated alkyl-resorcinol/methylated acyl-phloroglucinol
Mycobacterium tuberculosis Aethiop_vetus_229	2744054932	4	2746212293	CYP121A1	CDPS	N/A
			2746212299	CYP128A1	CDPS	N/A
			2746212301	CYP124A1	CDPS	N/A
			2746215807	CYP139A1	T3PKS/T1PKS	methylated alkyl-resorcinol/methylated acyl-phloroglucinol
Mycobacterium tuberculosis Aethiop_vetus_230	2740892239	4	2742636543	CYP121A1	CDPS	N/A
			2742636545	CYP128A1	CDPS	N/A
			2742636551	CYP124A1	CDPS	N/A
			2742639968	CYP139A1	T3PKS/T1PKS	methylated alkyl-resorcinol/methylated acyl-phloroglucinol
Mycobacterium tuberculosis Aethiop_vetus_232	2744054934	4	2746221091	CYP139A1	T3PKS/T1PKS	methylated alkyl-resorcinol/methylated acyl-phloroglucinol
			2746224242	CYP124A1	CDPS	N/A
			2746224244	CYP128A1	CDPS	N/A
			2746224250	CYP121A1	CDPS	N/A
Mycobacterium tuberculosis Aethiop_vetus_233	2744054935	4	2746225189	CYP121A1	CDPS	N/A
			2746225195	CYP128A1	CDPS	N/A
			2746225197	CYP124A1	CDPS	N/A
			2746228299	CYP139A1	T3PKS/T1PKS	methylated alkyl-resorcinol/methylated acyl-phloroglucinol
Mycobacterium tuberculosis Aethiop_vetus_234	2744054933	4	2746216488	CYP139A1	T3PKS/T1PKS	methylated alkyl-resorcinol/methylated acyl-phloroglucinol
			2746216963	CYP124A1	CDPS	N/A
			2746216965	CYP128A1	CDPS	N/A
			2746216971	CYP121A1	CDPS	N/A
Mycobacterium tuberculosis AH_14271	2713897273	4	2716313659	CYP121A1	CDPS	N/A
			2716313665	CYP128A1	CDPS	N/A
			2716313667	CYP124A1	CDPS	N/A
			2716313766	CYP139A1	T1PKS	methylated alkyl-resorcinol/methylated acyl-phloroglucinol
Mycobacterium tuberculosis AH26_26663	2713896839	4	2714488342	CYP121A1	CDPS	N/A
			2714488348	CYP128A1	CDPS	N/A
			2714488350	CYP124A1	CDPS	N/A
			2714491757	CYP139A1	T1PKS	methylated alkyl-resorcinol/methylated acyl-phloroglucinol
Mycobacterium tuberculosis AH26_28866	2724678959	4	2724803731	CYP121A1	CDPS	N/A
			2724803737	CYP128A1	CDPS	N/A
			2724803739	CYP124A1	CDPS	N/A
			2724804868	CYP139A1	T1PKS	methylated alkyl-resorcinol/methylated acyl-phloroglucinol
Mycobacterium tuberculosis AU_8623	2724678958	1	2724800546	CYP139A1	T3PKS	methylated alkyl-resorcinol/methylated acyl-phloroglucinol
Mycobacterium tuberculosis B00001265	2700989598	1	2703435387	CYP139A1	T1PKS	methylated alkyl-resorcinol/methylated acyl-phloroglucinol
Mycobacterium tuberculosis B00600458	2698536641	1	2699907837	CYP139A1	T3PKS/T1PKS	methylated alkyl-resorcinol/methylated acyl-phloroglucinol
Mycobacterium tuberculosis B00801080	2675903435	1	2677958085	CYP139A1	T3PKS	methylated alkyl-resorcinol/methylated acyl-phloroglucinol
Mycobacterium tuberculosis B09601851	2700989606	1	2703469022	CYP139A1	T3PKS/T1PKS	methylated alkyl-resorcinol/methylated acyl-phloroglucinol
Mycobacterium tuberculosis B09601926	2693429593	1	2693820711	CYP139A1	T3PKS/T1PKS	methylated alkyl-resorcinol/methylated acyl-phloroglucinol
Mycobacterium tuberculosis B09701572	2700989602	1	2703453465	CYP139A1	T3PKS/T1PKS	methylated alkyl-resorcinol/methylated acyl-phloroglucinol
Mycobacterium tuberculosis B9741	2744054796	4	2745703110	CYP121A1	CDPS	N/A
			2745703116	CYP128A1	CDPS	N/A
			2745703118	CYP124A1	CDPS	N/A
			2745705644	CYP139A1	T3PKS/T1PKS	methylated alkyl-resorcinol/methylated acyl-phloroglucinol
Mycobacterium tuberculosis BE_10225	2713896836	4	2714475776	CYP124A1	CDPS	N/A
			2714475778	CYP128A1	CDPS	N/A
			2714475784	CYP121A1	CDPS	N/A
			2714478221	CYP139A1	T3PKS/T1PKS	methylated alkyl-resorcinol/methylated acyl-phloroglucinol
Mycobacterium tuberculosis BE_116771	2724678957	2	2724792605	CYP121A1	CDPS	N/A
			2724794969	CYP139A1	T3PKS/T1PKS	methylated alkyl-resorcinol/methylated acyl-phloroglucinol
Mycobacterium tuberculosis BE_13443	2675903346	4	2677588414	CYP139A1	T3PKS/T1PKS	methylated alkyl-resorcinol/methylated acyl-phloroglucinol
			2677588790	CYP121A1	CDPS	N/A
			2677588796	CYP128A1	CDPS	N/A
			2677588798	CYP124A1	CDPS	N/A
Mycobacterium tuberculosis BE_14248	2713897274	4	2716316540	CYP121A1	CDPS	N/A
			2716316546	CYP128A1	CDPS	N/A
			2716316548	CYP124A1	CDPS	N/A
			2716319586	CYP139A1	T3PKS/T1PKS	methylated alkyl-resorcinol/methylated acyl-phloroglucinol
Mycobacterium tuberculosis BE_7556	2671181087	4	2675439505	CYP139A1	T3PKS/T1PKS	methylated alkyl-resorcinol/methylated acyl-phloroglucinol
			2675442624	CYP121A1	CDPS	N/A
			2675442630	CYP128A1	CDPS	N/A
			2675442632	CYP124A1	CDPS	N/A
Mycobacterium tuberculosis BE3_11657	2713897271	4	2716303320	CYP139A1	T3PKS/T1PKS	methylated alkyl-resorcinol/methylated acyl-phloroglucinol
			2716303379	CYP121A1	CDPS	N/A
			2716303381	CYP128A1	CDPS	N/A
			2716303387	CYP124A1	CDPS	N/A
Mycobacterium tuberculosis Beijing	2728369371	4	2730186315	CYP139A1	T3PKS/T1PKS	methylated alkyl-resorcinol/methylated acyl-phloroglucinol
			2730186949	CYP121A1	CDPS	N/A
			2730186951	CYP128A1	CDPS	N/A
			2730186958	CYP124A1	CDPS	N/A
Mycobacterium tuberculosis Beijing	2711768157	4	2712474173	CYP139A1	T3PKS/T1PKS	methylated alkyl-resorcinol/methylated acyl-phloroglucinol
			2712474355	CYP121A1	CDPS	N/A
			2712474361	CYP128A1	CDPS	N/A
			2712474363	CYP124A1	CDPS	N/A
Mycobacterium tuberculosis Beijing/NITR203	2545824625	5	2546188127	CYP139A1	T3PKS/T1PKS	methylated alkyl-resorcinol/methylated acyl-phloroglucinol
			2546188245	CYP144A1	NRPS	N/A
			2546188759	CYP124A1	CDPS	N/A
			2546188761	CYP128A1	CDPS	N/A
			2546188767	CYP121A1	CDPS	N/A
Mycobacterium tuberculosis Beijing-like 323	2645727796	4	2647008449	CYP139A1	T3PKS/T1PKS	methylated alkyl-resorcinol/methylated acyl-phloroglucinol
			2647009123	CYP124A1	CDPS	N/A
			2647009125	CYP128A1	CDPS	N/A
			2647009131	CYP121A1	CDPS	N/A
Mycobacterium tuberculosis BS1	2558860211	4	2559163499	CYP139A1	T3PKS/T1PKS	methylated alkyl-resorcinol/methylated acyl-phloroglucinol
			2559164138	CYP124A1	CDPS	N/A
			2559164140	CYP128A1	CDPS	N/A
			2559164148	CYP121A1	CDPS	N/A
Mycobacterium tuberculosis BT1	2687453389	4	2688582005	CYP139A1	T3PKS/T1PKS	methylated alkyl-resorcinol/methylated acyl-phloroglucinol
			2688582652	CYP124A1	CDPS	N/A
			2688582655	CYP128A1	CDPS	N/A
			2688582661	CYP121A1	CDPS	N/A
Mycobacterium tuberculosis BT2	2565956582	4	2566259019	CYP139A1	T3PKS/T1PKS	methylated alkyl-resorcinol/methylated acyl-phloroglucinol
			2566259651	CYP124A1	CDPS	N/A
			2566259653	CYP128A1	CDPS	N/A
			2566259661	CYP121A1	CDPS	N/A
Mycobacterium tuberculosis BTB03-012	2576861055	4	2577075963	CYP139A1	T3PKS/T1PKS	methylated alkyl-resorcinol/methylated acyl-phloroglucinol
			2577076599	CYP124A1	CDPS	N/A
			2577076601	CYP128A1	CDPS	N/A
			2577076610	CYP121A1	CDPS	N/A
Mycobacterium tuberculosis BTB03-108	2603879807	4	2604885515	CYP139A1	T3PKS/T1PKS	methylated alkyl-resorcinol/methylated acyl-phloroglucinol
			2604886145	CYP124A1	CDPS	N/A
			2604886147	CYP128A1	CDPS	N/A
			2604886153	CYP121A1	CDPS	N/A
Mycobacterium tuberculosis BTB03-142	2602041958	4	2603300321	CYP139A1	T3PKS/T1PKS	methylated alkyl-resorcinol/methylated acyl-phloroglucinol
			2603300965	CYP124A1	CDPS	N/A
			2603300967	CYP128A1	CDPS	N/A
			2603300973	CYP121A1	CDPS	N/A
Mycobacterium tuberculosis BTB03-143	2574180392	4	2576644886	CYP139A1	T3PKS/T1PKS	methylated alkyl-resorcinol/methylated acyl-phloroglucinol
			2576645513	CYP124A1	CDPS	N/A
			2576645515	CYP128A1	CDPS	N/A
			2576645524	CYP121A1	CDPS	N/A
Mycobacterium tuberculosis BTB03-144	2576861021	4	2576947708	CYP139A1	T3PKS/T1PKS	methylated alkyl-resorcinol/methylated acyl-phloroglucinol
			2576948332	CYP124A1	CDPS	N/A
			2576948334	CYP128A1	CDPS	N/A
			2576948343	CYP121A1	CDPS	N/A
Mycobacterium tuberculosis BTB03-168	2603879920	4	2605244641	CYP139A1	T3PKS/T1PKS	methylated alkyl-resorcinol/methylated acyl-phloroglucinol
			2605245286	CYP124A1	CDPS	N/A
			2605245288	CYP128A1	CDPS	N/A
			2605245294	CYP121A1	CDPS	N/A
Mycobacterium tuberculosis BTB03-169	2603879694	4	2604516414	CYP139A1	T3PKS/T1PKS	methylated alkyl-resorcinol/methylated acyl-phloroglucinol
			2604517067	CYP124A1	CDPS	N/A
			2604517069	CYP128A1	CDPS	N/A
			2604517075	CYP121A1	CDPS	N/A
Mycobacterium tuberculosis BTB04-001	2603879695	4	2604520537	CYP139A1	T3PKS/T1PKS	methylated alkyl-resorcinol/methylated acyl-phloroglucinol
			2604521144	CYP124A1	CDPS	N/A
			2604521146	CYP128A1	CDPS	N/A
			2604521152	CYP121A1	CDPS	N/A
Mycobacterium tuberculosis BTB04-011	2603879588	4	2604171550	CYP139A1	T3PKS/T1PKS	methylated alkyl-resorcinol/methylated acyl-phloroglucinol
			2604172194	CYP124A1	CDPS	N/A
			2604172196	CYP128A1	CDPS	N/A
			2604172202	CYP121A1	CDPS	N/A
Mycobacterium tuberculosis BTB04-097	2603879921	4	2605248747	CYP139A1	T3PKS/T1PKS	methylated alkyl-resorcinol/methylated acyl-phloroglucinol
			2605249390	CYP124A1	CDPS	N/A
			2605249392	CYP128A1	CDPS	N/A
			2605249398	CYP121A1	CDPS	N/A
Mycobacterium tuberculosis BTB04-120	2603879589	4	2604174886	CYP139A1	T3PKS/T1PKS	methylated alkyl-resorcinol/methylated acyl-phloroglucinol
			2604175519	CYP124A1	CDPS	N/A
			2604175521	CYP128A1	CDPS	N/A
			2604175527	CYP121A1	CDPS	N/A
Mycobacterium tuberculosis BTB04-128	2602042001	4	2603477284	CYP139A1	T3PKS/T1PKS	methylated alkyl-resorcinol/methylated acyl-phloroglucinol
			2603477928	CYP124A1	CDPS	N/A
			2603477930	CYP128A1	CDPS	N/A
			2603477936	CYP121A1	CDPS	N/A
Mycobacterium tuberculosis BTB04-158	2603880027	4	2605588168	CYP139A1	T3PKS/T1PKS	methylated alkyl-resorcinol/methylated acyl-phloroglucinol
			2605588813	CYP124A1	CDPS	N/A
			2605588815	CYP128A1	CDPS	N/A
			2605588821	CYP121A1	CDPS	N/A
Mycobacterium tuberculosis BTB04-172	2603879696	4	2604524642	CYP139A1	T3PKS/T1PKS	methylated alkyl-resorcinol/methylated acyl-phloroglucinol
			2604525261	CYP124A1	CDPS	N/A
			2604525263	CYP128A1	CDPS	N/A
			2604525269	CYP121A1	CDPS	N/A
Mycobacterium tuberculosis BTB04-388	2603879697	4	2604527945	CYP139A1	T3PKS/T1PKS	methylated alkyl-resorcinol/methylated acyl-phloroglucinol
			2604528579	CYP124A1	CDPS	N/A
			2604528581	CYP128A1	CDPS	N/A
			2604528587	CYP121A1	CDPS	N/A
Mycobacterium tuberculosis BTB04-416	2602041959	4	2603304837	CYP121A1	CDPS	N/A
			2603304843	CYP128A1	CDPS	N/A
			2603304845	CYP124A1	CDPS	N/A
			2603305486	CYP139A1	T3PKS/T1PKS	methylated alkyl-resorcinol/methylated acyl-phloroglucinol
Mycobacterium tuberculosis BTB04-452	2574180214	4	2576009184	CYP139A1	T3PKS/T1PKS	methylated alkyl-resorcinol/methylated acyl-phloroglucinol
			2576009809	CYP124A1	CDPS	N/A
			2576009811	CYP128A1	CDPS	N/A
			2576009820	CYP121A1	CDPS	N/A
Mycobacterium tuberculosis BTB05-001	2602041960	4	2603308566	CYP139A1	T3PKS/T1PKS	methylated alkyl-resorcinol/methylated acyl-phloroglucinol
			2603309212	CYP124A1	CDPS	N/A
			2603309214	CYP128A1	CDPS	N/A
			2603309220	CYP121A1	CDPS	N/A
Mycobacterium tuberculosis BTB05-013	2574180369	4	2576564801	CYP139A1	T3PKS/T1PKS	methylated alkyl-resorcinol/methylated acyl-phloroglucinol
			2576565020	CYP124A1	CDPS	N/A
			2576565022	CYP128A1	CDPS	N/A
			2576565031	CYP121A1	CDPS	N/A
Mycobacterium tuberculosis BTB05-285	2576861086	4	2577185436	CYP139A1	T3PKS/T1PKS	methylated alkyl-resorcinol/methylated acyl-phloroglucinol
			2577186059	CYP124A1	CDPS	N/A
			2577186061	CYP128A1	CDPS	N/A
			2577186070	CYP121A1	CDPS	N/A
Mycobacterium tuberculosis BTB05-348	2603879922	4	2605251636	CYP139A1	T3PKS/T1PKS	methylated alkyl-resorcinol/methylated acyl-phloroglucinol
			2605253082	CYP124A1	CDPS	N/A
			2605253084	CYP128A1	CDPS	N/A
			2605253090	CYP121A1	CDPS	N/A
Mycobacterium tuberculosis BTB05-371	2603880028	1	2605592270	CYP139A1	T3PKS/T1PKS	methylated alkyl-resorcinol/methylated acyl-phloroglucinol
Mycobacterium tuberculosis BTB05-481	2602041961	4	2603311465	CYP124A1	CDPS	N/A
			2603311467	CYP128A1	CDPS	N/A
			2603311473	CYP121A1	CDPS	N/A
			2603314943	CYP139A1	T3PKS/T1PKS	methylated alkyl-resorcinol/methylated acyl-phloroglucinol
Mycobacterium tuberculosis BTB05-552	2547132259	4	2548033169	CYP139A1	T3PKS/T1PKS	methylated alkyl-resorcinol/methylated acyl-phloroglucinol
			2548033844	CYP124A1	CDPS	N/A
			2548033846	CYP128A1	CDPS	N/A
			2548033852	CYP121A1	CDPS	N/A
Mycobacterium tuberculosis BTB05-559	2547132260	4	2548037418	CYP139A1	T3PKS/T1PKS	methylated alkyl-resorcinol/methylated acyl-phloroglucinol
			2548038081	CYP124A1	CDPS	N/A
			2548038083	CYP128A1	CDPS	N/A
			2548038089	CYP121A1	CDPS	N/A
Mycobacterium tuberculosis BTB05-650	2603879590	4	2604179212	CYP124A1	CDPS	N/A
			2604179214	CYP128A1	CDPS	N/A
			2604179220	CYP121A1	CDPS	N/A
			2604179827	CYP139A1	T3PKS/T1PKS	methylated alkyl-resorcinol/methylated acyl-phloroglucinol
Mycobacterium tuberculosis BTB05-660	2603879698	4	2604532882	CYP139A1	T3PKS/T1PKS	methylated alkyl-resorcinol/methylated acyl-phloroglucinol
			2604533515	CYP124A1	CDPS	N/A
			2604533517	CYP128A1	CDPS	N/A
			2604533523	CYP121A1	CDPS	N/A
Mycobacterium tuberculosis BTB06-001	2576861352	4	2578107196	CYP139A1	T3PKS/T1PKS	methylated alkyl-resorcinol/methylated acyl-phloroglucinol
			2578107819	CYP124A1	CDPS	N/A
			2578107821	CYP128A1	CDPS	N/A
			2578107830	CYP121A1	CDPS	N/A
Mycobacterium tuberculosis BTB06-340	2602042002	4	2603481413	CYP139A1	T3PKS/T1PKS	methylated alkyl-resorcinol/methylated acyl-phloroglucinol
			2603482054	CYP124A1	CDPS	N/A
			2603482056	CYP128A1	CDPS	N/A
			2603482062	CYP121A1	CDPS	N/A
Mycobacterium tuberculosis BTB06-467	2603879808	4	2604889952	CYP139A1	T3PKS/T1PKS	methylated alkyl-resorcinol/methylated acyl-phloroglucinol
			2604890596	CYP124A1	CDPS	N/A
			2604890598	CYP128A1	CDPS	N/A
			2604890604	CYP121A1	CDPS	N/A
Mycobacterium tuberculosis BTB06-494	2603880085	4	2605795152	CYP139A1	T3PKS/T1PKS	methylated alkyl-resorcinol/methylated acyl-phloroglucinol
			2605795533	CYP124A1	CDPS	N/A
			2605795535	CYP128A1	CDPS	N/A
			2605795541	CYP121A1	CDPS	N/A
Mycobacterium tuberculosis BTB07-001	2603879638	4	2604356735	CYP139A1	T3PKS/T1PKS	methylated alkyl-resorcinol/methylated acyl-phloroglucinol
			2604357364	CYP124A1	CDPS	N/A
			2604357366	CYP128A1	CDPS	N/A
			2604357372	CYP121A1	CDPS	N/A
Mycobacterium tuberculosis BTB07-034	2576861163	4	2577454945	CYP139A1	T3PKS/T1PKS	methylated alkyl-resorcinol/methylated acyl-phloroglucinol
			2577455570	CYP124A1	CDPS	N/A
			2577455572	CYP128A1	CDPS	N/A
			2577455581	CYP121A1	CDPS	N/A
Mycobacterium tuberculosis BTB07-070	2603879859	4	2605072507	CYP139A1	T3PKS/T1PKS	methylated alkyl-resorcinol/methylated acyl-phloroglucinol
			2605073141	CYP124A1	CDPS	N/A
			2605073143	CYP128A1	CDPS	N/A
			2605073149	CYP121A1	CDPS	N/A
Mycobacterium tuberculosis BTB07-123	2603879747	4	2604717303	CYP139A1	T3PKS/T1PKS	methylated alkyl-resorcinol/methylated acyl-phloroglucinol
			2604717930	CYP124A1	CDPS	N/A
			2604717932	CYP128A1	CDPS	N/A
			2604717938	CYP121A1	CDPS	N/A
Mycobacterium tuberculosis BTB07-126	2602041997	4	2603460822	CYP139A1	T3PKS/T1PKS	methylated alkyl-resorcinol/methylated acyl-phloroglucinol
			2603461459	CYP124A1	CDPS	N/A
			2603461461	CYP128A1	CDPS	N/A
			2603461467	CYP121A1	CDPS	N/A
Mycobacterium tuberculosis BTB07-168	2603879541	1	2604040832	CYP139A1	T3PKS/T1PKS	methylated alkyl-resorcinol/methylated acyl-phloroglucinol
Mycobacterium tuberculosis BTB07-170	2603879860	4	2605077786	CYP121A1	CDPS	N/A
			2605077792	CYP128A1	CDPS	N/A
			2605077794	CYP124A1	CDPS	N/A
			2605078435	CYP139A1	T3PKS/T1PKS	methylated alkyl-resorcinol/methylated acyl-phloroglucinol
Mycobacterium tuberculosis BTB07-206	2574179835	4	2574693694	CYP139A1	T3PKS/T1PKS	methylated alkyl-resorcinol/methylated acyl-phloroglucinol
			2574694320	CYP124A1	CDPS	N/A
			2574694322	CYP128A1	CDPS	N/A
			2574694331	CYP121A1	CDPS	N/A
Mycobacterium tuberculosis BTB07-234	2603880086	4	2605799932	CYP139A1	T3PKS/T1PKS	methylated alkyl-resorcinol/methylated acyl-phloroglucinol
			2605800577	CYP124A1	CDPS	N/A
			2605800579	CYP128A1	CDPS	N/A
			2605800585	CYP121A1	CDPS	N/A
Mycobacterium tuberculosis BTB07-243	2602041998	4	2603463694	CYP139A1	T3PKS/T1PKS	methylated alkyl-resorcinol/methylated acyl-phloroglucinol
			2603466085	CYP124A1	CDPS	N/A
			2603466087	CYP128A1	CDPS	N/A
			2603466093	CYP121A1	CDPS	N/A
Mycobacterium tuberculosis BTB07-246	2582581145	4	2584678567	CYP139A1	T3PKS/T1PKS	methylated alkyl-resorcinol/methylated acyl-phloroglucinol
			2584679191	CYP124A1	CDPS	N/A
			2584679193	CYP128A1	CDPS	N/A
			2584679202	CYP121A1	CDPS	N/A
Mycobacterium tuberculosis BTB07-254	2582581222	4	2584990570	CYP139A1	T3PKS/T1PKS	methylated alkyl-resorcinol/methylated acyl-phloroglucinol
			2584990756	CYP124A1	CDPS	N/A
			2584990758	CYP128A1	CDPS	N/A
			2584990767	CYP121A1	CDPS	N/A
Mycobacterium tuberculosis BTB07-261	2603879861	4	2605080727	CYP139A1	T3PKS/T1PKS	methylated alkyl-resorcinol/methylated acyl-phloroglucinol
			2605081359	CYP124A1	CDPS	N/A
			2605081361	CYP128A1	CDPS	N/A
			2605081367	CYP121A1	CDPS	N/A
Mycobacterium tuberculosis BTB07-275	2603879639	4	2604360166	CYP139A1	T3PKS/T1PKS	methylated alkyl-resorcinol/methylated acyl-phloroglucinol
			2604360512	CYP124A1	CDPS	N/A
			2604360514	CYP128A1	CDPS	N/A
			2604360520	CYP121A1	CDPS	N/A
Mycobacterium tuberculosis BTB07-283	2603879640	4	2604364977	CYP139A1	T3PKS/T1PKS	methylated alkyl-resorcinol/methylated acyl-phloroglucinol
			2604365606	CYP124A1	CDPS	N/A
			2604365608	CYP128A1	CDPS	N/A
			2604365614	CYP121A1	CDPS	N/A
Mycobacterium tuberculosis BTB07-299	2602041924	4	2603160264	CYP139A1	T3PKS/T1PKS	methylated alkyl-resorcinol/methylated acyl-phloroglucinol
			2603160898	CYP124A1	CDPS	N/A
			2603160900	CYP128A1	CDPS	N/A
			2603160906	CYP121A1	CDPS	N/A
Mycobacterium tuberculosis BTB07-300	2603879707	4	2604556781	CYP139A1	T3PKS/T1PKS	methylated alkyl-resorcinol/methylated acyl-phloroglucinol
			2604557415	CYP124A1	CDPS	N/A
			2604557417	CYP128A1	CDPS	N/A
			2604557423	CYP121A1	CDPS	N/A
Mycobacterium tuberculosis BTB07-314	2603879824	4	2604934768	CYP139A1	T3PKS/T1PKS	methylated alkyl-resorcinol/methylated acyl-phloroglucinol
			2604936260	CYP124A1	CDPS	N/A
			2604936262	CYP128A1	CDPS	N/A
			2604936268	CYP121A1	CDPS	N/A
Mycobacterium tuberculosis BTB07-323	2602042003	4	2603485526	CYP139A1	T3PKS/T1PKS	methylated alkyl-resorcinol/methylated acyl-phloroglucinol
			2603486170	CYP124A1	CDPS	N/A
			2603486172	CYP128A1	CDPS	N/A
			2603486178	CYP121A1	CDPS	N/A
Mycobacterium tuberculosis BTB07-324	2602042004	4	2603489633	CYP139A1	T3PKS/T1PKS	methylated alkyl-resorcinol/methylated acyl-phloroglucinol
			2603490271	CYP124A1	CDPS	N/A
			2603490273	CYP128A1	CDPS	N/A
			2603490279	CYP121A1	CDPS	N/A
Mycobacterium tuberculosis BTB07-325	2576861349	5	2578098386	CYP121A1	CDPS	N/A
			2578098395	CYP128A1	CDPS	N/A
			2578098397	CYP124A1	CDPS	N/A
			2578098892	CYP144A1	NRPS	N/A
			2578099005	CYP139A1	T3PKS/T1PKS	methylated alkyl-resorcinol/methylated acyl-phloroglucinol
Mycobacterium tuberculosis BTB07-327	2603879932	4	2605283355	CYP139A1	T3PKS/T1PKS	methylated alkyl-resorcinol/methylated acyl-phloroglucinol
			2605284000	CYP124A1	CDPS	N/A
			2605284002	CYP128A1	CDPS	N/A
			2605284008	CYP121A1	CDPS	N/A
Mycobacterium tuberculosis BTB07-354	2603880043	4	2605634247	CYP139A1	T3PKS/T1PKS	methylated alkyl-resorcinol/methylated acyl-phloroglucinol
			2605634889	CYP124A1	CDPS	N/A
			2605634891	CYP128A1	CDPS	N/A
			2605634897	CYP121A1	CDPS	N/A
Mycobacterium tuberculosis BTB08-001	2602042005	5	2603494904	CYP121A1	CDPS	N/A
			2603494910	CYP128A1	CDPS	N/A
			2603494912	CYP124A1	CDPS	N/A
			2603495431	CYP144A1	NRPS	N/A
			2603495550	CYP139A1	T3PKS/T1PKS	methylated alkyl-resorcinol/methylated acyl-phloroglucinol
Mycobacterium tuberculosis BTB08-014	2602041962	5	2603316498	CYP139A1	T3PKS/T1PKS	methylated alkyl-resorcinol/methylated acyl-phloroglucinol
			2603316617	CYP144A1	NRPS	N/A
			2603317134	CYP124A1	CDPS	N/A
			2603317136	CYP128A1	CDPS	N/A
			2603317142	CYP121A1	CDPS	N/A
Mycobacterium tuberculosis BTB08-022	2576861221	4	2577659800	CYP139A1	T3PKS/T1PKS	methylated alkyl-resorcinol/methylated acyl-phloroglucinol
			2577660409	CYP124A1	CDPS	N/A
			2577660411	CYP128A1	CDPS	N/A
			2577660420	CYP121A1	CDPS	N/A
Mycobacterium tuberculosis BTB08-043	2602041963	4	2603320070	CYP139A1	T3PKS/T1PKS	methylated alkyl-resorcinol/methylated acyl-phloroglucinol
			2603320716	CYP124A1	CDPS	N/A
			2603320718	CYP128A1	CDPS	N/A
			2603320724	CYP121A1	CDPS	N/A
Mycobacterium tuberculosis BTB08-072	2602041964	5	2603324923	CYP139A1	T3PKS/T1PKS	methylated alkyl-resorcinol/methylated acyl-phloroglucinol
			2603325042	CYP144A1	NRPS	N/A
			2603325559	CYP124A1	CDPS	N/A
			2603325561	CYP128A1	CDPS	N/A
			2603325567	CYP121A1	CDPS	N/A
Mycobacterium tuberculosis BTB08-093	2603879600	4	2604208966	CYP139A1	T3PKS/T1PKS	methylated alkyl-resorcinol/methylated acyl-phloroglucinol
			2604209610	CYP124A1	CDPS	N/A
			2604209612	CYP128A1	CDPS	N/A
			2604209618	CYP121A1	CDPS	N/A
Mycobacterium tuberculosis BTB08-148	2574180382	4	2576609942	CYP139A1	T3PKS/T1PKS	methylated alkyl-resorcinol/methylated acyl-phloroglucinol
			2576610570	CYP124A1	CDPS	N/A
			2576610572	CYP128A1	CDPS	N/A
			2576610581	CYP121A1	CDPS	N/A
Mycobacterium tuberculosis BTB08-183	2603879708	4	2604560767	CYP139A1	T3PKS/T1PKS	methylated alkyl-resorcinol/methylated acyl-phloroglucinol
			2604561409	CYP124A1	CDPS	N/A
			2604561411	CYP128A1	CDPS	N/A
			2604561417	CYP121A1	CDPS	N/A
Mycobacterium tuberculosis BTB08-221	2603879933	4	2605287477	CYP139A1	T3PKS/T1PKS	methylated alkyl-resorcinol/methylated acyl-phloroglucinol
			2605288119	CYP124A1	CDPS	N/A
			2605288121	CYP128A1	CDPS	N/A
			2605288127	CYP121A1	CDPS	N/A
Mycobacterium tuberculosis BTB08-283	2603879709	4	2604565114	CYP139A1	T3PKS/T1PKS	methylated alkyl-resorcinol/methylated acyl-phloroglucinol
			2604565742	CYP124A1	CDPS	N/A
			2604565744	CYP128A1	CDPS	N/A
			2604565750	CYP121A1	CDPS	N/A
Mycobacterium tuberculosis BTB08-288	2603879601	4	2604211876	CYP124A1	CDPS	N/A
			2604211878	CYP128A1	CDPS	N/A
			2604211884	CYP121A1	CDPS	N/A
			2604215341	CYP139A1	T3PKS/T1PKS	methylated alkyl-resorcinol/methylated acyl-phloroglucinol
Mycobacterium tuberculosis BTB08-309	2603879825	4	2604938573	CYP139A1	T3PKS/T1PKS	methylated alkyl-resorcinol/methylated acyl-phloroglucinol
			2604939184	CYP124A1	CDPS	N/A
			2604939186	CYP128A1	CDPS	N/A
			2604939192	CYP121A1	CDPS	N/A
Mycobacterium tuberculosis BTB08-356	2603880044	4	2605637090	CYP124A1	CDPS	N/A
			2605637092	CYP128A1	CDPS	N/A
			2605637098	CYP121A1	CDPS	N/A
			2605640562	CYP139A1	T3PKS/T1PKS	methylated alkyl-resorcinol/methylated acyl-phloroglucinol
Mycobacterium tuberculosis BTB08-362	2574179970	4	2575157076	CYP139A1	T3PKS/T1PKS	methylated alkyl-resorcinol/methylated acyl-phloroglucinol
			2575157690	CYP124A1	CDPS	N/A
			2575157692	CYP128A1	CDPS	N/A
			2575157701	CYP121A1	CDPS	N/A
Mycobacterium tuberculosis BTB08-394	2602041965	4	2603329141	CYP139A1	T3PKS/T1PKS	methylated alkyl-resorcinol/methylated acyl-phloroglucinol
			2603329763	CYP124A1	CDPS	N/A
			2603329765	CYP128A1	CDPS	N/A
			2603329771	CYP121A1	CDPS	N/A
Mycobacterium tuberculosis BTB08-395	2602041966	4	2603333255	CYP139A1	T3PKS/T1PKS	methylated alkyl-resorcinol/methylated acyl-phloroglucinol
			2603333887	CYP124A1	CDPS	N/A
			2603333889	CYP128A1	CDPS	N/A
			2603333895	CYP121A1	CDPS	N/A
Mycobacterium tuberculosis BTB09-001	2603879710	4	2604569785	CYP121A1	CDPS	N/A
			2604569791	CYP128A1	CDPS	N/A
			2604569793	CYP124A1	CDPS	N/A
			2604570445	CYP139A1	T3PKS/T1PKS	methylated alkyl-resorcinol/methylated acyl-phloroglucinol
Mycobacterium tuberculosis BTB09-036	2603879826	4	2604942606	CYP139A1	T3PKS/T1PKS	methylated alkyl-resorcinol/methylated acyl-phloroglucinol
			2604943245	CYP124A1	CDPS	N/A
			2604943247	CYP128A1	CDPS	N/A
			2604943253	CYP121A1	CDPS	N/A
Mycobacterium tuberculosis BTB09-058	2576861353	4	2578111269	CYP139A1	T3PKS/T1PKS	methylated alkyl-resorcinol/methylated acyl-phloroglucinol
			2578111894	CYP124A1	CDPS	N/A
			2578111896	CYP128A1	CDPS	N/A
			2578111905	CYP121A1	CDPS	N/A
Mycobacterium tuberculosis BTB09-085	2602041925	4	2603164146	CYP139A1	T3PKS/T1PKS	methylated alkyl-resorcinol/methylated acyl-phloroglucinol
			2603164786	CYP124A1	CDPS	N/A
			2603164788	CYP128A1	CDPS	N/A
			2603164794	CYP121A1	CDPS	N/A
Mycobacterium tuberculosis BTB09-086	2603880045	4	2605642497	CYP139A1	T3PKS/T1PKS	methylated alkyl-resorcinol/methylated acyl-phloroglucinol
			2605643141	CYP124A1	CDPS	N/A
			2605643143	CYP128A1	CDPS	N/A
			2605643149	CYP121A1	CDPS	N/A
Mycobacterium tuberculosis BTB09-091	2603879827	4	2604948322	CYP139A1	T3PKS/T1PKS	methylated alkyl-resorcinol/methylated acyl-phloroglucinol
			2604948957	CYP124A1	CDPS	N/A
			2604948959	CYP128A1	CDPS	N/A
			2604948965	CYP121A1	CDPS	N/A
Mycobacterium tuberculosis BTB09-151	2602042006	4	2603497577	CYP139A1	T3PKS/T1PKS	methylated alkyl-resorcinol/methylated acyl-phloroglucinol
			2603498202	CYP124A1	CDPS	N/A
			2603498204	CYP128A1	CDPS	N/A
			2603498210	CYP121A1	CDPS	N/A
Mycobacterium tuberculosis BTB09-157	2602042007	4	2603501983	CYP139A1	T3PKS/T1PKS	methylated alkyl-resorcinol/methylated acyl-phloroglucinol
			2603502628	CYP124A1	CDPS	N/A
			2603502630	CYP128A1	CDPS	N/A
			2603502636	CYP121A1	CDPS	N/A
Mycobacterium tuberculosis BTB09-184	2603879828	4	2604952441	CYP139A1	T3PKS/T1PKS	methylated alkyl-resorcinol/methylated acyl-phloroglucinol
			2604953085	CYP124A1	CDPS	N/A
			2604953087	CYP128A1	CDPS	N/A
			2604953093	CYP121A1	CDPS	N/A
Mycobacterium tuberculosis BTB09-230	2603879829	4	2604956166	CYP139A1	T3PKS/T1PKS	methylated alkyl-resorcinol/methylated acyl-phloroglucinol
			2604956806	CYP124A1	CDPS	N/A
			2604956808	CYP128A1	CDPS	N/A
			2604956814	CYP121A1	CDPS	N/A
Mycobacterium tuberculosis BTB09-377	2603879830	4	2604959967	CYP139A1	T3PKS/T1PKS	methylated alkyl-resorcinol/methylated acyl-phloroglucinol
			2604960479	CYP124A1	CDPS	N/A
			2604960481	CYP128A1	CDPS	N/A
			2604960487	CYP121A1	CDPS	N/A
Mycobacterium tuberculosis BTB09-382	2602042008	4	2603505807	CYP139A1	T3PKS/T1PKS	methylated alkyl-resorcinol/methylated acyl-phloroglucinol
			2603506434	CYP124A1	CDPS	N/A
			2603506436	CYP128A1	CDPS	N/A
			2603506442	CYP121A1	CDPS	N/A
Mycobacterium tuberculosis BTB09-453	2603879602	4	2604215917	CYP124A1	CDPS	N/A
			2604215919	CYP128A1	CDPS	N/A
			2604215925	CYP121A1	CDPS	N/A
			2604217927	CYP139A1	T3PKS/T1PKS	methylated alkyl-resorcinol/methylated acyl-phloroglucinol
Mycobacterium tuberculosis BTB09-485	2603879711	4	2604572732	CYP124A1	CDPS	N/A
			2604572734	CYP128A1	CDPS	N/A
			2604572740	CYP121A1	CDPS	N/A
			2604573198	CYP139A1	T3PKS/T1PKS	methylated alkyl-resorcinol/methylated acyl-phloroglucinol
Mycobacterium tuberculosis BTB09-553	2602042009	4	2603509905	CYP139A1	T3PKS/T1PKS	methylated alkyl-resorcinol/methylated acyl-phloroglucinol
			2603510541	CYP124A1	CDPS	N/A
			2603510543	CYP128A1	CDPS	N/A
			2603510549	CYP121A1	CDPS	N/A
Mycobacterium tuberculosis BTB09-554	2603879934	4	2605290685	CYP124A1	CDPS	N/A
			2605290687	CYP128A1	CDPS	N/A
			2605290693	CYP121A1	CDPS	N/A
			2605291281	CYP139A1	T3PKS/T1PKS	methylated alkyl-resorcinol/methylated acyl-phloroglucinol
Mycobacterium tuberculosis BTB09-565	2576861338	4	2578062326	CYP139A1	T3PKS/T1PKS	methylated alkyl-resorcinol/methylated acyl-phloroglucinol
			2578062960	CYP124A1	CDPS	N/A
			2578062962	CYP128A1	CDPS	N/A
			2578062971	CYP121A1	CDPS	N/A
Mycobacterium tuberculosis BTB10-001	2603880046	4	2605646626	CYP139A1	T3PKS/T1PKS	methylated alkyl-resorcinol/methylated acyl-phloroglucinol
			2605647278	CYP124A1	CDPS	N/A
			2605647280	CYP128A1	CDPS	N/A
			2605647286	CYP121A1	CDPS	N/A
Mycobacterium tuberculosis BTB10-005	2602041967	4	2603337358	CYP139A1	T3PKS/T1PKS	methylated alkyl-resorcinol/methylated acyl-phloroglucinol
			2603337996	CYP124A1	CDPS	N/A
			2603337998	CYP128A1	CDPS	N/A
			2603338004	CYP121A1	CDPS	N/A
Mycobacterium tuberculosis BTB10-092	2603879935	4	2605295750	CYP139A1	T3PKS/T1PKS	methylated alkyl-resorcinol/methylated acyl-phloroglucinol
			2605296396	CYP124A1	CDPS	N/A
			2605296398	CYP128A1	CDPS	N/A
			2605296404	CYP121A1	CDPS	N/A
Mycobacterium tuberculosis BTB10-097	2603879712	4	2604577467	CYP139A1	T3PKS/T1PKS	methylated alkyl-resorcinol/methylated acyl-phloroglucinol
			2604578111	CYP124A1	CDPS	N/A
			2604578113	CYP128A1	CDPS	N/A
			2604578119	CYP121A1	CDPS	N/A
Mycobacterium tuberculosis BTB10-120	2603880047	4	2605650740	CYP139A1	T3PKS/T1PKS	methylated alkyl-resorcinol/methylated acyl-phloroglucinol
			2605651383	CYP124A1	CDPS	N/A
			2605651384	CYP128A1	CDPS	N/A
			2605651390	CYP121A1	CDPS	N/A
Mycobacterium tuberculosis BTB10-142	2603879500	4	2603880958	CYP139A1	T3PKS/T1PKS	methylated alkyl-resorcinol/methylated acyl-phloroglucinol
			2603881610	CYP124A1	CDPS	N/A
			2603881612	CYP128A1	CDPS	N/A
			2603881618	CYP121A1	CDPS	N/A
Mycobacterium tuberculosis BTB10-253	2603879713	4	2604581587	CYP139A1	T3PKS	methylated alkyl-resorcinol/methylated acyl-phloroglucinol
			2604582209	CYP124A1	CDPS	N/A
			2604582211	CYP128A1	CDPS	N/A
			2604582217	CYP121A1	CDPS	N/A
Mycobacterium tuberculosis BTB10-257	2603879936	4	2605299872	CYP139A1	T3PKS/T1PKS	methylated alkyl-resorcinol/methylated acyl-phloroglucinol
			2605300510	CYP124A1	CDPS	N/A
			2605300512	CYP128A1	CDPS	N/A
			2605300518	CYP121A1	CDPS	N/A
Mycobacterium tuberculosis BTB10-258	2602041926	4	2603168201	CYP139A1	T3PKS/T1PKS	methylated alkyl-resorcinol/methylated acyl-phloroglucinol
			2603168848	CYP124A1	CDPS	N/A
			2603168850	CYP128A1	CDPS	N/A
			2603168856	CYP121A1	CDPS	N/A
Mycobacterium tuberculosis BTB10-277	2603879714	4	2604585708	CYP139A1	T3PKS/T1PKS	methylated alkyl-resorcinol/methylated acyl-phloroglucinol
			2604586351	CYP124A1	CDPS	N/A
			2604586353	CYP128A1	CDPS	N/A
			2604586359	CYP121A1	CDPS	N/A
Mycobacterium tuberculosis BTB10-295	2602041968	5	2603341177	CYP139A1	T3PKS/T1PKS	methylated alkyl-resorcinol/methylated acyl-phloroglucinol
			2603341294	CYP144A1	NRPS	methylated alkyl-resorcinol/methylated acyl-phloroglucinol
			2603341805	CYP124A1	CDPS	N/A
			2603341807	CYP128A1	CDPS	N/A
			2603341813	CYP121A1	CDPS	N/A
Mycobacterium tuberculosis BTB10-305	2603879831	4	2604964474	CYP139A1	T3PKS/T1PKS	methylated alkyl-resorcinol/methylated acyl-phloroglucinol
			2604965098	CYP124A1	CDPS	N/A
			2604965100	CYP128A1	CDPS	N/A
			2604965106	CYP121A1	CDPS	N/A
Mycobacterium tuberculosis BTB10-308	2574180291	4	2576293562	CYP139A1	T3PKS/T1PKS	methylated alkyl-resorcinol/methylated acyl-phloroglucinol
			2576294186	CYP124A1	CDPS	N/A
			2576294188	CYP128A1	CDPS	N/A
			2576294197	CYP121A1	CDPS	N/A
Mycobacterium tuberculosis BTB10-357	2582581133	4	2584630012	CYP121A1	CDPS	N/A
			2584630021	CYP128A1	CDPS	N/A
			2584630023	CYP124A1	CDPS	N/A
			2584631822	CYP139A1	T3PKS/T1PKS	methylated alkyl-resorcinol/methylated acyl-phloroglucinol
Mycobacterium tuberculosis BTB10-367	2603879715	4	2604589836	CYP139A1	T3PKS/T1PKS	methylated alkyl-resorcinol/methylated acyl-phloroglucinol
			2604590466	CYP124A1	CDPS	N/A
			2604590468	CYP128A1	CDPS	N/A
			2604590474	CYP121A1	CDPS	N/A
Mycobacterium tuberculosis BTB10-406	2603879937	4	2605303977	CYP139A1	T3PKS/T1PKS	methylated alkyl-resorcinol/methylated acyl-phloroglucinol
			2605304610	CYP124A1	CDPS	N/A
			2605304612	CYP128A1	CDPS	N/A
			2605304618	CYP121A1	CDPS	N/A
Mycobacterium tuberculosis BTB10-422	2603879938	4	2605306559	CYP139A1	T3PKS/T1PKS	methylated alkyl-resorcinol/methylated acyl-phloroglucinol
			2605307204	CYP124A1	CDPS	N/A
			2605307206	CYP128A1	CDPS	N/A
			2605307212	CYP121A1	CDPS	N/A
Mycobacterium tuberculosis BTB10-426	2603879501	4	2603885391	CYP139A1	T3PKS/T1PKS	methylated alkyl-resorcinol/methylated acyl-phloroglucinol
			2603886015	CYP124A1	CDPS	N/A
			2603886017	CYP128A1	CDPS	N/A
			2603886023	CYP121A1	CDPS	N/A
Mycobacterium tuberculosis 2242	2687453121	4	2687551225	CYP121A1	CDPS	N/A
			2687551231	CYP128A1	CDPS	N/A
			2687551233	CYP124A1	CDPS	N/A
			2687551937	CYP139A1	T3PKS/T1PKS	methylated alkyl-resorcinol/methylated acyl-phloroglucinol
Mycobacterium tuberculosis BTB10-472	2603879939	4	2605311976	CYP139A1	T3PKS/T1PKS	methylated alkyl-resorcinol/methylated acyl-phloroglucinol
			2605312401	CYP124A1	CDPS	N/A
			2605312403	CYP128A1	CDPS	N/A
			2605312409	CYP121A1	CDPS	N/A
Mycobacterium tuberculosis BTB10-487	2576861026	4	2576967330	CYP139A1	T3PKS/T1PKS	methylated alkyl-resorcinol/methylated acyl-phloroglucinol
			2576967953	CYP124A1	CDPS	N/A
			2576967955	CYP128A1	CDPS	N/A
			2576967964	CYP121A1	CDPS	N/A
Mycobacterium tuberculosis BTB11-001	2574180074	4	2575520720	CYP139A1	T3PKS/T1PKS	methylated alkyl-resorcinol/methylated acyl-phloroglucinol
			2575521355	CYP124A1	CDPS	N/A
			2575521357	CYP128A1	CDPS	N/A
			2575521366	CYP121A1	CDPS	N/A
Mycobacterium tuberculosis BTB11-027	2602041969	4	2603345563	CYP139A1	T3PKS/T1PKS	methylated alkyl-resorcinol/methylated acyl-phloroglucinol
			2603346205	CYP124A1	CDPS	N/A
			2603346207	CYP128A1	CDPS	N/A
			2603346213	CYP121A1	CDPS	N/A
Mycobacterium tuberculosis BTB11-047	2603879603	4	2604221037	CYP139A1	T3PKS/T1PKS	methylated alkyl-resorcinol/methylated acyl-phloroglucinol
			2604221662	CYP124A1	CDPS	N/A
			2604221664	CYP128A1	CDPS	N/A
			2604221670	CYP121A1	CDPS	N/A
Mycobacterium tuberculosis BTB11-112	2603879604	4	2604224664	CYP139A1	T3PKS/T1PKS	methylated alkyl-resorcinol/methylated acyl-phloroglucinol
			2604225915	CYP124A1	CDPS	N/A
			2604225917	CYP128A1	CDPS	N/A
			2604225923	CYP121A1	CDPS	N/A
Mycobacterium tuberculosis BTB11-133	2603879605	4	2604228016	CYP139A1	T3PKS/T1PKS	methylated alkyl-resorcinol/methylated acyl-phloroglucinol
[truncated: 7,523 more rows]

## Sheet: Table S7
Table S7. Comparative analysis of P450 families as part of biosynthetic gene clusters. The number represents the member P450s in a family. Abbreviation: MTBC, Mycobacterium tuberculosis complex; MCAC, M. chelonae-abscessus complex; MAC, M. avium complex; NTM, nontuberculous mycobacteria, and SAP, Saprophytes.
		P450 family	MTBC	MCAC	NTM	MAC	SAP	Total
		CYP102			3		1	4
		CYP1027			5			5
		CYP1034				23		23
		CYP105		11	15	46		72
		CYP107			2		2	4
		CYP108			4			4
		CYP109			3			3
		CYP1110		27				27
		CYP1113	1	5				5
		CYP1121					1	1
		CYP1122				1		1
		CYP1123			4			4
		CYP1124			2			2
		CYP1128		186	5	2		193
		CYP1130		5	7			12
		CYP1133						1
		CYP1134			1			1
		CYP121	1949		4			1953
		CYP123	1		1			2
		CYP1239			1			1
		CYP124	1938		7		1	1946
		CYP125			12		1	13
		CYP126	3		4			7
		CYP128	1954		6			1960
		CYP130	4					4
		CYP132	5		2			7
		CYP135	1	179	18			198
		CYP136	9	8	17			34
		CYP137	3		9			12
		CYP138			31	1	2	34
		CYP1380			1			1
		CYP1383			10		1	11
		CYP139	2066		24	81		2171
		CYP140	8		3			11
		CYP141	1					1
		CYP143	2		4			6
		CYP144	203	2	6	3	2	216
		CYP145			9		1	10
		CYP147			3			3
		CYP1481		2				2
		CYP150			42	89	1	132
		CYP1582			1			1
		CYP161		1	8			9
		CYP162			5			5
		CYP164			10			10
		CYP177			1			1
		CYP183			2			2
		CYP185			5		6	11
		CYP1853		2				2
		CYP186			2			2
		CYP187	1		58	69	2	130
		CYP188			7			7
		CYP189			31		8	39
		CYP190			4	1		5
		CYP2229			1			1
		CYP2340			1			1
		CYP243	1		9			10
		CYP245		3	1			4
		CYP251		7				7
		CYP268			2			2
		CYP271			1			1
		CYP272			1			1
		CYP274			1			1
		CYP279			22	12		34
		CYP286			6			6
		CYP291			5			5
		CYP292					1	1
		CYP51	3		1			4

## Sheet: Table S8
	Table S8. Annotation of mycobacterial P450s. The species name, protein identification number, the best hit P450 at the P450 database (https://drnelson.uthsc.edu/, accessed on 20 October 2022), and percentage identity with the best hit P450, assigned name for mycobacterial P450s and their protein sequences were presented in the table.
	Species name	P450 ID	best hit P450	% identity	Assigned name	Protein sequence
	Mycobacterium africanum 25	2688148616	CYP51B1	100	CYP51B1	MSAVALPRVSGGHDEHGHLEEFRTDPIGLMQRVRDECGDVGTFQLAGKQVVLLSGSHANEFFFRAGDDDLDQAKAYPFMTPIFGEGVVFDASPERRKEMLHNAALRGEQMKGHAATIEDQVRRMIADWGEAGEIDLLDFFAELTIYTSSACLIGKKFRDQLDGRFAKLYHELERGTDPLAYVDPYLPIESFRRRDEARNGLVALVADIMNGRIANPPTDKSDRDMLDVLIAVKAETGTPRFSADEITGMFISMMFAGHHTSSGTASWTLIELMRHRDAYAAVIDELDELYGDGRSVSFHALRQIPQLENVLKETLRLHPPLIILMRVAKGEFEVQGHRIHEGDLVAASPAISNRIPEDFPDPHDFVPARYEQPRQEDLLNRWTWIPFGAGRHRCVGAAF…
	Mycobacterium africanum GM041182 chromosome	651024267	CYP51B1	100	CYP51B1	MSAVALPRVSGGHDEHGHLEEFRTDPIGLMQRVRDECGDVGTFQLAGKQVVLLSGSHANEFFFRAGDDDLDQAKAYPFMTPIFGEGVVFDASPERRKEMLHNAALRGEQMKGHAATIEDQVRRMIADWGEAGEIDLLDFFAELTIYTSSACLIGKKFRDQLDGRFAKLYHELERGTDPLAYVDPYLPIESFRRRDEARNGLVALVADIMNGRIANPPTDKSDRDMLDVLIAVKAETGTPRFSADEITGMFISMMFAGHHTSSGTASWTLIELMRHRDAYAAVIDELDELYGDGRSVSFHALRQIPQLENVLKETLRLHPPLIILMRVAKGEFEVQGHRIHEGDLVAASPAISNRIPEDFPDPHDFVPARYEQPRQEDLLNRWTWIPFGAGRHRCVGAAF…
	Mycobacterium africanum K85	2584195519	CYP51B1	100	CYP51B1	MSAVALPRVSGGHDEHGHLEEFRTDPIGLMQRVRDECGDVGTFQLAGKQVVLLSGSHANEFFFRAGDDDLDQAKAYPFMTPIFGEGVVFDASPERRKEMLHNAALRGEQMKGHAATIEDQVRRMIADWGEAGEIDLLDFFAELTIYTSSACLIGKKFRDQLDGRFAKLYHELERGTDPLAYVDPYLPIESFRRRDEARNGLVALVADIMNGRIANPPTDKSDRDMLDVLIAVKAETGTPRFSADEITGMFISMMFAGHHTSSGTASWTLIELMRHRDAYAAVIDELDELYGDGRSVSFHALRQIPQLENVLKETLRLHPPLIILMRVAKGEFEVQGHRIHEGDLVAASPAISNRIPEDFPDPHDFVPARYEQPRQEDLLNRWTWIPFGAGRHRCVGAAF…
	Mycobacterium tuberculosis K85	646017679	CYP51B1	100	CYP51B1	MSAVALPRVSGGHDEHGHLEEFRTDPIGLMQRVRDECGDVGTFQLAGKQVVLLSGSHANEFFFRAGDDDLDQAKAYPFMTPIFGEGVVFDASPERRKEMLHNAALRGEQMKGHAATIEDQVRRMIADWGEAGEIDLLDFFAELTIYTSSACLIGKKFRDQLDGRFAKLYHELERGTDPLAYVDPYLPIESFRRRDEARNGLVALVADIMNGRIANPPTDKSDRDMLDVLIAVKAETGTPRFSADEITGMFISMMFAGHHTSSGTASWTLIELMRHRDAYAAVIDELDELYGDGRSVSFHALRQIPQLENVLKETLRLHPPLIILMRVAKGEFEVQGHRIHEGDLVAASPAISNRIPEDFPDPHDFVPARYEQPRQEDLLNRWTWIPFGAGRHRCVGAAF…
	Mycobacterium africanum MAL010070	2583718889	CYP51B1	100	CYP51B1	MSAVALPRVSGGHDEHGHLEEFRTDPIGLMQRVRDECGDVGTFQLAGKQVVLLSGSHANEFFFRAGDDDLDQAKAYPFMTPIFGEGVVFDASPERRKEMLHNAALRGEQMKGHAATIEDQVRRMIADWGEAGEIDLLDFFAELTIYTSSACLIGKKFRDQLDGRFAKLYHELERGTDPLAYVDPYLPIESFRRRDEARNGLVALVADIMNGRIANPPTDKSDRDMLDVLIAVKAETGTPRFSADEITGMFISMMFAGHHTSSGTASWTLIELMRHRDAYAAVIDELDELYGDGRSVSFHALRQIPQLENVLKETLRLHPPLIILMRVAKGEFEVQGHRIHEGDLVAASPAISNRIPEDFPDPHDFVPARYEQPRQEDLLNRWTWIPFGAGRHRCVGAAF…
	Mycobacterium africanum MAL010079	2580938237	CYP51B1	100	CYP51B1	MSAVALPRVSGGHDEHGHLEEFRTDPIGLMQRVRDECGDVGTFQLAGKQVVLLSGSHANEFFFRAGDDDLDQAKAYPFMTPIFGEGVVFDASPERRKEMLHNAALRGEQMKGHAATIEDQVRRMIADWGEAGEIDLLDFFAELTIYTSSACLIGKKFRDQLDGRFAKLYHELERGTDPLAYVDPYLPIESFRRRDEARNGLVALVADIMNGRIANPPTDKSDRDMLDVLIAVKAETGTPRFSADEITGMFISMMFAGHHTSSGTASWTLIELMRHRDAYAAVIDELDELYGDGRSVSFHALRQIPQLENVLKETLRLHPPLIILMRVAKGEFEVQGHRIHEGDLVAASPAISNRIPEDFPDPHDFVPARYEQPRQEDLLNRWTWIPFGAGRHRCVGAAF…
	Mycobacterium africanum MAL010074	2582416691	CYP51B1	100	CYP51B1	MSAVALPRVSGGHDEHGHLEEFRTDPIGLMQRVRDECGDVGTFQLAGKQVVLLSGSHANEFFFRAGDDDLDQAKAYPFMTPIFGEGVVFDASPERRKEMLHNAALRGEQMKGHAATIEDQVRRMIADWGEAGEIDLLDFFAELTIYTSSACLIGKKFRDQLDGRFAKLYHELERGTDPLAYVDPYLPIESFRRRDEARNGLVALVADIMNGRIANPPTDKSDRDMLDVLIAVKAETGTPRFSADEITGMFISMMFAGHHTSSGTASWTLIELMRHRDAYAAVIDELDELYGDGRSVSFHALRQIPQLENVLKETLRLHPPLIILMRVAKGEFEVQGHRIHEGDLVAASPAISNRIPEDFPDPHDFVPARYEQPRQEDLLNRWTWIPFGAGRHRCVGAAF…
	Mycobacterium africanum MAL010071	2582017240	CYP51B1	100	CYP51B1	MSAVALPRVSGGHDEHGHLEEFRTDPIGLMQRVRDECGDVGTFQLAGKQVVLLSGSHANEFFFRAGDDDLDQAKAYPFMTPIFGEGVVFDASPERRKEMLHNAALRGEQMKGHAATIEDQVRRMIADWGEAGEIDLLDFFAELTIYTSSACLIGKKFRDQLDGRFAKLYHELERGTDPLAYVDPYLPIESFRRRDEARNGLVALVADIMNGRIANPPTDKSDRDMLDVLIAVKAETGTPRFSADEITGMFISMMFAGHHTSSGTASWTLIELMRHRDAYAAVIDELDELYGDGRSVSFHALRQIPQLENVLKETLRLHPPLIILMRVAKGEFEVQGHRIHEGDLVAASPAISNRIPEDFPDPHDFVPARYEQPRQEDLLNRWTWIPFGAGRHRCVGAAF…
	Mycobacterium africanum MAL010081	2580670020	CYP51B1	100	CYP51B1	MSAVALPRVSGGHDEHGHLEEFRTDPIGLMQRVRDECGDVGTFQLAGKQVVLLSGSHANEFFFRAGDDDLDQAKAYPFMTPIFGEGVVFDASPERRKEMLHNAALRGEQMKGHAATIEDQVRRMIADWGEAGEIDLLDFFAELTIYTSSACLIGKKFRDQLDGRFAKLYHELERGTDPLAYVDPYLPIESFRRRDEARNGLVALVADIMNGRIANPPTDKSDRDMLDVLIAVKAETGTPRFSADEITGMFISMMFAGHHTSSGTASWTLIELMRHRDAYAAVIDELDELYGDGRSVSFHALRQIPQLENVLKETLRLHPPLIILMRVAKGEFEVQGHRIHEGDLVAASPAISNRIPEDFPDPHDFVPARYEQPRQEDLLNRWTWIPFGAGRHRCVGAAF…
	Mycobacterium africanum MAL010084	2581509958	CYP51B1	100	CYP51B1	MSAVALPRVSGGHDEHGHLEEFRTDPIGLMQRVRDECGDVGTFQLAGKQVVLLSGSHANEFFFRAGDDDLDQAKAYPFMTPIFGEGVVFDASPERRKEMLHNAALRGEQMKGHAATIEDQVRRMIADWGEAGEIDLLDFFAELTIYTSSACLIGKKFRDQLDGRFAKLYHELERGTDPLAYVDPYLPIESFRRRDEARNGLVALVADIMNGRIANPPTDKSDRDMLDVLIAVKAETGTPRFSADEITGMFISMMFAGHHTSSGTASWTLIELMRHRDAYAAVIDELDELYGDGRSVSFHALRQIPQLENVLKETLRLHPPLIILMRVAKGEFEVQGHRIHEGDLVAASPAISNRIPEDFPDPHDFVPARYEQPRQEDLLNRWTWIPFGAGRHRCVGAAF…
	Mycobacterium africanum MAL010099	2583722925	CYP51B1	100	CYP51B1	MSAVALPRVSGGHDEHGHLEEFRTDPIGLMQRVRDECGDVGTFQLAGKQVVLLSGSHANEFFFRAGDDDLDQAKAYPFMTPIFGEGVVFDASPERRKEMLHNAALRGEQMKGHAATIEDQVRRMIADWGEAGEIDLLDFFAELTIYTSSACLIGKKFRDQLDGRFAKLYHELERGTDPLAYVDPYLPIESFRRRDEARNGLVALVADIMNGRIANPPTDKSDRDMLDVLIAVKAETGTPRFSADEITGMFISMMFAGHHTSSGTASWTLIELMRHRDAYAAVIDELDELYGDGRSVSFHALRQIPQLENVLKETLRLHPPLIILMRVAKGEFEVQGHRIHEGDLVAASPAISNRIPEDFPDPHDFVPARYEQPRQEDLLNRWTWIPFGAGRHRCVGAAF…
	Mycobacterium africanum MAL010100	2574971511	CYP51B1	100	CYP51B1	MSAVALPRVSGGHDEHGHLEEFRTDPIGLMQRVRDECGDVGTFQLAGKQVVLLSGSHANEFFFRAGDDDLDQAKAYPFMTPIFGEGVVFDASPERRKEMLHNAALRGEQMKGHAATIEDQVRRMIADWGEAGEIDLLDFFAELTIYTSSACLIGKKFRDQLDGRFAKLYHELERGTDPLAYVDPYLPIESFRRRDEARNGLVALVADIMNGRIANPPTDKSDRDMLDVLIAVKAETGTPRFSADEITGMFISMMFAGHHTSSGTASWTLIELMRHRDAYAAVIDELDELYGDGRSVSFHALRQIPQLENVLKETLRLHPPLIILMRVAKGEFEVQGHRIHEGDLVAASPAISNRIPEDFPDPHDFVPARYEQPRQEDLLNRWTWIPFGAGRHRCVGAAF…
	Mycobacterium africanum MAL010102	2577174268	CYP51B1	100	CYP51B1	MSAVALPRVSGGHDEHGHLEEFRTDPIGLMQRVRDECGDVGTFQLAGKQVVLLSGSHANEFFFRAGDDDLDQAKAYPFMTPIFGEGVVFDASPERRKEMLHNAALRGEQMKGHAATIEDQVRRMIADWGEAGEIDLLDFFAELTIYTSSACLIGKKFRDQLDGRFAKLYHELERGTDPLAYVDPYLPIESFRRRDEARNGLVALVADIMNGRIANPPTDKSDRDMLDVLIAVKAETGTPRFSADEITGMFISMMFAGHHTSSGTASWTLIELMRHRDAYAAVIDELDELYGDGRSVSFHALRQIPQLENVLKETLRLHPPLIILMRVAKGEFEVQGHRIHEGDLVAASPAISNRIPEDFPDPHDFVPARYEQPRQEDLLNRWTWIPFGAGRHRCVGAAF…
	Mycobacterium africanum MAL010111	2575938051	CYP51B1	100	CYP51B1	MSAVALPRVSGGHDEHGHLEEFRTDPIGLMQRVRDECGDVGTFQLAGKQVVLLSGSHANEFFFRAGDDDLDQAKAYPFMTPIFGEGVVFDASPERRKEMLHNAALRGEQMKGHAATIEDQVRRMIADWGEAGEIDLLDFFAELTIYTSSACLIGKKFRDQLDGRFAKLYHELERGTDPLAYVDPYLPIESFRRRDEARNGLVALVADIMNGRIANPPTDKSDRDMLDVLIAVKAETGTPRFSADEITGMFISMMFAGHHTSSGTASWTLIELMRHRDAYAAVIDELDELYGDGRSVSFHALRQIPQLENVLKETLRLHPPLIILMRVAKGEFEVQGHRIHEGDLVAASPAISNRIPEDFPDPHDFVPARYEQPRQEDLLNRWTWIPFGAGRHRCVGAAF…
	Mycobacterium africanum MAL010112	2575197673	CYP51B1	100	CYP51B1	MSAVALPRVSGGHDEHGHLEEFRTDPIGLMQRVRDECGDVGTFQLAGKQVVLLSGSHANEFFFRAGDDDLDQAKAYPFMTPIFGEGVVFDASPERRKEMLHNAALRGEQMKGHAATIEDQVRRMIADWGEAGEIDLLDFFAELTIYTSSACLIGKKFRDQLDGRFAKLYHELERGTDPLAYVDPYLPIESFRRRDEARNGLVALVADIMNGRIANPPTDKSDRDMLDVLIAVKAETGTPRFSADEITGMFISMMFAGHHTSSGTASWTLIELMRHRDAYAAVIDELDELYGDGRSVSFHALRQIPQLENVLKETLRLHPPLIILMRVAKGEFEVQGHRIHEGDLVAASPAISNRIPEDFPDPHDFVPARYEQPRQEDLLNRWTWIPFGAGRHRCVGAAF…
	Mycobacterium africanum MAL010118	2581868850	CYP51B1	100	CYP51B1	MSAVALPRVSGGHDEHGHLEEFRTDPIGLMQRVRDECGDVGTFQLAGKQVVLLSGSHANEFFFRAGDDDLDQAKAYPFMTPIFGEGVVFDASPERRKEMLHNAALRGEQMKGHAATIEDQVRRMIADWGEAGEIDLLDFFAELTIYTSSACLIGKKFRDQLDGRFAKLYHELERGTDPLAYVDPYLPIESFRRRDEARNGLVALVADIMNGRIANPPTDKSDRDMLDVLIAVKAETGTPRFSADEITGMFISMMFAGHHTSSGTASWTLIELMRHRDAYAAVIDELDELYGDGRSVSFHALRQIPQLENVLKETLRLHPPLIILMRVAKGEFEVQGHRIHEGDLVAASPAISNRIPEDFPDPHDFVPARYEQPRQEDLLNRWTWIPFGAGRHRCVGAAF…
	Mycobacterium africanum MAL010123	2581806781	CYP51B1	100	CYP51B1	MSAVALPRVSGGHDEHGHLEEFRTDPIGLMQRVRDECGDVGTFQLAGKQVVLLSGSHANEFFFRAGDDDLDQAKAYPFMTPIFGEGVVFDASPERRKEMLHNAALRGEQMKGHAATIEDQVRRMIADWGEAGEIDLLDFFAELTIYTSSACLIGKKFRDQLDGRFAKLYHELERGTDPLAYVDPYLPIESFRRRDEARNGLVALVADIMNGRIANPPTDKSDRDMLDVLIAVKAETGTPRFSADEITGMFISMMFAGHHTSSGTASWTLIELMRHRDAYAAVIDELDELYGDGRSVSFHALRQIPQLENVLKETLRLHPPLIILMRVAKGEFEVQGHRIHEGDLVAASPAISNRIPEDFPDPHDFVPARYEQPRQEDLLNRWTWIPFGAGRHRCVGAAF…
	Mycobacterium africanum MAL010128	2582000981	CYP51B1	100	CYP51B1	MSAVALPRVSGGHDEHGHLEEFRTDPIGLMQRVRDECGDVGTFQLAGKQVVLLSGSHANEFFFRAGDDDLDQAKAYPFMTPIFGEGVVFDASPERRKEMLHNAALRGEQMKGHAATIEDQVRRMIADWGEAGEIDLLDFFAELTIYTSSACLIGKKFRDQLDGRFAKLYHELERGTDPLAYVDPYLPIESFRRRDEARNGLVALVADIMNGRIANPPTDKSDRDMLDVLIAVKAETGTPRFSADEITGMFISMMFAGHHTSSGTASWTLIELMRHRDAYAAVIDELDELYGDGRSVSFHALRQIPQLENVLKETLRLHPPLIILMRVAKGEFEVQGHRIHEGDLVAASPAISNRIPEDFPDPHDFVPARYEQPRQEDLLNRWTWIPFGAGRHRCVGAAF…
	Mycobacterium africanum MAL010129	2581900484	CYP51B1	100	CYP51B1	MSAVALPRVSGGHDEHGHLEEFRTDPIGLMQRVRDECGDVGTFQLAGKQVVLLSGSHANEFFFRAGDDDLDQAKAYPFMTPIFGEGVVFDASPERRKEMLHNAALRGEQMKGHAATIEDQVRRMIADWGEAGEIDLLDFFAELTIYTSSACLIGKKFRDQLDGRFAKLYHELERGTDPLAYVDPYLPIESFRRRDEARNGLVALVADIMNGRIANPPTDKSDRDMLDVLIAVKAETGTPRFSADEITGMFISMMFAGHHTSSGTASWTLIELMRHRDAYAAVIDELDELYGDGRSVSFHALRQIPQLENVLKETLRLHPPLIILMRVAKGEFEVQGHRIHEGDLVAASPAISNRIPEDFPDPHDFVPARYEQPRQEDLLNRWTWIPFGAGRHRCVGAAF…
	Mycobacterium africanum MAL010131	2581377938	CYP51B1	100	CYP51B1	MSAVALPRVSGGHDEHGHLEEFRTDPIGLMQRVRDECGDVGTFQLAGKQVVLLSGSHANEFFFRAGDDDLDQAKAYPFMTPIFGEGVVFDASPERRKEMLHNAALRGEQMKGHAATIEDQVRRMIADWGEAGEIDLLDFFAELTIYTSSACLIGKKFRDQLDGRFAKLYHELERGTDPLAYVDPYLPIESFRRRDEARNGLVALVADIMNGRIANPPTDKSDRDMLDVLIAVKAETGTPRFSADEITGMFISMMFAGHHTSSGTASWTLIELMRHRDAYAAVIDELDELYGDGRSVSFHALRQIPQLENVLKETLRLHPPLIILMRVAKGEFEVQGHRIHEGDLVAASPAISNRIPEDFPDPHDFVPARYEQPRQEDLLNRWTWIPFGAGRHRCVGAAF…
	Mycobacterium africanum MAL010136	2583726978	CYP51B1	100	CYP51B1	MSAVALPRVSGGHDEHGHLEEFRTDPIGLMQRVRDECGDVGTFQLAGKQVVLLSGSHANEFFFRAGDDDLDQAKAYPFMTPIFGEGVVFDASPERRKEMLHNAALRGEQMKGHAATIEDQVRRMIADWGEAGEIDLLDFFAELTIYTSSACLIGKKFRDQLDGRFAKLYHELERGTDPLAYVDPYLPIESFRRRDEARNGLVALVADIMNGRIANPPTDKSDRDMLDVLIAVKAETGTPRFSADEITGMFISMMFAGHHTSSGTASWTLIELMRHRDAYAAVIDELDELYGDGRSVSFHALRQIPQLENVLKETLRLHPPLIILMRVAKGEFEVQGHRIHEGDLVAASPAISNRIPEDFPDPHDFVPARYEQPRQEDLLNRWTWIPFGAGRHRCVGAAF…
	Mycobacterium africanum MAL010137	2575704305	CYP51B1	100	CYP51B1	MSAVALPRVSGGHDEHGHLEEFRTDPIGLMQRVRDECGDVGTFQLAGKQVVLLSGSHANEFFFRAGDDDLDQAKAYPFMTPIFGEGVVFDASPERRKEMLHNAALRGEQMKGHAATIEDQVRRMIADWGEAGEIDLLDFFAELTIYTSSACLIGKKFRDQLDGRFAKLYHELERGTDPLAYVDPYLPIESFRRRDEARNGLVALVADIMNGRIANPPTDKSDRDMLDVLIAVKAETGTPRFSADEITGMFISMMFAGHHTSSGTASWTLIELMRHRDAYAAVIDELDELYGDGRSVSFHALRQIPQLENVLKETLRLHPPLIILMRVAKGEFEVQGHRIHEGDLVAASPAISNRIPEDFPDPHDFVPARYEQPRQEDLLNRWTWIPFGAGRHRCVGAAF…
	Mycobacterium africanum MAL020107	2581929831	CYP51B1	100	CYP51B1	MSAVALPRVSGGHDEHGHLEEFRTDPIGLMQRVRDECGDVGTFQLAGKQVVLLSGSHANEFFFRAGDDDLDQAKAYPFMTPIFGEGVVFDASPERRKEMLHNAALRGEQMKGHAATIEDQVRRMIADWGEAGEIDLLDFFAELTIYTSSACLIGKKFRDQLDGRFAKLYHELERGTDPLAYVDPYLPIESFRRRDEARNGLVALVADIMNGRIANPPTDKSDRDMLDVLIAVKAETGTPRFSADEITGMFISMMFAGHHTSSGTASWTLIELMRHRDAYAAVIDELDELYGDGRSVSFHALRQIPQLENVLKETLRLHPPLIILMRVAKGEFEVQGHRIHEGDLVAASPAISNRIPEDFPDPHDFVPARYEQPRQEDLLNRWTWIPFGAGRHRCVGAAF…
	Mycobacterium africanum MAL020130	2583735078	CYP51B1	100	CYP51B1	MSAVALPRVSGGHDEHGHLEEFRTDPIGLMQRVRDECGDVGTFQLAGKQVVLLSGSHANEFFFRAGDDDLDQAKAYPFMTPIFGEGVVFDASPERRKEMLHNAALRGEQMKGHAATIEDQVRRMIADWGEAGEIDLLDFFAELTIYTSSACLIGKKFRDQLDGRFAKLYHELERGTDPLAYVDPYLPIESFRRRDEARNGLVALVADIMNGRIANPPTDKSDRDMLDVLIAVKAETGTPRFSADEITGMFISMMFAGHHTSSGTASWTLIELMRHRDAYAAVIDELDELYGDGRSVSFHALRQIPQLENVLKETLRLHPPLIILMRVAKGEFEVQGHRIHEGDLVAASPAISNRIPEDFPDPHDFVPARYEQPRQEDLLNRWTWIPFGAGRHRCVGAAF…
	Mycobacterium africanum MAL020148	2581561441	CYP51B1	100	CYP51B1	MSAVALPRVSGGHDEHGHLEEFRTDPIGLMQRVRDECGDVGTFQLAGKQVVLLSGSHANEFFFRAGDDDLDQAKAYPFMTPIFGEGVVFDASPERRKEMLHNAALRGEQMKGHAATIEDQVRRMIADWGEAGEIDLLDFFAELTIYTSSACLIGKKFRDQLDGRFAKLYHELERGTDPLAYVDPYLPIESFRRRDEARNGLVALVADIMNGRIANPPTDKSDRDMLDVLIAVKAETGTPRFSADEITGMFISMMFAGHHTSSGTASWTLIELMRHRDAYAAVIDELDELYGDGRSVSFHALRQIPQLENVLKETLRLHPPLIILMRVAKGEFEVQGHRIHEGDLVAASPAISNRIPEDFPDPHDFVPARYEQPRQEDLLNRWTWIPFGAGRHRCVGAAF…
	Mycobacterium africanum MAL020173	2581365640	CYP51B1	100	CYP51B1	MSAVALPRVSGGHDEHGHLEEFRTDPIGLMQRVRDECGDVGTFQLAGKQVVLLSGSHANEFFFRAGDDDLDQAKAYPFMTPIFGEGVVFDASPERRKEMLHNAALRGEQMKGHAATIEDQVRRMIADWGEAGEIDLLDFFAELTIYTSSACLIGKKFRDQLDGRFAKLYHELERGTDPLAYVDPYLPIESFRRRDEARNGLVALVADIMNGRIANPPTDKSDRDMLDVLIAVKAETGTPRFSADEITGMFISMMFAGHHTSSGTASWTLIELMRHRDAYAAVIDELDELYGDGRSVSFHALRQIPQLENVLKETLRLHPPLIILMRVAKGEFEVQGHRIHEGDLVAASPAISNRIPEDFPDPHDFVPARYEQPRQEDLLNRWTWIPFGAGRHRCVGAAF…
	Mycobacterium africanum MAL020176	2583741586	CYP51B1	100	CYP51B1	MSAVALPRVSGGHDEHGHLEEFRTDPIGLMQRVRDECGDVGTFQLAGKQVVLLSGSHANEFFFRAGDDDLDQAKAYPFMTPIFGEGVVFDASPERRKEMLHNAALRGEQMKGHAATIEDQVRRMIADWGEAGEIDLLDFFAELTIYTSSACLIGKKFRDQLDGRFAKLYHELERGTDPLAYVDPYLPIESFRRRDEARNGLVALVADIMNGRIANPPTDKSDRDMLDVLIAVKAETGTPRFSADEITGMFISMMFAGHHTSSGTASWTLIELMRHRDAYAAVIDELDELYGDGRSVSFHALRQIPQLENVLKETLRLHPPLIILMRVAKGEFEVQGHRIHEGDLVAASPAISNRIPEDFPDPHDFVPARYEQPRQEDLLNRWTWIPFGAGRHRCVGAAF…
	Mycobacterium africanum MAL020185	2580466879	CYP51B1	100	CYP51B1	MSAVALPRVSGGHDEHGHLEEFRTDPIGLMQRVRDECGDVGTFQLAGKQVVLLSGSHANEFFFRAGDDDLDQAKAYPFMTPIFGEGVVFDASPERRKEMLHNAALRGEQMKGHAATIEDQVRRMIADWGEAGEIDLLDFFAELTIYTSSACLIGKKFRDQLDGRFAKLYHELERGTDPLAYVDPYLPIESFRRRDEARNGLVALVADIMNGRIANPPTDKSDRDMLDVLIAVKAETGTPRFSADEITGMFISMMFAGHHTSSGTASWTLIELMRHRDAYAAVIDELDELYGDGRSVSFHALRQIPQLENVLKETLRLHPPLIILMRVAKGEFEVQGHRIHEGDLVAASPAISNRIPEDFPDPHDFVPARYEQPRQEDLLNRWTWIPFGAGRHRCVGAAF…
	Mycobacterium africanum UT307	2687241399	CYP51B1	100	CYP51B1	MSAVALPRVSGGHDEHGHLEEFRTDPIGLMQRVRDECGDVGTFQLAGKQVVLLSGSHANEFFFRAGDDDLDQAKAYPFMTPIFGEGVVFDASPERRKEMLHNAALRGEQMKGHAATIEDQVRRMIADWGEAGEIDLLDFFAELTIYTSSACLIGKKFRDQLDGRFAKLYHELERGTDPLAYVDPYLPIESFRRRDEARNGLVALVADIMNGRIANPPTDKSDRDMLDVLIAVKAETGTPRFSADEITGMFISMMFAGHHTSSGTASWTLIELMRHRDAYAAVIDELDELYGDGRSVSFHALRQIPQLENVLKETLRLHPPLIILMRVAKGEFEVQGHRIHEGDLVAASPAISNRIPEDFPDPHDFVPARYEQPRQEDLLNRWTWIPFGAGRHRCVGAAF…
	Mycobacterium bovis 1595	2638475987	CYP51B1	100	CYP51B1	MSAVALPRVSGGHDEHGHLEEFRTDPIGLMQRVRDECGDVGTFQLAGKQVVLLSGSHANEFFFRAGDDDLDQAKAYPFMTPIFGEGVVFDASPERRKEMLHNAALRGEQMKGHAATIEDQVRRMIADWGEAGEIDLLDFFAELTIYTSSACLIGKKFRDQLDGRFAKLYHELERGTDPLAYVDPYLPIESFRRRDEARNGLVALVADIMNGRIANPPTDKSDRDMLDVLIAVKAETGTPRFSADEITGMFISMMFAGHHTSSGTASWTLIELMRHRDAYAAVIDELDELYGDGRSVSFHALRQIPQLENVLKETLRLHPPLIILMRVAKGEFEVQGHRIHEGDLVAASPAISNRIPEDFPDPHDFVPARYEQPRQEDLLNRWTWIPFGAGRHRCVGAAF…
	Mycobacterium bovis 30	2687956476	CYP51B1	100	CYP51B1	MSAVALPRVSGGHDEHGHLEEFRTDPIGLMQRVRDECGDVGTFQLAGKQVVLLSGSHANEFFFRAGDDDLDQAKAYPFMTPIFGEGVVFDASPERRKEMLHNAALRGEQMKGHAATIEDQVRRMIADWGEAGEIDLLDFFAELTIYTSSACLIGKKFRDQLDGRFAKLYHELERGTDPLAYVDPYLPIESFRRRDEARNGLVALVADIMNGRIANPPTDKSDRDMLDVLIAVKAETGTPRFSADEITGMFISMMFAGHHTSSGTASWTLIELMRHRDAYAAVIDELDELYGDGRSVSFHALRQIPQLENVLKETLRLHPPLIILMRVAKGEFEVQGHRIHEGDLVAASPAISNRIPEDFPDPHDFVPARYEQPRQEDLLNRWTWIPFGAGRHRCVGAAF…
	Mycobacterium bovis AF 2122/97	2638122066	CYP51B1	100	CYP51B1	MSAVALPRVSGGHDEHGHLEEFRTDPIGLMQRVRDECGDVGTFQLAGKQVVLLSGSHANEFFFRAGDDDLDQAKAYPFMTPIFGEGVVFDASPERRKEMLHNAALRGEQMKGHAATIEDQVRRMIADWGEAGEIDLLDFFAELTIYTSSACLIGKKFRDQLDGRFAKLYHELERGTDPLAYVDPYLPIESFRRRDEARNGLVALVADIMNGRIANPPTDKSDRDMLDVLIAVKAETGTPRFSADEITGMFISMMFAGHHTSSGTASWTLIELMRHRDAYAAVIDELDELYGDGRSVSFHALRQIPQLENVLKETLRLHPPLIILMRVAKGEFEVQGHRIHEGDLVAASPAISNRIPEDFPDPHDFVPARYEQPRQEDLLNRWTWIPFGAGRHRCVGAAF…
	Mycobacterium bovis AF2122/97	637138119	CYP51B1	100	CYP51B1	MSAVALPRVSGGHDEHGHLEEFRTDPIGLMQRVRDECGDVGTFQLAGKQVVLLSGSHANEFFFRAGDDDLDQAKAYPFMTPIFGEGVVFDASPERRKEMLHNAALRGEQMKGHAATIEDQVRRMIADWGEAGEIDLLDFFAELTIYTSSACLIGKKFRDQLDGRFAKLYHELERGTDPLAYVDPYLPIESFRRRDEARNGLVALVADIMNGRIANPPTDKSDRDMLDVLIAVKAETGTPRFSADEITGMFISMMFAGHHTSSGTASWTLIELMRHRDAYAAVIDELDELYGDGRSVSFHALRQIPQLENVLKETLRLHPPLIILMRVAKGEFEVQGHRIHEGDLVAASPAISNRIPEDFPDPHDFVPARYEQPRQEDLLNRWTWIPFGAGRHRCVGAAF…
	Mycobacterium bovis AN5	2655179431	CYP51B1	100	CYP51B1	MSAVALPRVSGGHDEHGHLEEFRTDPIGLMQRVRDECGDVGTFQLAGKQVVLLSGSHANEFFFRAGDDDLDQAKAYPFMTPIFGEGVVFDASPERRKEMLHNAALRGEQMKGHAATIEDQVRRMIADWGEAGEIDLLDFFAELTIYTSSACLIGKKFRDQLDGRFAKLYHELERGTDPLAYVDPYLPIESFRRRDEARNGLVALVADIMNGRIANPPTDKSDRDMLDVLIAVKAETGTPRFSADEITGMFISMMFAGHHTSSGTASWTLIELMRHRDAYAAVIDELDELYGDGRSVSFHALRQIPQLENVLKETLRLHPPLIILMRVAKGEFEVQGHRIHEGDLVAASPAISNRIPEDFPDPHDFVPARYEQPRQEDLLNRWTWIPFGAGRHRCVGAAF…
	Mycobacterium bovis B2 7505	2580300442	CYP51B1	100	CYP51B1	MSAVALPRVSGGHDEHGHLEEFRTDPIGLMQRVRDECGDVGTFQLAGKQVVLLSGSHANEFFFRAGDDDLDQAKAYPFMTPIFGEGVVFDASPERRKEMLHNAALRGEQMKGHAATIEDQVRRMIADWGEAGEIDLLDFFAELTIYTSSACLIGKKFRDQLDGRFAKLYHELERGTDPLAYVDPYLPIESFRRRDEARNGLVALVADIMNGRIANPPTDKSDRDMLDVLIAVKAETGTPRFSADEITGMFISMMFAGHHTSSGTASWTLIELMRHRDAYAAVIDELDELYGDGRSVSFHALRQIPQLENVLKETLRLHPPLIILMRVAKGEFEVQGHRIHEGDLVAASPAISNRIPEDFPDPHDFVPARYEQPRQEDLLNRWTWIPFGAGRHRCVGAAF…
	Mycobacterium bovis B-3222	2652354329	CYP51B1	100	CYP51B1	MSAVALPRVSGGHDEHGHLEEFRTDPIGLMQRVRDECGDVGTFQLAGKQVVLLSGSHANEFFFRAGDDDLDQAKAYPFMTPIFGEGVVFDASPERRKEMLHNAALRGEQMKGHAATIEDQVRRMIADWGEAGEIDLLDFFAELTIYTSSACLIGKKFRDQLDGRFAKLYHELERGTDPLAYVDPYLPIESFRRRDEARNGLVALVADIMNGRIANPPTDKSDRDMLDVLIAVKAETGTPRFSADEITGMFISMMFAGHHTSSGTASWTLIELMRHRDAYAAVIDELDELYGDGRSVSFHALRQIPQLENVLKETLRLHPPLIILMRVAKGEFEVQGHRIHEGDLVAASPAISNRIPEDFPDPHDFVPARYEQPRQEDLLNRWTWIPFGAGRHRCVGAAF…
	Mycobacterium bovis BCG	2646606197	CYP51B1	100	CYP51B1	MSAVALPRVSGGHDEHGHLEEFRTDPIGLMQRVRDECGDVGTFQLAGKQVVLLSGSHANEFFFRAGDDDLDQAKAYPFMTPIFGEGVVFDASPERRKEMLHNAALRGEQMKGHAATIEDQVRRMIADWGEAGEIDLLDFFAELTIYTSSACLIGKKFRDQLDGRFAKLYHELERGTDPLAYVDPYLPIESFRRRDEARNGLVALVADIMNGRIANPPTDKSDRDMLDVLIAVKAETGTPRFSADEITGMFISMMFAGHHTSSGTASWTLIELMRHRDAYAAVIDELDELYGDGRSVSFHALRQIPQLENVLKETLRLHPPLIILMRVAKGEFEVQGHRIHEGDLVAASPAISNRIPEDFPDPHDFVPARYEQPRQEDLLNRWTWIPFGAGRHRCVGAAF…
	Mycobacterium bovis BCG 26	2687966017	CYP51B1	100	CYP51B1	MSAVALPRVSGGHDEHGHLEEFRTDPIGLMQRVRDECGDVGTFQLAGKQVVLLSGSHANEFFFRAGDDDLDQAKAYPFMTPIFGEGVVFDASPERRKEMLHNAALRGEQMKGHAATIEDQVRRMIADWGEAGEIDLLDFFAELTIYTSSACLIGKKFRDQLDGRFAKLYHELERGTDPLAYVDPYLPIESFRRRDEARNGLVALVADIMNGRIANPPTDKSDRDMLDVLIAVKAETGTPRFSADEITGMFISMMFAGHHTSSGTASWTLIELMRHRDAYAAVIDELDELYGDGRSVSFHALRQIPQLENVLKETLRLHPPLIILMRVAKGEFEVQGHRIHEGDLVAASPAISNRIPEDFPDPHDFVPARYEQPRQEDLLNRWTWIPFGAGRHRCVGAAF…
	Mycobacterium bovis BCG 3281 (unscreened)	2646007228	CYP51B1	100	CYP51B1	MSAVALPRVSGGHDEHGHLEEFRTDPIGLMQRVRDECGDVGTFQLAGKQVVLLSGSHANEFFFRAGDDDLDQAKAYPFMTPIFGEGVVFDASPERRKEMLHNAALRGEQMKGHAATIEDQVRRMIADWGEAGEIDLLDFFAELTIYTSSACLIGKKFRDQLDGRFAKLYHELERGTDPLAYVDPYLPIESFRRRDEARNGLVALVADIMNGRIANPPTDKSDRDMLDVLIAVKAETGTPRFSADEITGMFISMMFAGHHTSSGTASWTLIELMRHRDAYAAVIDELDELYGDGRSVSFHALRQIPQLENVLKETLRLHPPLIILMRVAKGEFEVQGHRIHEGDLVAASPAISNRIPEDFPDPHDFVPARYEQPRQEDLLNRWTWIPFGAGRHRCVGAAF…
	Mycobacterium bovis BCG Birkhaug	2695555482	CYP51B1	100	CYP51B1	MSAVALPRVSGGHDEHGHLEEFRTDPIGLMQRVRDECGDVGTFQLAGKQVVLLSGSHANEFFFRAGDDDLDQAKAYPFMTPIFGEGVVFDASPERRKEMLHNAALRGEQMKGHAATIEDQVRRMIADWGEAGEIDLLDFFAELTIYTSSACLIGKKFRDQLDGRFAKLYHELERGTDPLAYVDPYLPIESFRRRDEARNGLVALVADIMNGRIANPPTDKSDRDMLDVLIAVKAETGTPRFSADEITGMFISMMFAGHHTSSGTASWTLIELMRHRDAYAAVIDELDELYGDGRSVSFHALRQIPQLENVLKETLRLHPPLIILMRVAKGEFEVQGHRIHEGDLVAASPAISNRIPEDFPDPHDFVPARYEQPRQEDLLNRWTWIPFGAGRHRCVGAAF…
	Mycobacterium bovis BCG China	2547308460	CYP51B1	100	CYP51B1	MSAVALPRVSGGHDEHGHLEEFRTDPIGLMQRVRDECGDVGTFQLAGKQVVLLSGSHANEFFFRAGDDDLDQAKAYPFMTPIFGEGVVFDASPERRKEMLHNAALRGEQMKGHAATIEDQVRRMIADWGEAGEIDLLDFFAELTIYTSSACLIGKKFRDQLDGRFAKLYHELERGTDPLAYVDPYLPIESFRRRDEARNGLVALVADIMNGRIANPPTDKSDRDMLDVLIAVKAETGTPRFSADEITGMFISMMFAGHHTSSGTASWTLIELMRHRDAYAAVIDELDELYGDGRSVSFHALRQIPQLENVLKETLRLHPPLIILMRVAKGEFEVQGHRIHEGDLVAASPAISNRIPEDFPDPHDFVPARYEQPRQEDLLNRWTWIPFGAGRHRCVGAAF…
	Mycobacterium bovis BCG China	2695501569	CYP51B1	100	CYP51B1	MSAVALPRVSGGHDEHGHLEEFRTDPIGLMQRVRDECGDVGTFQLAGKQVVLLSGSHANEFFFRAGDDDLDQAKAYPFMTPIFGEGVVFDASPERRKEMLHNAALRGEQMKGHAATIEDQVRRMIADWGEAGEIDLLDFFAELTIYTSSACLIGKKFRDQLDGRFAKLYHELERGTDPLAYVDPYLPIESFRRRDEARNGLVALVADIMNGRIANPPTDKSDRDMLDVLIAVKAETGTPRFSADEITGMFISMMFAGHHTSSGTASWTLIELMRHRDAYAAVIDELDELYGDGRSVSFHALRQIPQLENVLKETLRLHPPLIILMRVAKGEFEVQGHRIHEGDLVAASPAISNRIPEDFPDPHDFVPARYEQPRQEDLLNRWTWIPFGAGRHRCVGAAF…
	Mycobacterium bovis BCG Connaught	2695541779	CYP51B1	100	CYP51B1	MSAVALPRVSGGHDEHGHLEEFRTDPIGLMQRVRDECGDVGTFQLAGKQVVLLSGSHANEFFFRAGDDDLDQAKAYPFMTPIFGEGVVFDASPERRKEMLHNAALRGEQMKGHAATIEDQVRRMIADWGEAGEIDLLDFFAELTIYTSSACLIGKKFRDQLDGRFAKLYHELERGTDPLAYVDPYLPIESFRRRDEARNGLVALVADIMNGRIANPPTDKSDRDMLDVLIAVKAETGTPRFSADEITGMFISMMFAGHHTSSGTASWTLIELMRHRDAYAAVIDELDELYGDGRSVSFHALRQIPQLENVLKETLRLHPPLIILMRVAKGEFEVQGHRIHEGDLVAASPAISNRIPEDFPDPHDFVPARYEQPRQEDLLNRWTWIPFGAGRHRCVGAAF…
	Mycobacterium bovis BCG Danish	2695497515	CYP51B1	100	CYP51B1	MSAVALPRVSGGHDEHGHLEEFRTDPIGLMQRVRDECGDVGTFQLAGKQVVLLSGSHANEFFFRAGDDDLDQAKAYPFMTPIFGEGVVFDASPERRKEMLHNAALRGEQMKGHAATIEDQVRRMIADWGEAGEIDLLDFFAELTIYTSSACLIGKKFRDQLDGRFAKLYHELERGTDPLAYVDPYLPIESFRRRDEARNGLVALVADIMNGRIANPPTDKSDRDMLDVLIAVKAETGTPRFSADEITGMFISMMFAGHHTSSGTASWTLIELMRHRDAYAAVIDELDELYGDGRSVSFHALRQIPQLENVLKETLRLHPPLIILMRVAKGEFEVQGHRIHEGDLVAASPAISNRIPEDFPDPHDFVPARYEQPRQEDLLNRWTWIPFGAGRHRCVGAAF…
	Mycobacterium bovis BCG Frappier	2695528363	CYP51B1	100	CYP51B1	MSAVALPRVSGGHDEHGHLEEFRTDPIGLMQRVRDECGDVGTFQLAGKQVVLLSGSHANEFFFRAGDDDLDQAKAYPFMTPIFGEGVVFDASPERRKEMLHNAALRGEQMKGHAATIEDQVRRMIADWGEAGEIDLLDFFAELTIYTSSACLIGKKFRDQLDGRFAKLYHELERGTDPLAYVDPYLPIESFRRRDEARNGLVALVADIMNGRIANPPTDKSDRDMLDVLIAVKAETGTPRFSADEITGMFISMMFAGHHTSSGTASWTLIELMRHRDAYAAVIDELDELYGDGRSVSFHALRQIPQLENVLKETLRLHPPLIILMRVAKGEFEVQGHRIHEGDLVAASPAISNRIPEDFPDPHDFVPARYEQPRQEDLLNRWTWIPFGAGRHRCVGAAF…
	Mycobacterium bovis BCG Glaxo	2600681052	CYP51B1	100	CYP51B1	MSAVALPRVSGGHDEHGHLEEFRTDPIGLMQRVRDECGDVGTFQLAGKQVVLLSGSHANEFFFRAGDDDLDQAKAYPFMTPIFGEGVVFDASPERRKEMLHNAALRGEQMKGHAATIEDQVRRMIADWGEAGEIDLLDFFAELTIYTSSACLIGKKFRDQLDGRFAKLYHELERGTDPLAYVDPYLPIESFRRRDEARNGLVALVADIMNGRIANPPTDKSDRDMLDVLIAVKAETGTPRFSADEITGMFISMMFAGHHTSSGTASWTLIELMRHRDAYAAVIDELDELYGDGRSVSFHALRQIPQLENVLKETLRLHPPLIILMRVAKGEFEVQGHRIHEGDLVAASPAISNRIPEDFPDPHDFVPARYEQPRQEDLLNRWTWIPFGAGRHRCVGAAF…
	Mycobacterium bovis BCG Glaxo	2695532412	CYP51B1	100	CYP51B1	MSAVALPRVSGGHDEHGHLEEFRTDPIGLMQRVRDECGDVGTFQLAGKQVVLLSGSHANEFFFRAGDDDLDQAKAYPFMTPIFGEGVVFDASPERRKEMLHNAALRGEQMKGHAATIEDQVRRMIADWGEAGEIDLLDFFAELTIYTSSACLIGKKFRDQLDGRFAKLYHELERGTDPLAYVDPYLPIESFRRRDEARNGLVALVADIMNGRIANPPTDKSDRDMLDVLIAVKAETGTPRFSADEITGMFISMMFAGHHTSSGTASWTLIELMRHRDAYAAVIDELDELYGDGRSVSFHALRQIPQLENVLKETLRLHPPLIILMRVAKGEFEVQGHRIHEGDLVAASPAISNRIPEDFPDPHDFVPARYEQPRQEDLLNRWTWIPFGAGRHRCVGAAF…
	Mycobacterium bovis BCG Glaxo	2600681052	CYP51B1	100	CYP51B1	MSAVALPRVSGGHDEHGHLEEFRTDPIGLMQRVRDECGDVGTFQLAGKQVVLLSGSHANEFFFRAGDDDLDQAKAYPFMTPIFGEGVVFDASPERRKEMLHNAALRGEQMKGHAATIEDQVRRMIADWGEAGEIDLLDFFAELTIYTSSACLIGKKFRDQLDGRFAKLYHELERGTDPLAYVDPYLPIESFRRRDEARNGLVALVADIMNGRIANPPTDKSDRDMLDVLIAVKAETGTPRFSADEITGMFISMMFAGHHTSSGTASWTLIELMRHRDAYAAVIDELDELYGDGRSVSFHALRQIPQLENVLKETLRLHPPLIILMRVAKGEFEVQGHRIHEGDLVAASPAISNRIPEDFPDPHDFVPARYEQPRQEDLLNRWTWIPFGAGRHRCVGAAF…
	Mycobacterium bovis BCG Grappier	2600685019	CYP51B1	100	CYP51B1	MSAVALPRVSGGHDEHGHLEEFRTDPIGLMQRVRDECGDVGTFQLAGKQVVLLSGSHANEFFFRAGDDDLDQAKAYPFMTPIFGEGVVFDASPERRKEMLHNAALRGEQMKGHAATIEDQVRRMIADWGEAGEIDLLDFFAELTIYTSSACLIGKKFRDQLDGRFAKLYHELERGTDPLAYVDPYLPIESFRRRDEARNGLVALVADIMNGRIANPPTDKSDRDMLDVLIAVKAETGTPRFSADEITGMFISMMFAGHHTSSGTASWTLIELMRHRDAYAAVIDELDELYGDGRSVSFHALRQIPQLENVLKETLRLHPPLIILMRVAKGEFEVQGHRIHEGDLVAASPAISNRIPEDFPDPHDFVPARYEQPRQEDLLNRWTWIPFGAGRHRCVGAAF…
	Mycobacterium bovis BCG Japan	2695641980	CYP51B1	100	CYP51B1	MSAVALPRVSGGHDEHGHLEEFRTDPIGLMQRVRDECGDVGTFQLAGKQVVLLSGSHANEFFFRAGDDDLDQAKAYPFMTPIFGEGVVFDASPERRKEMLHNAALRGEQMKGHAATIEDQVRRMIADWGEAGEIDLLDFFAELTIYTSSACLIGKKFRDQLDGRFAKLYHELERGTDPLAYVDPYLPIESFRRRDEARNGLVALVADIMNGRIANPPTDKSDRDMLDVLIAVKAETGTPRFSADEITGMFISMMFAGHHTSSGTASWTLIELMRHRDAYAAVIDELDELYGDGRSVSFHALRQIPQLENVLKETLRLHPPLIILMRVAKGEFEVQGHRIHEGDLVAASPAISNRIPEDFPDPHDFVPARYEQPRQEDLLNRWTWIPFGAGRHRCVGAAF…
	Mycobacterium bovis BCG Korea 1168P	2540802892	CYP51B1	100	CYP51B1	MSAVALPRVSGGHDEHGHLEEFRTDPIGLMQRVRDECGDVGTFQLAGKQVVLLSGSHANEFFFRAGDDDLDQAKAYPFMTPIFGEGVVFDASPERRKEMLHNAALRGEQMKGHAATIEDQVRRMIADWGEAGEIDLLDFFAELTIYTSSACLIGKKFRDQLDGRFAKLYHELERGTDPLAYVDPYLPIESFRRRDEARNGLVALVADIMNGRIANPPTDKSDRDMLDVLIAVKAETGTPRFSADEITGMFISMMFAGHHTSSGTASWTLIELMRHRDAYAAVIDELDELYGDGRSVSFHALRQIPQLENVLKETLRLHPPLIILMRVAKGEFEVQGHRIHEGDLVAASPAISNRIPEDFPDPHDFVPARYEQPRQEDLLNRWTWIPFGAGRHRCVGAAF…
	Mycobacterium bovis BCG Mexico	2511810370	CYP51B1	100	CYP51B1	MSAVALPRVSGGHDEHGHLEEFRTDPIGLMQRVRDECGDVGTFQLAGKQVVLLSGSHANEFFFRAGDDDLDQAKAYPFMTPIFGEGVVFDASPERRKEMLHNAALRGEQMKGHAATIEDQVRRMIADWGEAGEIDLLDFFAELTIYTSSACLIGKKFRDQLDGRFAKLYHELERGTDPLAYVDPYLPIESFRRRDEARNGLVALVADIMNGRIANPPTDKSDRDMLDVLIAVKAETGTPRFSADEITGMFISMMFAGHHTSSGTASWTLIELMRHRDAYAAVIDELDELYGDGRSVSFHALRQIPQLENVLKETLRLHPPLIILMRVAKGEFEVQGHRIHEGDLVAASPAISNRIPEDFPDPHDFVPARYEQPRQEDLLNRWTWIPFGAGRHRCVGAAF…
	Mycobacterium bovis BCG Moreau	2600459504	CYP51B1	100	CYP51B1	MSAVALPRVSGGHDEHGHLEEFRTDPIGLMQRVRDECGDVGTFQLAGKQVVLLSGSHANEFFFRAGDDDLDQAKAYPFMTPIFGEGVVFDASPERRKEMLHNAALRGEQMKGHAATIEDQVRRMIADWGEAGEIDLLDFFAELTIYTSSACLIGKKFRDQLDGRFAKLYHELERGTDPLAYVDPYLPIESFRRRDEARNGLVALVADIMNGRIANPPTDKSDRDMLDVLIAVKAETGTPRFSADEITGMFISMMFAGHHTSSGTASWTLIELMRHRDAYAAVIDELDELYGDGRSVSFHALRQIPQLENVLKETLRLHPPLIILMRVAKGEFEVQGHRIHEGDLVAASPAISNRIPEDFPDPHDFVPARYEQPRQEDLLNRWTWIPFGAGRHRCVGAAF…
	Mycobacterium bovis BCG Moreau	2695509678	CYP51B1	100	CYP51B1	MSAVALPRVSGGHDEHGHLEEFRTDPIGLMQRVRDECGDVGTFQLAGKQVVLLSGSHANEFFFRAGDDDLDQAKAYPFMTPIFGEGVVFDASPERRKEMLHNAALRGEQMKGHAATIEDQVRRMIADWGEAGEIDLLDFFAELTIYTSSACLIGKKFRDQLDGRFAKLYHELERGTDPLAYVDPYLPIESFRRRDEARNGLVALVADIMNGRIANPPTDKSDRDMLDVLIAVKAETGTPRFSADEITGMFISMMFAGHHTSSGTASWTLIELMRHRDAYAAVIDELDELYGDGRSVSFHALRQIPQLENVLKETLRLHPPLIILMRVAKGEFEVQGHRIHEGDLVAASPAISNRIPEDFPDPHDFVPARYEQPRQEDLLNRWTWIPFGAGRHRCVGAAF…
	Mycobacterium bovis BCG Moreau RDJ	2620698775	CYP51B1	100	CYP51B1	MSAVALPRVSGGHDEHGHLEEFRTDPIGLMQRVRDECGDVGTFQLAGKQVVLLSGSHANEFFFRAGDDDLDQAKAYPFMTPIFGEGVVFDASPERRKEMLHNAALRGEQMKGHAATIEDQVRRMIADWGEAGEIDLLDFFAELTIYTSSACLIGKKFRDQLDGRFAKLYHELERGTDPLAYVDPYLPIESFRRRDEARNGLVALVADIMNGRIANPPTDKSDRDMLDVLIAVKAETGTPRFSADEITGMFISMMFAGHHTSSGTASWTLIELMRHRDAYAAVIDELDELYGDGRSVSFHALRQIPQLENVLKETLRLHPPLIILMRVAKGEFEVQGHRIHEGDLVAASPAISNRIPEDFPDPHDFVPARYEQPRQEDLLNRWTWIPFGAGRHRCVGAAF…
	Mycobacterium bovis BCG Pasteur	2695565205	CYP51B1	100	CYP51B1	MSAVALPRVSGGHDEHGHLEEFRTDPIGLMQRVRDECGDVGTFQLAGKQVVLLSGSHANEFFFRAGDDDLDQAKAYPFMTPIFGEGVVFDASPERRKEMLHNAALRGEQMKGHAATIEDQVRRMIADWGEAGEIDLLDFFAELTIYTSSACLIGKKFRDQLDGRFAKLYHELERGTDPLAYVDPYLPIESFRRRDEARNGLVALVADIMNGRIANPPTDKSDRDMLDVLIAVKAETGTPRFSADEITGMFISMMFAGHHTSSGTASWTLIELMRHRDAYAAVIDELDELYGDGRSVSFHALRQIPQLENVLKETLRLHPPLIILMRVAKGEFEVQGHRIHEGDLVAASPAISNRIPEDFPDPHDFVPARYEQPRQEDLLNRWTWIPFGAGRHRCVGAAF…
	Mycobacterium bovis BCG str. Pasteur 1173P2	639829717	CYP51B1	100	CYP51B1	MSAVALPRVSGGHDEHGHLEEFRTDPIGLMQRVRDECGDVGTFQLAGKQVVLLSGSHANEFFFRAGDDDLDQAKAYPFMTPIFGEGVVFDASPERRKEMLHNAALRGEQMKGHAATIEDQVRRMIADWGEAGEIDLLDFFAELTIYTSSACLIGKKFRDQLDGRFAKLYHELERGTDPLAYVDPYLPIESFRRRDEARNGLVALVADIMNGRIANPPTDKSDRDMLDVLIAVKAETGTPRFSADEITGMFISMMFAGHHTSSGTASWTLIELMRHRDAYAAVIDELDELYGDGRSVSFHALRQIPQLENVLKETLRLHPPLIILMRVAKGEFEVQGHRIHEGDLVAASPAISNRIPEDFPDPHDFVPARYEQPRQEDLLNRWTWIPFGAGRHRCVGAAF…
	Mycobacterium bovis BCG Phipps	2600669407	CYP51B1	100	CYP51B1	MSAVALPRVSGGHDEHGHLEEFRTDPIGLMQRVRDECGDVGTFQLAGKQVVLLSGSHANEFFFRAGDDDLDQAKAYPFMTPIFGEGVVFDASPERRKEMLHNAALRGEQMKGHAATIEDQVRRMIADWGEAGEIDLLDFFAELTIYTSSACLIGKKFRDQLDGRFAKLYHELERGTDPLAYVDPYLPIESFRRRDEARNGLVALVADIMNGRIANPPTDKSDRDMLDVLIAVKAETGTPRFSADEITGMFISMMFAGHHTSSGTASWTLIELMRHRDAYAAVIDELDELYGDGRSVSFHALRQIPQLENVLKETLRLHPPLIILMRVAKGEFEVQGHRIHEGDLVAASPAISNRIPEDFPDPHDFVPARYEQPRQEDLLNRWTWIPFGAGRHRCVGAAF…
	Mycobacterium bovis BCG Phipps	2695493471	CYP51B1	100	CYP51B1	MSAVALPRVSGGHDEHGHLEEFRTDPIGLMQRVRDECGDVGTFQLAGKQVVLLSGSHANEFFFRAGDDDLDQAKAYPFMTPIFGEGVVFDASPERRKEMLHNAALRGEQMKGHAATIEDQVRRMIADWGEAGEIDLLDFFAELTIYTSSACLIGKKFRDQLDGRFAKLYHELERGTDPLAYVDPYLPIESFRRRDEARNGLVALVADIMNGRIANPPTDKSDRDMLDVLIAVKAETGTPRFSADEITGMFISMMFAGHHTSSGTASWTLIELMRHRDAYAAVIDELDELYGDGRSVSFHALRQIPQLENVLKETLRLHPPLIILMRVAKGEFEVQGHRIHEGDLVAASPAISNRIPEDFPDPHDFVPARYEQPRQEDLLNRWTWIPFGAGRHRCVGAAF…
	Mycobacterium bovis BCG Prague	2600677529	CYP51B1	100	CYP51B1	MSAVALPRVSGGHDEHGHLEEFRTDPIGLMQRVRDECGDVGTFQLAGKQVVLLSGSHANEFFFRAGDDDLDQAKAYPFMTPIFGEGVVFDASPERRKEMLHNAALRGEQMKGHAATIEDQVRRMIADWGEAGEIDLLDFFAELTIYTSSACLIGKKFRDQLDGRFAKLYHELERGTDPLAYVDPYLPIESFRRRDEARNGLVALVADIMNGRIANPPTDKSDRDMLDVLIAVKAETGTPRFSADEITGMFISMMFAGHHTSSGTASWTLIELMRHRDAYAAVIDELDELYGDGRSVSFHALRQIPQLENVLKETLRLHPPLIILMRVAKGEFEVQGHRIHEGDLVAASPAISNRIPEDFPDPHDFVPARYEQPRQEDLLNRWTWIPFGAGRHRCVGAAF…
	Mycobacterium bovis BCG Prague	2695505616	CYP51B1	100	CYP51B1	MSAVALPRVSGGHDEHGHLEEFRTDPIGLMQRVRDECGDVGTFQLAGKQVVLLSGSHANEFFFRAGDDDLDQAKAYPFMTPIFGEGVVFDASPERRKEMLHNAALRGEQMKGHAATIEDQVRRMIADWGEAGEIDLLDFFAELTIYTSSACLIGKKFRDQLDGRFAKLYHELERGTDPLAYVDPYLPIESFRRRDEARNGLVALVADIMNGRIANPPTDKSDRDMLDVLIAVKAETGTPRFSADEITGMFISMMFAGHHTSSGTASWTLIELMRHRDAYAAVIDELDELYGDGRSVSFHALRQIPQLENVLKETLRLHPPLIILMRVAKGEFEVQGHRIHEGDLVAASPAISNRIPEDFPDPHDFVPARYEQPRQEDLLNRWTWIPFGAGRHRCVGAAF…
	Mycobacterium bovis BCG Russia	2695646048	CYP51B1	100	CYP51B1	MSAVALPRVSGGHDEHGHLEEFRTDPIGLMQRVRDECGDVGTFQLAGKQVVLLSGSHANEFFFRAGDDDLDQAKAYPFMTPIFGEGVVFDASPERRKEMLHNAALRGEQMKGHAATIEDQVRRMIADWGEAGEIDLLDFFAELTIYTSSACLIGKKFRDQLDGRFAKLYHELERGTDPLAYVDPYLPIESFRRRDEARNGLVALVADIMNGRIANPPTDKSDRDMLDVLIAVKAETGTPRFSADEITGMFISMMFAGHHTSSGTASWTLIELMRHRDAYAAVIDELDELYGDGRSVSFHALRQIPQLENVLKETLRLHPPLIILMRVAKGEFEVQGHRIHEGDLVAASPAISNRIPEDFPDPHDFVPARYEQPRQEDLLNRWTWIPFGAGRHRCVGAAF…
	Mycobacterium bovis BCG S4	2715051999	CYP51B1	100	CYP51B1	MSAVALPRVSGGHDEHGHLEEFRTDPIGLMQRVRDECGDVGTFQLAGKQVVLLSGSHANEFFFRAGDDDLDQAKAYPFMTPIFGEGVVFDASPERRKEMLHNAALRGEQMKGHAATIEDQVRRMIADWGEAGEIDLLDFFAELTIYTSSACLIGKKFRDQLDGRFAKLYHELERGTDPLAYVDPYLPIESFRRRDEARNGLVALVADIMNGRIANPPTDKSDRDMLDVLIAVKAETGTPRFSADEITGMFISMMFAGHHTSSGTASWTLIELMRHRDAYAAVIDELDELYGDGRSVSFHALRQIPQLENVLKETLRLHPPLIILMRVAKGEFEVQGHRIHEGDLVAASPAISNRIPEDFPDPHDFVPARYEQPRQEDLLNRWTWIPFGAGRHRCVGAAF…
	Mycobacterium bovis BCG Sweden	2600672565	CYP51B1	100	CYP51B1	MSAVALPRVSGGHDEHGHLEEFRTDPIGLMQRVRDECGDVGTFQLAGKQVVLLSGSHANEFFFRAGDDDLDQAKAYPFMTPIFGEGVVFDASPERRKEMLHNAALRGEQMKGHAATIEDQVRRMIADWGEAGEIDLLDFFAELTIYTSSACLIGKKFRDQLDGRFAKLYHELERGTDPLAYVDPYLPIESFRRRDEARNGLVALVADIMNGRIANPPTDKSDRDMLDVLIAVKAETGTPRFSADEITGMFISMMFAGHHTSSGTASWTLIELMRHRDAYAAVIDELDELYGDGRSVSFHALRQIPQLENVLKETLRLHPPLIILMRVAKGEFEVQGHRIHEGDLVAASPAISNRIPEDFPDPHDFVPARYEQPRQEDLLNRWTWIPFGAGRHRCVGAAF…
	Mycobacterium bovis BCG Sweden	2695652794	CYP51B1	100	CYP51B1	MSAVALPRVSGGHDEHGHLEEFRTDPIGLMQRVRDECGDVGTFQLAGKQVVLLSGSHANEFFFRAGDDDLDQAKAYPFMTPIFGEGVVFDASPERRKEMLHNAALRGEQMKGHAATIEDQVRRMIADWGEAGEIDLLDFFAELTIYTSSACLIGKKFRDQLDGRFAKLYHELERGTDPLAYVDPYLPIESFRRRDEARNGLVALVADIMNGRIANPPTDKSDRDMLDVLIAVKAETGTPRFSADEITGMFISMMFAGHHTSSGTASWTLIELMRHRDAYAAVIDELDELYGDGRSVSFHALRQIPQLENVLKETLRLHPPLIILMRVAKGEFEVQGHRIHEGDLVAASPAISNRIPEDFPDPHDFVPARYEQPRQEDLLNRWTWIPFGAGRHRCVGAAF…
	Mycobacterium bovis BCG Tice	2695631496	CYP51B1	100	CYP51B1	MSAVALPRVSGGHDEHGHLEEFRTDPIGLMQRVRDECGDVGTFQLAGKQVVLLSGSHANEFFFRAGDDDLDQAKAYPFMTPIFGEGVVFDASPERRKEMLHNAALRGEQMKGHAATIEDQVRRMIADWGEAGEIDLLDFFAELTIYTSSACLIGKKFRDQLDGRFAKLYHELERGTDPLAYVDPYLPIESFRRRDEARNGLVALVADIMNGRIANPPTDKSDRDMLDVLIAVKAETGTPRFSADEITGMFISMMFAGHHTSSGTASWTLIELMRHRDAYAAVIDELDELYGDGRSVSFHALRQIPQLENVLKETLRLHPPLIILMRVAKGEFEVQGHRIHEGDLVAASPAISNRIPEDFPDPHDFVPARYEQPRQEDLLNRWTWIPFGAGRHRCVGAAF…
	Mycobacterium bovis BCG str. Tokyo 172	643733603	CYP51B1	100	CYP51B1	MSAVALPRVSGGHDEHGHLEEFRTDPIGLMQRVRDECGDVGTFQLAGKQVVLLSGSHANEFFFRAGDDDLDQAKAYPFMTPIFGEGVVFDASPERRKEMLHNAALRGEQMKGHAATIEDQVRRMIADWGEAGEIDLLDFFAELTIYTSSACLIGKKFRDQLDGRFAKLYHELERGTDPLAYVDPYLPIESFRRRDEARNGLVALVADIMNGRIANPPTDKSDRDMLDVLIAVKAETGTPRFSADEITGMFISMMFAGHHTSSGTASWTLIELMRHRDAYAAVIDELDELYGDGRSVSFHALRQIPQLENVLKETLRLHPPLIILMRVAKGEFEVQGHRIHEGDLVAASPAISNRIPEDFPDPHDFVPARYEQPRQEDLLNRWTWIPFGAGRHRCVGAAF…
	Mycobacterium bovis BCG Tokyo 172	2686790928	CYP51B1	100	CYP51B1	MSAVALPRVSGGHDEHGHLEEFRTDPIGLMQRVRDECGDVGTFQLAGKQVVLLSGSHANEFFFRAGDDDLDQAKAYPFMTPIFGEGVVFDASPERRKEMLHNAALRGEQMKGHAATIEDQVRRMIADWGEAGEIDLLDFFAELTIYTSSACLIGKKFRDQLDGRFAKLYHELERGTDPLAYVDPYLPIESFRRRDEARNGLVALVADIMNGRIANPPTDKSDRDMLDVLIAVKAETGTPRFSADEITGMFISMMFAGHHTSSGTASWTLIELMRHRDAYAAVIDELDELYGDGRSVSFHALRQIPQLENVLKETLRLHPPLIILMRVAKGEFEVQGHRIHEGDLVAASPAISNRIPEDFPDPHDFVPARYEQPRQEDLLNRWTWIPFGAGRHRCVGAAF…
	Mycobacterium bovis BCG-1	2687570516	CYP51B1	100	CYP51B1	MSAVALPRVSGGHDEHGHLEEFRTDPIGLMQRVRDECGDVGTFQLAGKQVVLLSGSHANEFFFRAGDDDLDQAKAYPFMTPIFGEGVVFDASPERRKEMLHNAALRGEQMKGHAATIEDQVRRMIADWGEAGEIDLLDFFAELTIYTSSACLIGKKFRDQLDGRFAKLYHELERGTDPLAYVDPYLPIESFRRRDEARNGLVALVADIMNGRIANPPTDKSDRDMLDVLIAVKAETGTPRFSADEITGMFISMMFAGHHTSSGTASWTLIELMRHRDAYAAVIDELDELYGDGRSVSFHALRQIPQLENVLKETLRLHPPLIILMRVAKGEFEVQGHRIHEGDLVAASPAISNRIPEDFPDPHDFVPARYEQPRQEDLLNRWTWIPFGAGRHRCVGAAF…
	Mycobacterium bovis BCG-1 (Russia)	2688649574	CYP51B1	100	CYP51B1	MSAVALPRVSGGHDEHGHLEEFRTDPIGLMQRVRDECGDVGTFQLAGKQVVLLSGSHANEFFFRAGDDDLDQAKAYPFMTPIFGEGVVFDASPERRKEMLHNAALRGEQMKGHAATIEDQVRRMIADWGEAGEIDLLDFFAELTIYTSSACLIGKKFRDQLDGRFAKLYHELERGTDPLAYVDPYLPIESFRRRDEARNGLVALVADIMNGRIANPPTDKSDRDMLDVLIAVKAETGTPRFSADEITGMFISMMFAGHHTSSGTASWTLIELMRHRDAYAAVIDELDELYGDGRSVSFHALRQIPQLENVLKETLRLHPPLIILMRVAKGEFEVQGHRIHEGDLVAASPAISNRIPEDFPDPHDFVPARYEQPRQEDLLNRWTWIPFGAGRHRCVGAAF…
	Mycobacterium bovis BCG-Denmark TMC 1010 ATCC 35733	2547312619	CYP51B1	100	CYP51B1	MSAVALPRVSGGHDEHGHLEEFRTDPIGLMQRVRDECGDVGTFQLAGKQVVLLSGSHANEFFFRAGDDDLDQAKAYPFMTPIFGEGVVFDASPERRKEMLHNAALRGEQMKGHAATIEDQVRRMIADWGEAGEIDLLDFFAELTIYTSSACLIGKKFRDQLDGRFAKLYHELERGTDPLAYVDPYLPIESFRRRDEARNGLVALVADIMNGRIANPPTDKSDRDMLDVLIAVKAETGTPRFSADEITGMFISMMFAGHHTSSGTASWTLIELMRHRDAYAAVIDELDELYGDGRSVSFHALRQIPQLENVLKETLRLHPPLIILMRVAKGEFEVQGHRIHEGDLVAASPAISNRIPEDFPDPHDFVPARYEQPRQEDLLNRWTWIPFGAGRHRCVGAAF…
	Mycobacterium bovis BCG-Russia TMC 1022 ATCC 35740	2547320905	CYP51B1	100	CYP51B1	MSAVALPRVSGGHDEHGHLEEFRTDPIGLMQRVRDECGDVGTFQLAGKQVVLLSGSHANEFFFRAGDDDLDQAKAYPFMTPIFGEGVVFDASPERRKEMLHNAALRGEQMKGHAATIEDQVRRMIADWGEAGEIDLLDFFAELTIYTSSACLIGKKFRDQLDGRFAKLYHELERGTDPLAYVDPYLPIESFRRRDEARNGLVALVADIMNGRIANPPTDKSDRDMLDVLIAVKAETGTPRFSADEITGMFISMMFAGHHTSSGTASWTLIELMRHRDAYAAVIDELDELYGDGRSVSFHALRQIPQLENVLKETLRLHPPLIILMRVAKGEFEVQGHRIHEGDLVAASPAISNRIPEDFPDPHDFVPARYEQPRQEDLLNRWTWIPFGAGRHRCVGAAF…
	Mycobacterium bovis BCG-Tice TMC 1028 ATCC 35743	2547316791	CYP51B1	100	CYP51B1	MSAVALPRVSGGHDEHGHLEEFRTDPIGLMQRVRDECGDVGTFQLAGKQVVLLSGSHANEFFFRAGDDDLDQAKAYPFMTPIFGEGVVFDASPERRKEMLHNAALRGEQMKGHAATIEDQVRRMIADWGEAGEIDLLDFFAELTIYTSSACLIGKKFRDQLDGRFAKLYHELERGTDPLAYVDPYLPIESFRRRDEARNGLVALVADIMNGRIANPPTDKSDRDMLDVLIAVKAETGTPRFSADEITGMFISMMFAGHHTSSGTASWTLIELMRHRDAYAAVIDELDELYGDGRSVSFHALRQIPQLENVLKETLRLHPPLIILMRVAKGEFEVQGHRIHEGDLVAASPAISNRIPEDFPDPHDFVPARYEQPRQEDLLNRWTWIPFGAGRHRCVGAAF…
	Mycobacterium bovis Bz 31150	2581588666	CYP51B1	100	CYP51B1	MSAVALPRVSGGHDEHGHLEEFRTDPIGLMQRVRDECGDVGTFQLAGKQVVLLSGSHANEFFFRAGDDDLDQAKAYPFMTPIFGEGVVFDASPERRKEMLHNAALRGEQMKGHAATIEDQVRRMIADWGEAGEIDLLDFFAELTIYTSSACLIGKKFRDQLDGRFAKLYHELERGTDPLAYVDPYLPIESFRRRDEARNGLVALVADIMNGRIANPPTDKSDRDMLDVLIAVKAETGTPRFSADEITGMFISMMFAGHHTSSGTASWTLIELMRHRDAYAAVIDELDELYGDGRSVSFHALRQIPQLENVLKETLRLHPPLIILMRVAKGEFEVQGHRIHEGDLVAASPAISNRIPEDFPDPHDFVPARYEQPRQEDLLNRWTWIPFGAGRHRCVGAAF…
	Mycobacterium bovis D 4155	2580743715	CYP51B1	100	CYP51B1	MSAVALPRVSGGHDEHGHLEEFRTDPIGLMQRVRDECGDVGTFQLAGKQVVLLSGSHANEFFFRAGDDDLDQAKAYPFMTPIFGEGVVFDASPERRKEMLHNAALRGEQMKGHAATIEDQVRRMIADWGEAGEIDLLDFFAELTIYTSSACLIGKKFRDQLDGRFAKLYHELERGTDPLAYVDPYLPIESFRRRDEARNGLVALVADIMNGRIANPPTDKSDRDMLDVLIAVKAETGTPRFSADEITGMFISMMFAGHHTSSGTASWTLIELMRHRDAYAAVIDELDELYGDGRSVSFHALRQIPQLENVLKETLRLHPPLIILMRVAKGEFEVQGHRIHEGDLVAASPAISNRIPEDFPDPHDFVPARYEQPRQEDLLNRWTWIPFGAGRHRCVGAAF…
	Mycobacterium bovis Kc 32216	2584107824	CYP51B1	100	CYP51B1	MSAVALPRVSGGHDEHGHLEEFRTDPIGLMQRVRDECGDVGTFQLAGKQVVLLSGSHANEFFFRAGDDDLDQAKAYPFMTPIFGEGVVFDASPERRKEMLHNAALRGEQMKGHAATIEDQVRRMIADWGEAGEIDLLDFFAELTIYTSSACLIGKKFRDQLDGRFAKLYHELERGTDPLAYVDPYLPIESFRRRDEARNGLVALVADIMNGRIANPPTDKSDRDMLDVLIAVKAETGTPRFSADEITGMFISMMFAGHHTSSGTASWTLIELMRHRDAYAAVIDELDELYGDGRSVSFHALRQIPQLENVLKETLRLHPPLIILMRVAKGEFEVQGHRIHEGDLVAASPAISNRIPEDFPDPHDFVPARYEQPRQEDLLNRWTWIPFGAGRHRCVGAAF…
	Mycobacterium bovis Kc 9614	2580125716	CYP51B1	100	CYP51B1	MSAVALPRVSGGHDEHGHLEEFRTDPIGLMQRVRDECGDVGTFQLAGKQVVLLSGSHANEFFFRAGDDDLDQAKAYPFMTPIFGEGVVFDASPERRKEMLHNAALRGEQMKGHAATIEDQVRRMIADWGEAGEIDLLDFFAELTIYTSSACLIGKKFRDQLDGRFAKLYHELERGTDPLAYVDPYLPIESFRRRDEARNGLVALVADIMNGRIANPPTDKSDRDMLDVLIAVKAETGTPRFSADEITGMFISMMFAGHHTSSGTASWTLIELMRHRDAYAAVIDELDELYGDGRSVSFHALRQIPQLENVLKETLRLHPPLIILMRVAKGEFEVQGHRIHEGDLVAASPAISNRIPEDFPDPHDFVPARYEQPRQEDLLNRWTWIPFGAGRHRCVGAAF…
	Mycobacterium bovis MAL010093	2583743219	CYP51B1	100	CYP51B1	MSAVALPRVSGGHDEHGHLEEFRTDPIGLMQRVRDECGDVGTFQLAGKQVVLLSGSHANEFFFRAGDDDLDQAKAYPFMTPIFGEGVVFDASPERRKEMLHNAALRGEQMKGHAATIEDQVRRMIADWGEAGEIDLLDFFAELTIYTSSACLIGKKFRDQLDGRFAKLYHELERGTDPLAYVDPYLPIESFRRRDEARNGLVALVADIMNGRIANPPTDKSDRDMLDVLIAVKAETGTPRFSADEITGMFISMMFAGHHTSSGTASWTLIELMRHRDAYAAVIDELDELYGDGRSVSFHALRQIPQLENVLKETLRLHPPLIILMRVAKGEFEVQGHRIHEGDLVAASPAISNRIPEDFPDPHDFVPARYEQPRQEDLLNRWTWIPFGAGRHRCVGAAF…
	Mycobacterium bovis MB1	2652513000	CYP51B1	100	CYP51B1	MSAVALPRVSGGHDEHGHLEEFRTDPIGLMQRVRDECGDVGTFQLAGKQVVLLSGSHANEFFFRAGDDDLDQAKAYPFMTPIFGEGVVFDASPERRKEMLHNAALRGEQMKGHAATIEDQVRRMIADWGEAGEIDLLDFFAELTIYTSSACLIGKKFRDQLDGRFAKLYHELERGTDPLAYVDPYLPIESFRRRDEARNGLVALVADIMNGRIANPPTDKSDRDMLDVLIAVKAETGTPRFSADEITGMFISMMFAGHHTSSGTASWTLIELMRHRDAYAAVIDELDELYGDGRSVSFHALRQIPQLENVLKETLRLHPPLIILMRVAKGEFEVQGHRIHEGDLVAASPAISNRIPEDFPDPHDFVPARYEQPRQEDLLNRWTWIPFGAGRHRCVGAAF…
	Mycobacterium bovis MB3	2641311709	CYP51B1	100	CYP51B1	MSAVALPRVSGGHDEHGHLEEFRTDPIGLMQRVRDECGDVGTFQLAGKQVVLLSGSHANEFFFRAGDDDLDQAKAYPFMTPIFGEGVVFDASPERRKEMLHNAALRGEQMKGHAATIEDQVRRMIADWGEAGEIDLLDFFAELTIYTSSACLIGKKFRDQLDGRFAKLYHELERGTDPLAYVDPYLPIESFRRRDEARNGLVALVADIMNGRIANPPTDKSDRDMLDVLIAVKAETGTPRFSADEITGMFISMMFAGHHTSSGTASWTLIELMRHRDAYAAVIDELDELYGDGRSVSFHALRQIPQLENVLKETLRLHPPLIILMRVAKGEFEVQGHRIHEGDLVAASPAISNRIPEDFPDPHDFVPARYEQPRQEDLLNRWTWIPFGAGRHRCVGAAF…
	Mycobacterium bovis MB4	2707492837	CYP51B1	100	CYP51B1	MSAVALPRVSGGHDEHGHLEEFRTDPIGLMQRVRDECGDVGTFQLAGKQVVLLSGSHANEFFFRAGDDDLDQAKAYPFMTPIFGEGVVFDASPERRKEMLHNAALRGEQMKGHAATIEDQVRRMIADWGEAGEIDLLDFFAELTIYTSSACLIGKKFRDQLDGRFAKLYHELERGTDPLAYVDPYLPIESFRRRDEARNGLVALVADIMNGRIANPPTDKSDRDMLDVLIAVKAETGTPRFSADEITGMFISMMFAGHHTSSGTASWTLIELMRHRDAYAAVIDELDELYGDGRSVSFHALRQIPQLENVLKETLRLHPPLIILMRVAKGEFEVQGHRIHEGDLVAASPAISNRIPEDFPDPHDFVPARYEQPRQEDLLNRWTWIPFGAGRHRCVGAAF…
	Mycobacterium bovis MbURU-001	2647877475	CYP51B1	100	CYP51B1	MSAVALPRVSGGHDEHGHLEEFRTDPIGLMQRVRDECGDVGTFQLAGKQVVLLSGSHANEFFFRAGDDDLDQAKAYPFMTPIFGEGVVFDASPERRKEMLHNAALRGEQMKGHAATIEDQVRRMIADWGEAGEIDLLDFFAELTIYTSSACLIGKKFRDQLDGRFAKLYHELERGTDPLAYVDPYLPIESFRRRDEARNGLVALVADIMNGRIANPPTDKSDRDMLDVLIAVKAETGTPRFSADEITGMFISMMFAGHHTSSGTASWTLIELMRHRDAYAAVIDELDELYGDGRSVSFHALRQIPQLENVLKETLRLHPPLIILMRVAKGEFEVQGHRIHEGDLVAASPAISNRIPEDFPDPHDFVPARYEQPRQEDLLNRWTWIPFGAGRHRCVGAAF…
	Mycobacterium bovis Mr 4387	2580768721	CYP51B1	100	CYP51B1	MSAVALPRVSGGHDEHGHLEEFRTDPIGLMQRVRDECGDVGTFQLAGKQVVLLSGSHANEFFFRAGDDDLDQAKAYPFMTPIFGEGVVFDASPERRKEMLHNAALRGEQMKGHAATIEDQVRRMIADWGEAGEIDLLDFFAELTIYTSSACLIGKKFRDQLDGRFAKLYHELERGTDPLAYVDPYLPIESFRRRDEARNGLVALVADIMNGRIANPPTDKSDRDMLDVLIAVKAETGTPRFSADEITGMFISMMFAGHHTSSGTASWTLIELMRHRDAYAAVIDELDELYGDGRSVSFHALRQIPQLENVLKETLRLHPPLIILMRVAKGEFEVQGHRIHEGDLVAASPAISNRIPEDFPDPHDFVPARYEQPRQEDLLNRWTWIPFGAGRHRCVGAAF…
	Mycobacterium bovis Wt 21231	2584004136	CYP51B1	100	CYP51B1	MSAVALPRVSGGHDEHGHLEEFRTDPIGLMQRVRDECGDVGTFQLAGKQVVLLSGSHANEFFFRAGDDDLDQAKAYPFMTPIFGEGVVFDASPERRKEMLHNAALRGEQMKGHAATIEDQVRRMIADWGEAGEIDLLDFFAELTIYTSSACLIGKKFRDQLDGRFAKLYHELERGTDPLAYVDPYLPIESFRRRDEARNGLVALVADIMNGRIANPPTDKSDRDMLDVLIAVKAETGTPRFSADEITGMFISMMFAGHHTSSGTASWTLIELMRHRDAYAAVIDELDELYGDGRSVSFHALRQIPQLENVLKETLRLHPPLIILMRVAKGEFEVQGHRIHEGDLVAASPAISNRIPEDFPDPHDFVPARYEQPRQEDLLNRWTWIPFGAGRHRCVGAAF…
	Mycobacterium bovis Wt 21419	2581354562	CYP51B1	100	CYP51B1	MSAVALPRVSGGHDEHGHLEEFRTDPIGLMQRVRDECGDVGTFQLAGKQVVLLSGSHANEFFFRAGDDDLDQAKAYPFMTPIFGEGVVFDASPERRKEMLHNAALRGEQMKGHAATIEDQVRRMIADWGEAGEIDLLDFFAELTIYTSSACLIGKKFRDQLDGRFAKLYHELERGTDPLAYVDPYLPIESFRRRDEARNGLVALVADIMNGRIANPPTDKSDRDMLDVLIAVKAETGTPRFSADEITGMFISMMFAGHHTSSGTASWTLIELMRHRDAYAAVIDELDELYGDGRSVSFHALRQIPQLENVLKETLRLHPPLIILMRVAKGEFEVQGHRIHEGDLVAASPAISNRIPEDFPDPHDFVPARYEQPRQEDLLNRWTWIPFGAGRHRCVGAAF…
	Mycobacterium canettii CIPT 140060008	2541577097	CYP51B1	100	CYP51B1	MSAVALPRVSGGHDEHGHLEEFRTDPIGLMQRVRDECGDVGTFQLAGKQVVLLSGSHANEFFFRAGDDDLDQAKAYPFMTPIFGEGVVFDASPERRKEMLHNAALRGEQMKGHAATIEDQVRRMIADWGEAGEIDLLDFFAELTIYTSSACLIGKKFRDQLDGRFAKLYHELERGTDPLAYVDPYLPIESFRRRDEARNGLVALVADIMNGRIANPPTDKSDRDMLDVLIAVKAETGTPRFSADEITGMFISMMFAGHHTSSGTASWTLIELMRHRDAYAAVIDELDELYGDGRSVSFHALRQIPQLENVLKETLRLHPPLIILMRVAKGEFEVQGHRIHEGDLVAASPAISNRIPEDFPDPHDFVPARYEQPRQEDLLNRWTWIPFGAGRHRCVGAAF…
	Mycobacterium canettii CIPT 140070002	2566979893	CYP51B1	100	CYP51B1	MSAVALPRVSGGHDEHGHLEEFRTDPIGLMQRVRDECGDVGTFQLAGKQVVLLSGSHANEFFFRAGDDDLDQAKAYPFMTPIFGEGVVFDASPERRKEMLHNAALRGEQMKGHAATIEDQVRRMIADWGEAGEIDLLDFFAELTIYTSSACLIGKKFRDQLDGRFAKLYHELERGTDPLAYVDPYLPIESFRRRDEARNGLVALVADIMNGRIANPPTDKSDRDMLDVLIAVKAETGTPRFSADEITGMFISMMFAGHHTSSGTASWTLIELMRHRDAYAAVIDELDELYGDGRSVSFHALRQIPQLENVLKETLRLHPPLIILMRVAKGEFEVQGHRIHEGDLVAASPAISNRIPEDFPDPHDFVPARYEQPRQEDLLNRWTWIPFGAGRHRCVGAAF…
	Mycobacterium caprae MB2	2699761780	CYP51B1	100	CYP51B1	MSAVALPRVSGGHDEHGHLEEFRTDPIGLMQRVRDECGDVGTFQLAGKQVVLLSGSHANEFFFRAGDDDLDQAKAYPFMTPIFGEGVVFDASPERRKEMLHNAALRGEQMKGHAATIEDQVRRMIADWGEAGEIDLLDFFAELTIYTSSACLIGKKFRDQLDGRFAKLYHELERGTDPLAYVDPYLPIESFRRRDEARNGLVALVADIMNGRIANPPTDKSDRDMLDVLIAVKAETGTPRFSADEITGMFISMMFAGHHTSSGTASWTLIELMRHRDAYAAVIDELDELYGDGRSVSFHALRQIPQLENVLKETLRLHPPLIILMRVAKGEFEVQGHRIHEGDLVAASPAISNRIPEDFPDPHDFVPARYEQPRQEDLLNRWTWIPFGAGRHRCVGAAF…
	Mycobacterium tuberculosis BTB08-183	2604562572	CYP51B1	100	CYP51B1	MSAVALPRVSGGHDEHGHLEEFRTDPIGLMQRVRDECGDVGTFQLAGKQVVLLSGSHANEFFFRAGDDDLDQAKAYPFMTPIFGEGVVFDASPERRKEMLHNAALRGEQMKGHAATIEDQVRRMIADWGEAGEIDLLDFFAELTIYTSSACLIGKKFRDQLDGRFAKLYHELERGTDPLAYVDPYLPIESFRRRDEARNGLVALVADIMNGRIANPPTDKSDRDMLDVLIAVKAETGTPRFSADEITGMFISMMFAGHHTSSGTASWTLIELMRHRDAYAAVIDELDELYGDGRSVSFHALRQIPQLENVLKETLRLHPPLIILMRVAKGEFEVQGHRIHEGDLVAASPAISNRIPEDFPDPHDFVPARYEQPRQEDLLNRWTWIPFGAGRHRCVGAAF…
	Mycobacterium tuberculosis 001_13432	2716310099	CYP51B1	100	CYP51B1	MSAVALPRVSGGHDEHGHLEEFRTDPIGLMQRVRDECGDVGTFQLAGKQVVLLSGSHANEFFFRAGDDDLDQAKAYPFMTPIFGEGVVFDASPERRKEMLHNAALRGEQMKGHAATIEDQVRRMIADWGEAGEIDLLDFFAELTIYTSSACLIGKKFRDQLDGRFAKLYHELERGTDPLAYVDPYLPIESFRRRDEARNGLVALVADIMNGRIANPPTDKSDRDMLDVLIAVKAETGTPRFSADEITGMFISMMFAGHHTSSGTASWTLIELMRHRDAYAAVIDELDELYGDGRSVSFHALRQIPQLENVLKETLRLHPPLIILMRVAKGEFEVQGHRIHEGDLVAASPAISNRIPEDFPDPHDFVPARYEQPRQEDLLNRWTWIPFGAGRHRCVGAAF…
	Mycobacterium tuberculosis 02_1987	2577464864	CYP51B1	100	CYP51B1	MSAVALPRVSGGHDEHGHLEEFRTDPIGLMQRVRDECGDVGTFQLAGKQVVLLSGSHANEFFFRAGDDDLDQAKAYPFMTPIFGEGVVFDASPERRKEMLHNAALRGEQMKGHAATIEDQVRRMIADWGEAGEIDLLDFFAELTIYTSSACLIGKKFRDQLDGRFAKLYHELERGTDPLAYVDPYLPIESFRRRDEARNGLVALVADIMNGRIANPPTDKSDRDMLDVLIAVKAETGTPRFSADEITGMFISMMFAGHHTSSGTASWTLIELMRHRDAYAAVIDELDELYGDGRSVSFHALRQIPQLENVLKETLRLHPPLIILMRVAKGEFEVQGHRIHEGDLVAASPAISNRIPEDFPDPHDFVPARYEQPRQEDLLNRWTWIPFGAGRHRCVGAAF…
	Mycobacterium tuberculosis 02_1987 unfinished sequence	643022165	CYP51B1	100	CYP51B1	MSAVALPRVSGGHDEHGHLEEFRTDPIGLMQRVRDECGDVGTFQLAGKQVVLLSGSHANEFFFRAGDDDLDQAKAYPFMTPIFGEGVVFDASPERRKEMLHNAALRGEQMKGHAATIEDQVRRMIADWGEAGEIDLLDFFAELTIYTSSACLIGKKFRDQLDGRFAKLYHELERGTDPLAYVDPYLPIESFRRRDEARNGLVALVADIMNGRIANPPTDKSDRDMLDVLIAVKAETGTPRFSADEITGMFISMMFAGHHTSSGTASWTLIELMRHRDAYAAVIDELDELYGDGRSVSFHALRQIPQLENVLKETLRLHPPLIILMRVAKGEFEVQGHRIHEGDLVAASPAISNRIPEDFPDPHDFVPARYEQPRQEDLLNRWTWIPFGAGRHRCVGAAF…
	Mycobacterium tuberculosis 0A005DS	2720374504	CYP51B1	100	CYP51B1	MSAVALPRVSGGHDEHGHLEEFRTDPIGLMQRVRDECGDVGTFQLAGKQVVLLSGSHANEFFFRAGDDDLDQAKAYPFMTPIFGEGVVFDASPERRKEMLHNAALRGEQMKGHAATIEDQVRRMIADWGEAGEIDLLDFFAELTIYTSSACLIGKKFRDQLDGRFAKLYHELERGTDPLAYVDPYLPIESFRRRDEARNGLVALVADIMNGRIANPPTDKSDRDMLDVLIAVKAETGTPRFSADEITGMFISMMFAGHHTSSGTASWTLIELMRHRDAYAAVIDELDELYGDGRSVSFHALRQIPQLENVLKETLRLHPPLIILMRVAKGEFEVQGHRIHEGDLVAASPAISNRIPEDFPDPHDFVPARYEQPRQEDLLNRWTWIPFGAGRHRCVGAAF…
	Mycobacterium tuberculosis 0A012DS	2718846842	CYP51B1	100	CYP51B1	MSAVALPRVSGGHDEHGHLEEFRTDPIGLMQRVRDECGDVGTFQLAGKQVVLLSGSHANEFFFRAGDDDLDQAKAYPFMTPIFGEGVVFDASPERRKEMLHNAALRGEQMKGHAATIEDQVRRMIADWGEAGEIDLLDFFAELTIYTSSACLIGKKFRDQLDGRFAKLYHELERGTDPLAYVDPYLPIESFRRRDEARNGLVALVADIMNGRIANPPTDKSDRDMLDVLIAVKAETGTPRFSADEITGMFISMMFAGHHTSSGTASWTLIELMRHRDAYAAVIDELDELYGDGRSVSFHALRQIPQLENVLKETLRLHPPLIILMRVAKGEFEVQGHRIHEGDLVAASPAISNRIPEDFPDPHDFVPARYEQPRQEDLLNRWTWIPFGAGRHRCVGAAF…
	Mycobacterium tuberculosis 0A029DS	2722764452	CYP51B1	100	CYP51B1	MSAVALPRVSGGHDEHGHLEEFRTDPIGLMQRVRDECGDVGTFQLAGKQVVLLSGSHANEFFFRAGDDDLDQAKAYPFMTPIFGEGVVFDASPERRKEMLHNAALRGEQMKGHAATIEDQVRRMIADWGEAGEIDLLDFFAELTIYTSSACLIGKKFRDQLDGRFAKLYHELERGTDPLAYVDPYLPIESFRRRDEARNGLVALVADIMNGRIANPPTDKSDRDMLDVLIAVKAETGTPRFSADEITGMFISMMFAGHHTSSGTASWTLIELMRHRDAYAAVIDELDELYGDGRSVSFHALRQIPQLENVLKETLRLHPPLIILMRVAKGEFEVQGHRIHEGDLVAASPAISNRIPEDFPDPHDFVPARYEQPRQEDLLNRWTWIPFGAGRHRCVGAAF…
	Mycobacterium tuberculosis 0A033DS	2730276667	CYP51B1	100	CYP51B1	MSAVALPRVSGGHDEHGHLEEFRTDPIGLMQRVRDECGDVGTFQLAGKQVVLLSGSHANEFFFRAGDDDLDQAKAYPFMTPIFGEGVVFDASPERRKEMLHNAALRGEQMKGHAATIEDQVRRMIADWGEAGEIDLLDFFAELTIYTSSACLIGKKFRDQLDGRFAKLYHELERGTDPLAYVDPYLPIESFRRRDEARNGLVALVADIMNGRIANPPTDKSDRDMLDVLIAVKAETGTPRFSADEITGMFISMMFAGHHTSSGTASWTLIELMRHRDAYAAVIDELDELYGDGRSVSFHALRQIPQLENVLKETLRLHPPLIILMRVAKGEFEVQGHRIHEGDLVAASPAISNRIPEDFPDPHDFVPARYEQPRQEDLLNRWTWIPFGAGRHRCVGAAF…
	Mycobacterium tuberculosis 0A036DS	2720570487	CYP51B1	100	CYP51B1	MSAVALPRVSGGHDEHGHLEEFRTDPIGLMQRVRDECGDVGTFQLAGKQVVLLSGSHANEFFFRAGDDDLDQAKAYPFMTPIFGEGVVFDASPERRKEMLHNAALRGEQMKGHAATIEDQVRRMIADWGEAGEIDLLDFFAELTIYTSSACLIGKKFRDQLDGRFAKLYHELERGTDPLAYVDPYLPIESFRRRDEARNGLVALVADIMNGRIANPPTDKSDRDMLDVLIAVKAETGTPRFSADEITGMFISMMFAGHHTSSGTASWTLIELMRHRDAYAAVIDELDELYGDGRSVSFHALRQIPQLENVLKETLRLHPPLIILMRVAKGEFEVQGHRIHEGDLVAASPAISNRIPEDFPDPHDFVPARYEQPRQEDLLNRWTWIPFGAGRHRCVGAAF…
	Mycobacterium tuberculosis 0A087DS	2723411657	CYP51B1	100	CYP51B1	MSAVALPRVSGGHDEHGHLEEFRTDPIGLMQRVRDECGDVGTFQLAGKQVVLLSGSHANEFFFRAGDDDLDQAKAYPFMTPIFGEGVVFDASPERRKEMLHNAALRGEQMKGHAATIEDQVRRMIADWGEAGEIDLLDFFAELTIYTSSACLIGKKFRDQLDGRFAKLYHELERGTDPLAYVDPYLPIESFRRRDEARNGLVALVADIMNGRIANPPTDKSDRDMLDVLIAVKAETGTPRFSADEITGMFISMMFAGHHTSSGTASWTLIELMRHRDAYAAVIDELDELYGDGRSVSFHALRQIPQLENVLKETLRLHPPLIILMRVAKGEFEVQGHRIHEGDLVAASPAISNRIPEDFPDPHDFVPARYEQPRQEDLLNRWTWIPFGAGRHRCVGAAF…
	Mycobacterium tuberculosis 0A092DS	2720280314	CYP51B1	100	CYP51B1	MSAVALPRVSGGHDEHGHLEEFRTDPIGLMQRVRDECGDVGTFQLAGKQVVLLSGSHANEFFFRAGDDDLDQAKAYPFMTPIFGEGVVFDASPERRKEMLHNAALRGEQMKGHAATIEDQVRRMIADWGEAGEIDLLDFFAELTIYTSSACLIGKKFRDQLDGRFAKLYHELERGTDPLAYVDPYLPIESFRRRDEARNGLVALVADIMNGRIANPPTDKSDRDMLDVLIAVKAETGTPRFSADEITGMFISMMFAGHHTSSGTASWTLIELMRHRDAYAAVIDELDELYGDGRSVSFHALRQIPQLENVLKETLRLHPPLIILMRVAKGEFEVQGHRIHEGDLVAASPAISNRIPEDFPDPHDFVPARYEQPRQEDLLNRWTWIPFGAGRHRCVGAAF…
	Mycobacterium tuberculosis 0A093DS	2719236067	CYP51B1	100	CYP51B1	MSAVALPRVSGGHDEHGHLEEFRTDPIGLMQRVRDECGDVGTFQLAGKQVVLLSGSHANEFFFRAGDDDLDQAKAYPFMTPIFGEGVVFDASPERRKEMLHNAALRGEQMKGHAATIEDQVRRMIADWGEAGEIDLLDFFAELTIYTSSACLIGKKFRDQLDGRFAKLYHELERGTDPLAYVDPYLPIESFRRRDEARNGLVALVADIMNGRIANPPTDKSDRDMLDVLIAVKAETGTPRFSADEITGMFISMMFAGHHTSSGTASWTLIELMRHRDAYAAVIDELDELYGDGRSVSFHALRQIPQLENVLKETLRLHPPLIILMRVAKGEFEVQGHRIHEGDLVAASPAISNRIPEDFPDPHDFVPARYEQPRQEDLLNRWTWIPFGAGRHRCVGAAF…
	Mycobacterium tuberculosis 0A094DS	2719253982	CYP51B1	100	CYP51B1	MSAVALPRVSGGHDEHGHLEEFRTDPIGLMQRVRDECGDVGTFQLAGKQVVLLSGSHANEFFFRAGDDDLDQAKAYPFMTPIFGEGVVFDASPERRKEMLHNAALRGEQMKGHAATIEDQVRRMIADWGEAGEIDLLDFFAELTIYTSSACLIGKKFRDQLDGRFAKLYHELERGTDPLAYVDPYLPIESFRRRDEARNGLVALVADIMNGRIANPPTDKSDRDMLDVLIAVKAETGTPRFSADEITGMFISMMFAGHHTSSGTASWTLIELMRHRDAYAAVIDELDELYGDGRSVSFHALRQIPQLENVLKETLRLHPPLIILMRVAKGEFEVQGHRIHEGDLVAASPAISNRIPEDFPDPHDFVPARYEQPRQEDLLNRWTWIPFGAGRHRCVGAAF…
	Mycobacterium tuberculosis 0A115DS	2723663654	CYP51B1	100	CYP51B1	MSAVALPRVSGGHDEHGHLEEFRTDPIGLMQRVRDECGDVGTFQLAGKQVVLLSGSHANEFFFRAGDDDLDQAKAYPFMTPIFGEGVVFDASPERRKEMLHNAALRGEQMKGHAATIEDQVRRMIADWGEAGEIDLLDFFAELTIYTSSACLIGKKFRDQLDGRFAKLYHELERGTDPLAYVDPYLPIESFRRRDEARNGLVALVADIMNGRIANPPTDKSDRDMLDVLIAVKAETGTPRFSADEITGMFISMMFAGHHTSSGTASWTLIELMRHRDAYAAVIDELDELYGDGRSVSFHALRQIPQLENVLKETLRLHPPLIILMRVAKGEFEVQGHRIHEGDLVAASPAISNRIPEDFPDPHDFVPARYEQPRQEDLLNRWTWIPFGAGRHRCVGAAF…
	Mycobacterium tuberculosis 0A117DS	2719115594	CYP51B1	100	CYP51B1	MSAVALPRVSGGHDEHGHLEEFRTDPIGLMQRVRDECGDVGTFQLAGKQVVLLSGSHANEFFFRAGDDDLDQAKAYPFMTPIFGEGVVFDASPERRKEMLHNAALRGEQMKGHAATIEDQVRRMIADWGEAGEIDLLDFFAELTIYTSSACLIGKKFRDQLDGRFAKLYHELERGTDPLAYVDPYLPIESFRRRDEARNGLVALVADIMNGRIANPPTDKSDRDMLDVLIAVKAETGTPRFSADEITGMFISMMFAGHHTSSGTASWTLIELMRHRDAYAAVIDELDELYGDGRSVSFHALRQIPQLENVLKETLRLHPPLIILMRVAKGEFEVQGHRIHEGDLVAASPAISNRIPEDFPDPHDFVPARYEQPRQEDLLNRWTWIPFGAGRHRCVGAAF…
	Mycobacterium tuberculosis 0B026XDR	2720192686	CYP51B1	100	CYP51B1	MSAVALPRVSGGHDEHGHLEEFRTDPIGLMQRVRDECGDVGTFQLAGKQVVLLSGSHANEFFFRAGDDDLDQAKAYPFMTPIFGEGVVFDASPERRKEMLHNAALRGEQMKGHAATIEDQVRRMIADWGEAGEIDLLDFFAELTIYTSSACLIGKKFRDQLDGRFAKLYHELERGTDPLAYVDPYLPIESFRRRDEARNGLVALVADIMNGRIANPPTDKSDRDMLDVLIAVKAETGTPRFSADEITGMFISMMFAGHHTSSGTASWTLIELMRHRDAYAAVIDELDELYGDGRSVSFHALRQIPQLENVLKETLRLHPPLIILMRVAKGEFEVQGHRIHEGDLVAASPAISNRIPEDFPDPHDFVPARYEQPRQEDLLNRWTWIPFGAGRHRCVGAAF…
	Mycobacterium tuberculosis 0B049XDR	2720263188	CYP51B1	100	CYP51B1	MSAVALPRVSGGHDEHGHLEEFRTDPIGLMQRVRDECGDVGTFQLAGKQVVLLSGSHANEFFFRAGDDDLDQAKAYPFMTPIFGEGVVFDASPERRKEMLHNAALRGEQMKGHAATIEDQVRRMIADWGEAGEIDLLDFFAELTIYTSSACLIGKKFRDQLDGRFAKLYHELERGTDPLAYVDPYLPIESFRRRDEARNGLVALVADIMNGRIANPPTDKSDRDMLDVLIAVKAETGTPRFSADEITGMFISMMFAGHHTSSGTASWTLIELMRHRDAYAAVIDELDELYGDGRSVSFHALRQIPQLENVLKETLRLHPPLIILMRVAKGEFEVQGHRIHEGDLVAASPAISNRIPEDFPDPHDFVPARYEQPRQEDLLNRWTWIPFGAGRHRCVGAAF…
	Mycobacterium tuberculosis 0B070XDR	2720986988	CYP51B1	100	CYP51B1	MSAVALPRVSGGHDEHGHLEEFRTDPIGLMQRVRDECGDVGTFQLAGKQVVLLSGSHANEFFFRAGDDDLDQAKAYPFMTPIFGEGVVFDASPERRKEMLHNAALRGEQMKGHAATIEDQVRRMIADWGEAGEIDLLDFFAELTIYTSSACLIGKKFRDQLDGRFAKLYHELERGTDPLAYVDPYLPIESFRRRDEARNGLVALVADIMNGRIANPPTDKSDRDMLDVLIAVKAETGTPRFSADEITGMFISMMFAGHHTSSGTASWTLIELMRHRDAYAAVIDELDELYGDGRSVSFHALRQIPQLENVLKETLRLHPPLIILMRVAKGEFEVQGHRIHEGDLVAASPAISNRIPEDFPDPHDFVPARYEQPRQEDLLNRWTWIPFGAGRHRCVGAAF…
	Mycobacterium tuberculosis 0B076XDR	2720067307	CYP51B1	100	CYP51B1	MSAVALPRVSGGHDEHGHLEEFRTDPIGLMQRVRDECGDVGTFQLAGKQVVLLSGSHANEFFFRAGDDDLDQAKAYPFMTPIFGEGVVFDASPERRKEMLHNAALRGEQMKGHAATIEDQVRRMIADWGEAGEIDLLDFFAELTIYTSSACLIGKKFRDQLDGRFAKLYHELERGTDPLAYVDPYLPIESFRRRDEARNGLVALVADIMNGRIANPPTDKSDRDMLDVLIAVKAETGTPRFSADEITGMFISMMFAGHHTSSGTASWTLIELMRHRDAYAAVIDELDELYGDGRSVSFHALRQIPQLENVLKETLRLHPPLIILMRVAKGEFEVQGHRIHEGDLVAASPAISNRIPEDFPDPHDFVPARYEQPRQEDLLNRWTWIPFGAGRHRCVGAAF…
	Mycobacterium tuberculosis 0B123ND	2720991310	CYP51B1	100	CYP51B1	MSAVALPRVSGGHDEHGHLEEFRTDPIGLMQRVRDECGDVGTFQLAGKQVVLLSGSHANEFFFRAGDDDLDQAKAYPFMTPIFGEGVVFDASPERRKEMLHNAALRGEQMKGHAATIEDQVRRMIADWGEAGEIDLLDFFAELTIYTSSACLIGKKFRDQLDGRFAKLYHELERGTDPLAYVDPYLPIESFRRRDEARNGLVALVADIMNGRIANPPTDKSDRDMLDVLIAVKAETGTPRFSADEITGMFISMMFAGHHTSSGTASWTLIELMRHRDAYAAVIDELDELYGDGRSVSFHALRQIPQLENVLKETLRLHPPLIILMRVAKGEFEVQGHRIHEGDLVAASPAISNRIPEDFPDPHDFVPARYEQPRQEDLLNRWTWIPFGAGRHRCVGAAF…
	Mycobacterium tuberculosis 0B169XDR	2720996055	CYP51B1	100	CYP51B1	MSAVALPRVSGGHDEHGHLEEFRTDPIGLMQRVRDECGDVGTFQLAGKQVVLLSGSHANEFFFRAGDDDLDQAKAYPFMTPIFGEGVVFDASPERRKEMLHNAALRGEQMKGHAATIEDQVRRMIADWGEAGEIDLLDFFAELTIYTSSACLIGKKFRDQLDGRFAKLYHELERGTDPLAYVDPYLPIESFRRRDEARNGLVALVADIMNGRIANPPTDKSDRDMLDVLIAVKAETGTPRFSADEITGMFISMMFAGHHTSSGTASWTLIELMRHRDAYAAVIDELDELYGDGRSVSFHALRQIPQLENVLKETLRLHPPLIILMRVAKGEFEVQGHRIHEGDLVAASPAISNRIPEDFPDPHDFVPARYEQPRQEDLLNRWTWIPFGAGRHRCVGAAF…
	Mycobacterium tuberculosis 0B218DS	2720187971	CYP51B1	100	CYP51B1	MSAVALPRVSGGHDEHGHLEEFRTDPIGLMQRVRDECGDVGTFQLAGKQVVLLSGSHANEFFFRAGDDDLDQAKAYPFMTPIFGEGVVFDASPERRKEMLHNAALRGEQMKGHAATIEDQVRRMIADWGEAGEIDLLDFFAELTIYTSSACLIGKKFRDQLDGRFAKLYHELERGTDPLAYVDPYLPIESFRRRDEARNGLVALVADIMNGRIANPPTDKSDRDMLDVLIAVKAETGTPRFSADEITGMFISMMFAGHHTSSGTASWTLIELMRHRDAYAAVIDELDELYGDGRSVSFHALRQIPQLENVLKETLRLHPPLIILMRVAKGEFEVQGHRIHEGDLVAASPAISNRIPEDFPDPHDFVPARYEQPRQEDLLNRWTWIPFGAGRHRCVGAAF…
	Mycobacterium tuberculosis 0B222DS	2723521510	CYP51B1	100	CYP51B1	MSAVALPRVSGGHDEHGHLEEFRTDPIGLMQRVRDECGDVGTFQLAGKQVVLLSGSHANEFFFRAGDDDLDQAKAYPFMTPIFGEGVVFDASPERRKEMLHNAALRGEQMKGHAATIEDQVRRMIADWGEAGEIDLLDFFAELTIYTSSACLIGKKFRDQLDGRFAKLYHELERGTDPLAYVDPYLPIESFRRRDEARNGLVALVADIMNGRIANPPTDKSDRDMLDVLIAVKAETGTPRFSADEITGMFISMMFAGHHTSSGTASWTLIELMRHRDAYAAVIDELDELYGDGRSVSFHALRQIPQLENVLKETLRLHPPLIILMRVAKGEFEVQGHRIHEGDLVAASPAISNRIPEDFPDPHDFVPARYEQPRQEDLLNRWTWIPFGAGRHRCVGAAF…
	Mycobacterium tuberculosis 0B228DS	2720267964	CYP51B1	100	CYP51B1	MSAVALPRVSGGHDEHGHLEEFRTDPIGLMQRVRDECGDVGTFQLAGKQVVLLSGSHANEFFFRAGDDDLDQAKAYPFMTPIFGEGVVFDASPERRKEMLHNAALRGEQMKGHAATIEDQVRRMIADWGEAGEIDLLDFFAELTIYTSSACLIGKKFRDQLDGRFAKLYHELERGTDPLAYVDPYLPIESFRRRDEARNGLVALVADIMNGRIANPPTDKSDRDMLDVLIAVKAETGTPRFSADEITGMFISMMFAGHHTSSGTASWTLIELMRHRDAYAAVIDELDELYGDGRSVSFHALRQIPQLENVLKETLRLHPPLIILMRVAKGEFEVQGHRIHEGDLVAASPAISNRIPEDFPDPHDFVPARYEQPRQEDLLNRWTWIPFGAGRHRCVGAAF…
	Mycobacterium tuberculosis 0B229DS	2721103627	CYP51B1	100	CYP51B1	MSAVALPRVSGGHDEHGHLEEFRTDPIGLMQRVRDECGDVGTFQLAGKQVVLLSGSHANEFFFRAGDDDLDQAKAYPFMTPIFGEGVVFDASPERRKEMLHNAALRGEQMKGHAATIEDQVRRMIADWGEAGEIDLLDFFAELTIYTSSACLIGKKFRDQLDGRFAKLYHELERGTDPLAYVDPYLPIESFRRRDEARNGLVALVADIMNGRIANPPTDKSDRDMLDVLIAVKAETGTPRFSADEITGMFISMMFAGHHTSSGTASWTLIELMRHRDAYAAVIDELDELYGDGRSVSFHALRQIPQLENVLKETLRLHPPLIILMRVAKGEFEVQGHRIHEGDLVAASPAISNRIPEDFPDPHDFVPARYEQPRQEDLLNRWTWIPFGAGRHRCVGAAF…
	Mycobacterium tuberculosis 0B259XDR	2718552175	CYP51B1	100	CYP51B1	MSAVALPRVSGGHDEHGHLEEFRTDPIGLMQRVRDECGDVGTFQLAGKQVVLLSGSHANEFFFRAGDDDLDQAKAYPFMTPIFGEGVVFDASPERRKEMLHNAALRGEQMKGHAATIEDQVRRMIADWGEAGEIDLLDFFAELTIYTSSACLIGKKFRDQLDGRFAKLYHELERGTDPLAYVDPYLPIESFRRRDEARNGLVALVADIMNGRIANPPTDKSDRDMLDVLIAVKAETGTPRFSADEITGMFISMMFAGHHTSSGTASWTLIELMRHRDAYAAVIDELDELYGDGRSVSFHALRQIPQLENVLKETLRLHPPLIILMRVAKGEFEVQGHRIHEGDLVAASPAISNRIPEDFPDPHDFVPARYEQPRQEDLLNRWTWIPFGAGRHRCVGAAF…
	Mycobacterium tuberculosis 0B329XDR	2719143911	CYP51B1	100	CYP51B1	MSAVALPRVSGGHDEHGHLEEFRTDPIGLMQRVRDECGDVGTFQLAGKQVVLLSGSHANEFFFRAGDDDLDQAKAYPFMTPIFGEGVVFDASPERRKEMLHNAALRGEQMKGHAATIEDQVRRMIADWGEAGEIDLLDFFAELTIYTSSACLIGKKFRDQLDGRFAKLYHELERGTDPLAYVDPYLPIESFRRRDEARNGLVALVADIMNGRIANPPTDKSDRDMLDVLIAVKAETGTPRFSADEITGMFISMMFAGHHTSSGTASWTLIELMRHRDAYAAVIDELDELYGDGRSVSFHALRQIPQLENVLKETLRLHPPLIILMRVAKGEFEVQGHRIHEGDLVAASPAISNRIPEDFPDPHDFVPARYEQPRQEDLLNRWTWIPFGAGRHRCVGAAF…
	Mycobacterium tuberculosis 10060	2631863878	CYP51B1	100	CYP51B1	MSAVALPRVSGGHDEHGHLEEFRTDPIGLMQRVRDECGDVGTFQLAGKQVVLLSGSHANEFFFRAGDDDLDQAKAYPFMTPIFGEGVVFDASPERRKEMLHNAALRGEQMKGHAATIEDQVRRMIADWGEAGEIDLLDFFAELTIYTSSACLIGKKFRDQLDGRFAKLYHELERGTDPLAYVDPYLPIESFRRRDEARNGLVALVADIMNGRIANPPTDKSDRDMLDVLIAVKAETGTPRFSADEITGMFISMMFAGHHTSSGTASWTLIELMRHRDAYAAVIDELDELYGDGRSVSFHALRQIPQLENVLKETLRLHPPLIILMRVAKGEFEVQGHRIHEGDLVAASPAISNRIPEDFPDPHDFVPARYEQPRQEDLLNRWTWIPFGAGRHRCVGAAF…
	Mycobacterium tuberculosis 1010SM	2584794490	CYP51B1	100	CYP51B1	MSAVALPRVSGGHDEHGHLEEFRTDPIGLMQRVRDECGDVGTFQLAGKQVVLLSGSHANEFFFRAGDDDLDQAKAYPFMTPIFGEGVVFDASPERRKEMLHNAALRGEQMKGHAATIEDQVRRMIADWGEAGEIDLLDFFAELTIYTSSACLIGKKFRDQLDGRFAKLYHELERGTDPLAYVDPYLPIESFRRRDEARNGLVALVADIMNGRIANPPTDKSDRDMLDVLIAVKAETGTPRFSADEITGMFISMMFAGHHTSSGTASWTLIELMRHRDAYAAVIDELDELYGDGRSVSFHALRQIPQLENVLKETLRLHPPLIILMRVAKGEFEVQGHRIHEGDLVAASPAISNRIPEDFPDPHDFVPARYEQPRQEDLLNRWTWIPFGAGRHRCVGAAF…
	Mycobacterium tuberculosis 10217	2621700027	CYP51B1	100	CYP51B1	MSAVALPRVSGGHDEHGHLEEFRTDPIGLMQRVRDECGDVGTFQLAGKQVVLLSGSHANEFFFRAGDDDLDQAKAYPFMTPIFGEGVVFDASPERRKEMLHNAALRGEQMKGHAATIEDQVRRMIADWGEAGEIDLLDFFAELTIYTSSACLIGKKFRDQLDGRFAKLYHELERGTDPLAYVDPYLPIESFRRRDEARNGLVALVADIMNGRIANPPTDKSDRDMLDVLIAVKAETGTPRFSADEITGMFISMMFAGHHTSSGTASWTLIELMRHRDAYAAVIDELDELYGDGRSVSFHALRQIPQLENVLKETLRLHPPLIILMRVAKGEFEVQGHRIHEGDLVAASPAISNRIPEDFPDPHDFVPARYEQPRQEDLLNRWTWIPFGAGRHRCVGAAF…
	Mycobacterium tuberculosis 1034	2621342761	CYP51B1	100	CYP51B1	MSAVALPRVSGGHDEHGHLEEFRTDPIGLMQRVRDECGDVGTFQLAGKQVVLLSGSHANEFFFRAGDDDLDQAKAYPFMTPIFGEGVVFDASPERRKEMLHNAALRGEQMKGHAATIEDQVRRMIADWGEAGEIDLLDFFAELTIYTSSACLIGKKFRDQLDGRFAKLYHELERGTDPLAYVDPYLPIESFRRRDEARNGLVALVADIMNGRIANPPTDKSDRDMLDVLIAVKAETGTPRFSADEITGMFISMMFAGHHTSSGTASWTLIELMRHRDAYAAVIDELDELYGDGRSVSFHALRQIPQLENVLKETLRLHPPLIILMRVAKGEFEVQGHRIHEGDLVAASPAISNRIPEDFPDPHDFVPARYEQPRQEDLLNRWTWIPFGAGRHRCVGAAF…
	Mycobacterium tuberculosis 1034	2621342761	CYP51B1	100	CYP51B1	MSAVALPRVSGGHDEHGHLEEFRTDPIGLMQRVRDECGDVGTFQLAGKQVVLLSGSHANEFFFRAGDDDLDQAKAYPFMTPIFGEGVVFDASPERRKEMLHNAALRGEQMKGHAATIEDQVRRMIADWGEAGEIDLLDFFAELTIYTSSACLIGKKFRDQLDGRFAKLYHELERGTDPLAYVDPYLPIESFRRRDEARNGLVALVADIMNGRIANPPTDKSDRDMLDVLIAVKAETGTPRFSADEITGMFISMMFAGHHTSSGTASWTLIELMRHRDAYAAVIDELDELYGDGRSVSFHALRQIPQLENVLKETLRLHPPLIILMRVAKGEFEVQGHRIHEGDLVAASPAISNRIPEDFPDPHDFVPARYEQPRQEDLLNRWTWIPFGAGRHRCVGAAF…
	Mycobacterium tuberculosis 1173CS	2576562554	CYP51B1	100	CYP51B1	MSAVALPRVSGGHDEHGHLEEFRTDPIGLMQRVRDECGDVGTFQLAGKQVVLLSGSHANEFFFRAGDDDLDQAKAYPFMTPIFGEGVVFDASPERRKEMLHNAALRGEQMKGHAATIEDQVRRMIADWGEAGEIDLLDFFAELTIYTSSACLIGKKFRDQLDGRFAKLYHELERGTDPLAYVDPYLPIESFRRRDEARNGLVALVADIMNGRIANPPTDKSDRDMLDVLIAVKAETGTPRFSADEITGMFISMMFAGHHTSSGTASWTLIELMRHRDAYAAVIDELDELYGDGRSVSFHALRQIPQLENVLKETLRLHPPLIILMRVAKGEFEVQGHRIHEGDLVAASPAISNRIPEDFPDPHDFVPARYEQPRQEDLLNRWTWIPFGAGRHRCVGAAF…
	Mycobacterium tuberculosis 1200172	2701678021	CYP51B1	100	CYP51B1	MSAVALPRVSGGHDEHGHLEEFRTDPIGLMQRVRDECGDVGTFQLAGKQVVLLSGSHANEFFFRAGDDDLDQAKAYPFMTPIFGEGVVFDASPERRKEMLHNAALRGEQMKGHAATIEDQVRRMIADWGEAGEIDLLDFFAELTIYTSSACLIGKKFRDQLDGRFAKLYHELERGTDPLAYVDPYLPIESFRRRDEARNGLVALVADIMNGRIANPPTDKSDRDMLDVLIAVKAETGTPRFSADEITGMFISMMFAGHHTSSGTASWTLIELMRHRDAYAAVIDELDELYGDGRSVSFHALRQIPQLENVLKETLRLHPPLIILMRVAKGEFEVQGHRIHEGDLVAASPAISNRIPEDFPDPHDFVPARYEQPRQEDLLNRWTWIPFGAGRHRCVGAAF…
	Mycobacterium tuberculosis 1200782	2659058801	CYP51B1	100	CYP51B1	MSAVALPRVSGGHDEHGHLEEFRTDPIGLMQRVRDECGDVGTFQLAGKQVVLLSGSHANEFFFRAGDDDLDQAKAYPFMTPIFGEGVVFDASPERRKEMLHNAALRGEQMKGHAATIEDQVRRMIADWGEAGEIDLLDFFAELTIYTSSACLIGKKFRDQLDGRFAKLYHELERGTDPLAYVDPYLPIESFRRRDEARNGLVALVADIMNGRIANPPTDKSDRDMLDVLIAVKAETGTPRFSADEITGMFISMMFAGHHTSSGTASWTLIELMRHRDAYAAVIDELDELYGDGRSVSFHALRQIPQLENVLKETLRLHPPLIILMRVAKGEFEVQGHRIHEGDLVAASPAISNRIPEDFPDPHDFVPARYEQPRQEDLLNRWTWIPFGAGRHRCVGAAF…
	Mycobacterium tuberculosis 12974	2621694359	CYP51B1	100	CYP51B1	MSAVALPRVSGGHDEHGHLEEFRTDPIGLMQRVRDECGDVGTFQLAGKQVVLLSGSHANEFFFRAGDDDLDQAKAYPFMTPIFGEGVVFDASPERRKEMLHNAALRGEQMKGHAATIEDQVRRMIADWGEAGEIDLLDFFAELTIYTSSACLIGKKFRDQLDGRFAKLYHELERGTDPLAYVDPYLPIESFRRRDEARNGLVALVADIMNGRIANPPTDKSDRDMLDVLIAVKAETGTPRFSADEITGMFISMMFAGHHTSSGTASWTLIELMRHRDAYAAVIDELDELYGDGRSVSFHALRQIPQLENVLKETLRLHPPLIILMRVAKGEFEVQGHRIHEGDLVAASPAISNRIPEDFPDPHDFVPARYEQPRQEDLLNRWTWIPFGAGRHRCVGAAF…
	Mycobacterium tuberculosis 1300037	2692718234	CYP51B1	100	CYP51B1	MSAVALPRVSGGHDEHGHLEEFRTDPIGLMQRVRDECGDVGTFQLAGKQVVLLSGSHANEFFFRAGDDDLDQAKAYPFMTPIFGEGVVFDASPERRKEMLHNAALRGEQMKGHAATIEDQVRRMIADWGEAGEIDLLDFFAELTIYTSSACLIGKKFRDQLDGRFAKLYHELERGTDPLAYVDPYLPIESFRRRDEARNGLVALVADIMNGRIANPPTDKSDRDMLDVLIAVKAETGTPRFSADEITGMFISMMFAGHHTSSGTASWTLIELMRHRDAYAAVIDELDELYGDGRSVSFHALRQIPQLENVLKETLRLHPPLIILMRVAKGEFEVQGHRIHEGDLVAASPAISNRIPEDFPDPHDFVPARYEQPRQEDLLNRWTWIPFGAGRHRCVGAAF…
	Mycobacterium tuberculosis 1300039	2666673878	CYP51B1	100	CYP51B1	MSAVALPRVSGGHDEHGHLEEFRTDPIGLMQRVRDECGDVGTFQLAGKQVVLLSGSHANEFFFRAGDDDLDQAKAYPFMTPIFGEGVVFDASPERRKEMLHNAALRGEQMKGHAATIEDQVRRMIADWGEAGEIDLLDFFAELTIYTSSACLIGKKFRDQLDGRFAKLYHELERGTDPLAYVDPYLPIESFRRRDEARNGLVALVADIMNGRIANPPTDKSDRDMLDVLIAVKAETGTPRFSADEITGMFISMMFAGHHTSSGTASWTLIELMRHRDAYAAVIDELDELYGDGRSVSFHALRQIPQLENVLKETLRLHPPLIILMRVAKGEFEVQGHRIHEGDLVAASPAISNRIPEDFPDPHDFVPARYEQPRQEDLLNRWTWIPFGAGRHRCVGAAF…
	Mycobacterium tuberculosis 1300215	2701646706	CYP51B1	100	CYP51B1	MSAVALPRVSGGHDEHGHLEEFRTDPIGLMQRVRDECGDVGTFQLAGKQVVLLSGSHANEFFFRAGDDDLDQAKAYPFMTPIFGEGVVFDASPERRKEMLHNAALRGEQMKGHAATIEDQVRRMIADWGEAGEIDLLDFFAELTIYTSSACLIGKKFRDQLDGRFAKLYHELERGTDPLAYVDPYLPIESFRRRDEARNGLVALVADIMNGRIANPPTDKSDRDMLDVLIAVKAETGTPRFSADEITGMFISMMFAGHHTSSGTASWTLIELMRHRDAYAAVIDELDELYGDGRSVSFHALRQIPQLENVLKETLRLHPPLIILMRVAKGEFEVQGHRIHEGDLVAASPAISNRIPEDFPDPHDFVPARYEQPRQEDLLNRWTWIPFGAGRHRCVGAAF…
	Mycobacterium tuberculosis 1300325	2659693478	CYP51B1	100	CYP51B1	MSAVALPRVSGGHDEHGHLEEFRTDPIGLMQRVRDECGDVGTFQLAGKQVVLLSGSHANEFFFRAGDDDLDQAKAYPFMTPIFGEGVVFDASPERRKEMLHNAALRGEQMKGHAATIEDQVRRMIADWGEAGEIDLLDFFAELTIYTSSACLIGKKFRDQLDGRFAKLYHELERGTDPLAYVDPYLPIESFRRRDEARNGLVALVADIMNGRIANPPTDKSDRDMLDVLIAVKAETGTPRFSADEITGMFISMMFAGHHTSSGTASWTLIELMRHRDAYAAVIDELDELYGDGRSVSFHALRQIPQLENVLKETLRLHPPLIILMRVAKGEFEVQGHRIHEGDLVAASPAISNRIPEDFPDPHDFVPARYEQPRQEDLLNRWTWIPFGAGRHRCVGAAF…
	Mycobacterium tuberculosis 1301087	2670247190	CYP51B1	100	CYP51B1	MSAVALPRVSGGHDEHGHLEEFRTDPIGLMQRVRDECGDVGTFQLAGKQVVLLSGSHANEFFFRAGDDDLDQAKAYPFMTPIFGEGVVFDASPERRKEMLHNAALRGEQMKGHAATIEDQVRRMIADWGEAGEIDLLDFFAELTIYTSSACLIGKKFRDQLDGRFAKLYHELERGTDPLAYVDPYLPIESFRRRDEARNGLVALVADIMNGRIANPPTDKSDRDMLDVLIAVKAETGTPRFSADEITGMFISMMFAGHHTSSGTASWTLIELMRHRDAYAAVIDELDELYGDGRSVSFHALRQIPQLENVLKETLRLHPPLIILMRVAKGEFEVQGHRIHEGDLVAASPAISNRIPEDFPDPHDFVPARYEQPRQEDLLNRWTWIPFGAGRHRCVGAAF…
	Mycobacterium tuberculosis 1301088	2669626515	CYP51B1	100	CYP51B1	MSAVALPRVSGGHDEHGHLEEFRTDPIGLMQRVRDECGDVGTFQLAGKQVVLLSGSHANEFFFRAGDDDLDQAKAYPFMTPIFGEGVVFDASPERRKEMLHNAALRGEQMKGHAATIEDQVRRMIADWGEAGEIDLLDFFAELTIYTSSACLIGKKFRDQLDGRFAKLYHELERGTDPLAYVDPYLPIESFRRRDEARNGLVALVADIMNGRIANPPTDKSDRDMLDVLIAVKAETGTPRFSADEITGMFISMMFAGHHTSSGTASWTLIELMRHRDAYAAVIDELDELYGDGRSVSFHALRQIPQLENVLKETLRLHPPLIILMRVAKGEFEVQGHRIHEGDLVAASPAISNRIPEDFPDPHDFVPARYEQPRQEDLLNRWTWIPFGAGRHRCVGAAF…
	Mycobacterium tuberculosis 13-2459	2641680923	CYP51B1	100	CYP51B1	MSAVALPRVSGGHDEHGHLEEFRTDPIGLMQRVRDECGDVGTFQLAGKQVVLLSGSHANEFFFRAGDDDLDQAKAYPFMTPIFGEGVVFDASPERRKEMLHNAALRGEQMKGHAATIEDQVRRMIADWGEAGEIDLLDFFAELTIYTSSACLIGKKFRDQLDGRFAKLYHELERGTDPLAYVDPYLPIESFRRRDEARNGLVALVADIMNGRIANPPTDKSDRDMLDVLIAVKAETGTPRFSADEITGMFISMMFAGHHTSSGTASWTLIELMRHRDAYAAVIDELDELYGDGRSVSFHALRQIPQLENVLKETLRLHPPLIILMRVAKGEFEVQGHRIHEGDLVAASPAISNRIPEDFPDPHDFVPARYEQPRQEDLLNRWTWIPFGAGRHRCVGAAF…
	Mycobacterium tuberculosis 13-3935	2651519437	CYP51B1	100	CYP51B1	MSAVALPRVSGGHDEHGHLEEFRTDPIGLMQRVRDECGDVGTFQLAGKQVVLLSGSHANEFFFRAGDDDLDQAKAYPFMTPIFGEGVVFDASPERRKEMLHNAALRGEQMKGHAATIEDQVRRMIADWGEAGEIDLLDFFAELTIYTSSACLIGKKFRDQLDGRFAKLYHELERGTDPLAYVDPYLPIESFRRRDEARNGLVALVADIMNGRIANPPTDKSDRDMLDVLIAVKAETGTPRFSADEITGMFISMMFAGHHTSSGTASWTLIELMRHRDAYAAVIDELDELYGDGRSVSFHALRQIPQLENVLKETLRLHPPLIILMRVAKGEFEVQGHRIHEGDLVAASPAISNRIPEDFPDPHDFVPARYEQPRQEDLLNRWTWIPFGAGRHRCVGAAF…
	Mycobacterium tuberculosis 13-4152	2635745278	CYP51B1	100	CYP51B1	MSAVALPRVSGGHDEHGHLEEFRTDPIGLMQRVRDECGDVGTFQLAGKQVVLLSGSHANEFFFRAGDDDLDQAKAYPFMTPIFGEGVVFDASPERRKEMLHNAALRGEQMKGHAATIEDQVRRMIADWGEAGEIDLLDFFAELTIYTSSACLIGKKFRDQLDGRFAKLYHELERGTDPLAYVDPYLPIESFRRRDEARNGLVALVADIMNGRIANPPTDKSDRDMLDVLIAVKAETGTPRFSADEITGMFISMMFAGHHTSSGTASWTLIELMRHRDAYAAVIDELDELYGDGRSVSFHALRQIPQLENVLKETLRLHPPLIILMRVAKGEFEVQGHRIHEGDLVAASPAISNRIPEDFPDPHDFVPARYEQPRQEDLLNRWTWIPFGAGRHRCVGAAF…
	Mycobacterium tuberculosis 1429BH	2606489963	CYP51B1	100	CYP51B1	MSAVALPRVSGGHDEHGHLEEFRTDPIGLMQRVRDECGDVGTFQLAGKQVVLLSGSHANEFFFRAGDDDLDQAKAYPFMTPIFGEGVVFDASPERRKEMLHNAALRGEQMKGHAATIEDQVRRMIADWGEAGEIDLLDFFAELTIYTSSACLIGKKFRDQLDGRFAKLYHELERGTDPLAYVDPYLPIESFRRRDEARNGLVALVADIMNGRIANPPTDKSDRDMLDVLIAVKAETGTPRFSADEITGMFISMMFAGHHTSSGTASWTLIELMRHRDAYAAVIDELDELYGDGRSVSFHALRQIPQLENVLKETLRLHPPLIILMRVAKGEFEVQGHRIHEGDLVAASPAISNRIPEDFPDPHDFVPARYEQPRQEDLLNRWTWIPFGAGRHRCVGAAF…
	Mycobacterium tuberculosis 1430BH	2621763772	CYP51B1	100	CYP51B1	MSAVALPRVSGGHDEHGHLEEFRTDPIGLMQRVRDECGDVGTFQLAGKQVVLLSGSHANEFFFRAGDDDLDQAKAYPFMTPIFGEGVVFDASPERRKEMLHNAALRGEQMKGHAATIEDQVRRMIADWGEAGEIDLLDFFAELTIYTSSACLIGKKFRDQLDGRFAKLYHELERGTDPLAYVDPYLPIESFRRRDEARNGLVALVADIMNGRIANPPTDKSDRDMLDVLIAVKAETGTPRFSADEITGMFISMMFAGHHTSSGTASWTLIELMRHRDAYAAVIDELDELYGDGRSVSFHALRQIPQLENVLKETLRLHPPLIILMRVAKGEFEVQGHRIHEGDLVAASPAISNRIPEDFPDPHDFVPARYEQPRQEDLLNRWTWIPFGAGRHRCVGAAF…
	Mycobacterium tuberculosis 1458	2722807292	CYP51B1	100	CYP51B1	MSAVALPRVSGGHDEHGHLEEFRTDPIGLMQRVRDECGDVGTFQLAGKQVVLLSGSHANEFFFRAGDDDLDQAKAYPFMTPIFGEGVVFDASPERRKEMLHNAALRGEQMKGHAATIEDQVRRMIADWGEAGEIDLLDFFAELTIYTSSACLIGKKFRDQLDGRFAKLYHELERGTDPLAYVDPYLPIESFRRRDEARNGLVALVADIMNGRIANPPTDKSDRDMLDVLIAVKAETGTPRFSADEITGMFISMMFAGHHTSSGTASWTLIELMRHRDAYAAVIDELDELYGDGRSVSFHALRQIPQLENVLKETLRLHPPLIILMRVAKGEFEVQGHRIHEGDLVAASPAISNRIPEDFPDPHDFVPARYEQPRQEDLLNRWTWIPFGAGRHRCVGAAF…
	Mycobacterium tuberculosis 1500034	2658285070	CYP51B1	100	CYP51B1	MSAVALPRVSGGHDEHGHLEEFRTDPIGLMQRVRDECGDVGTFQLAGKQVVLLSGSHANEFFFRAGDDDLDQAKAYPFMTPIFGEGVVFDASPERRKEMLHNAALRGEQMKGHAATIEDQVRRMIADWGEAGEIDLLDFFAELTIYTSSACLIGKKFRDQLDGRFAKLYHELERGTDPLAYVDPYLPIESFRRRDEARNGLVALVADIMNGRIANPPTDKSDRDMLDVLIAVKAETGTPRFSADEITGMFISMMFAGHHTSSGTASWTLIELMRHRDAYAAVIDELDELYGDGRSVSFHALRQIPQLENVLKETLRLHPPLIILMRVAKGEFEVQGHRIHEGDLVAASPAISNRIPEDFPDPHDFVPARYEQPRQEDLLNRWTWIPFGAGRHRCVGAAF…
	Mycobacterium tuberculosis 1500176	2665602634	CYP51B1	100	CYP51B1	MSAVALPRVSGGHDEHGHLEEFRTDPIGLMQRVRDECGDVGTFQLAGKQVVLLSGSHANEFFFRAGDDDLDQAKAYPFMTPIFGEGVVFDASPERRKEMLHNAALRGEQMKGHAATIEDQVRRMIADWGEAGEIDLLDFFAELTIYTSSACLIGKKFRDQLDGRFAKLYHELERGTDPLAYVDPYLPIESFRRRDEARNGLVALVADIMNGRIANPPTDKSDRDMLDVLIAVKAETGTPRFSADEITGMFISMMFAGHHTSSGTASWTLIELMRHRDAYAAVIDELDELYGDGRSVSFHALRQIPQLENVLKETLRLHPPLIILMRVAKGEFEVQGHRIHEGDLVAASPAISNRIPEDFPDPHDFVPARYEQPRQEDLLNRWTWIPFGAGRHRCVGAAF…
	Mycobacterium tuberculosis 1500283	2658890902	CYP51B1	100	CYP51B1	MSAVALPRVSGGHDEHGHLEEFRTDPIGLMQRVRDECGDVGTFQLAGKQVVLLSGSHANEFFFRAGDDDLDQAKAYPFMTPIFGEGVVFDASPERRKEMLHNAALRGEQMKGHAATIEDQVRRMIADWGEAGEIDLLDFFAELTIYTSSACLIGKKFRDQLDGRFAKLYHELERGTDPLAYVDPYLPIESFRRRDEARNGLVALVADIMNGRIANPPTDKSDRDMLDVLIAVKAETGTPRFSADEITGMFISMMFAGHHTSSGTASWTLIELMRHRDAYAAVIDELDELYGDGRSVSFHALRQIPQLENVLKETLRLHPPLIILMRVAKGEFEVQGHRIHEGDLVAASPAISNRIPEDFPDPHDFVPARYEQPRQEDLLNRWTWIPFGAGRHRCVGAAF…
	Mycobacterium tuberculosis 1500524	2663438681	CYP51B1	100	CYP51B1	MSAVALPRVSGGHDEHGHLEEFRTDPIGLMQRVRDECGDVGTFQLAGKQVVLLSGSHANEFFFRAGDDDLDQAKAYPFMTPIFGEGVVFDASPERRKEMLHNAALRGEQMKGHAATIEDQVRRMIADWGEAGEIDLLDFFAELTIYTSSACLIGKKFRDQLDGRFAKLYHELERGTDPLAYVDPYLPIESFRRRDEARNGLVALVADIMNGRIANPPTDKSDRDMLDVLIAVKAETGTPRFSADEITGMFISMMFAGHHTSSGTASWTLIELMRHRDAYAAVIDELDELYGDGRSVSFHALRQIPQLENVLKETLRLHPPLIILMRVAKGEFEVQGHRIHEGDLVAASPAISNRIPEDFPDPHDFVPARYEQPRQEDLLNRWTWIPFGAGRHRCVGAAF…
	Mycobacterium tuberculosis 16954	2606380609	CYP51B1	100	CYP51B1	MSAVALPRVSGGHDEHGHLEEFRTDPIGLMQRVRDECGDVGTFQLAGKQVVLLSGSHANEFFFRAGDDDLDQAKAYPFMTPIFGEGVVFDASPERRKEMLHNAALRGEQMKGHAATIEDQVRRMIADWGEAGEIDLLDFFAELTIYTSSACLIGKKFRDQLDGRFAKLYHELERGTDPLAYVDPYLPIESFRRRDEARNGLVALVADIMNGRIANPPTDKSDRDMLDVLIAVKAETGTPRFSADEITGMFISMMFAGHHTSSGTASWTLIELMRHRDAYAAVIDELDELYGDGRSVSFHALRQIPQLENVLKETLRLHPPLIILMRVAKGEFEVQGHRIHEGDLVAASPAISNRIPEDFPDPHDFVPARYEQPRQEDLLNRWTWIPFGAGRHRCVGAAF…
	Mycobacterium tuberculosis 1700089	2667085293	CYP51B1	100	CYP51B1	MSAVALPRVSGGHDEHGHLEEFRTDPIGLMQRVRDECGDVGTFQLAGKQVVLLSGSHANEFFFRAGDDDLDQAKAYPFMTPIFGEGVVFDASPERRKEMLHNAALRGEQMKGHAATIEDQVRRMIADWGEAGEIDLLDFFAELTIYTSSACLIGKKFRDQLDGRFAKLYHELERGTDPLAYVDPYLPIESFRRRDEARNGLVALVADIMNGRIANPPTDKSDRDMLDVLIAVKAETGTPRFSADEITGMFISMMFAGHHTSSGTASWTLIELMRHRDAYAAVIDELDELYGDGRSVSFHALRQIPQLENVLKETLRLHPPLIILMRVAKGEFEVQGHRIHEGDLVAASPAISNRIPEDFPDPHDFVPARYEQPRQEDLLNRWTWIPFGAGRHRCVGAAF…
	Mycobacterium tuberculosis 1700284	2702166369	CYP51B1	100	CYP51B1	MSAVALPRVSGGHDEHGHLEEFRTDPIGLMQRVRDECGDVGTFQLAGKQVVLLSGSHANEFFFRAGDDDLDQAKAYPFMTPIFGEGVVFDASPERRKEMLHNAALRGEQMKGHAATIEDQVRRMIADWGEAGEIDLLDFFAELTIYTSSACLIGKKFRDQLDGRFAKLYHELERGTDPLAYVDPYLPIESFRRRDEARNGLVALVADIMNGRIANPPTDKSDRDMLDVLIAVKAETGTPRFSADEITGMFISMMFAGHHTSSGTASWTLIELMRHRDAYAAVIDELDELYGDGRSVSFHALRQIPQLENVLKETLRLHPPLIILMRVAKGEFEVQGHRIHEGDLVAASPAISNRIPEDFPDPHDFVPARYEQPRQEDLLNRWTWIPFGAGRHRCVGAAF…
	Mycobacterium tuberculosis 1700302	2661055613	CYP51B1	100	CYP51B1	MSAVALPRVSGGHDEHGHLEEFRTDPIGLMQRVRDECGDVGTFQLAGKQVVLLSGSHANEFFFRAGDDDLDQAKAYPFMTPIFGEGVVFDASPERRKEMLHNAALRGEQMKGHAATIEDQVRRMIADWGEAGEIDLLDFFAELTIYTSSACLIGKKFRDQLDGRFAKLYHELERGTDPLAYVDPYLPIESFRRRDEARNGLVALVADIMNGRIANPPTDKSDRDMLDVLIAVKAETGTPRFSADEITGMFISMMFAGHHTSSGTASWTLIELMRHRDAYAAVIDELDELYGDGRSVSFHALRQIPQLENVLKETLRLHPPLIILMRVAKGEFEVQGHRIHEGDLVAASPAISNRIPEDFPDPHDFVPARYEQPRQEDLLNRWTWIPFGAGRHRCVGAAF…
	Mycobacterium tuberculosis 1700745	2660525625	CYP51B1	100	CYP51B1	MSAVALPRVSGGHDEHGHLEEFRTDPIGLMQRVRDECGDVGTFQLAGKQVVLLSGSHANEFFFRAGDDDLDQAKAYPFMTPIFGEGVVFDASPERRKEMLHNAALRGEQMKGHAATIEDQVRRMIADWGEAGEIDLLDFFAELTIYTSSACLIGKKFRDQLDGRFAKLYHELERGTDPLAYVDPYLPIESFRRRDEARNGLVALVADIMNGRIANPPTDKSDRDMLDVLIAVKAETGTPRFSADEITGMFISMMFAGHHTSSGTASWTLIELMRHRDAYAAVIDELDELYGDGRSVSFHALRQIPQLENVLKETLRLHPPLIILMRVAKGEFEVQGHRIHEGDLVAASPAISNRIPEDFPDPHDFVPARYEQPRQEDLLNRWTWIPFGAGRHRCVGAAF…
	Mycobacterium tuberculosis 1700893	2659619537	CYP51B1	100	CYP51B1	MSAVALPRVSGGHDEHGHLEEFRTDPIGLMQRVRDECGDVGTFQLAGKQVVLLSGSHANEFFFRAGDDDLDQAKAYPFMTPIFGEGVVFDASPERRKEMLHNAALRGEQMKGHAATIEDQVRRMIADWGEAGEIDLLDFFAELTIYTSSACLIGKKFRDQLDGRFAKLYHELERGTDPLAYVDPYLPIESFRRRDEARNGLVALVADIMNGRIANPPTDKSDRDMLDVLIAVKAETGTPRFSADEITGMFISMMFAGHHTSSGTASWTLIELMRHRDAYAAVIDELDELYGDGRSVSFHALRQIPQLENVLKETLRLHPPLIILMRVAKGEFEVQGHRIHEGDLVAASPAISNRIPEDFPDPHDFVPARYEQPRQEDLLNRWTWIPFGAGRHRCVGAAF…
	Mycobacterium tuberculosis 1700938	2691680276	CYP51B1	100	CYP51B1	MSAVALPRVSGGHDEHGHLEEFRTDPIGLMQRVRDECGDVGTFQLAGKQVVLLSGSHANEFFFRAGDDDLDQAKAYPFMTPIFGEGVVFDASPERRKEMLHNAALRGEQMKGHAATIEDQVRRMIADWGEAGEIDLLDFFAELTIYTSSACLIGKKFRDQLDGRFAKLYHELERGTDPLAYVDPYLPIESFRRRDEARNGLVALVADIMNGRIANPPTDKSDRDMLDVLIAVKAETGTPRFSADEITGMFISMMFAGHHTSSGTASWTLIELMRHRDAYAAVIDELDELYGDGRSVSFHALRQIPQLENVLKETLRLHPPLIILMRVAKGEFEVQGHRIHEGDLVAASPAISNRIPEDFPDPHDFVPARYEQPRQEDLLNRWTWIPFGAGRHRCVGAAF…
	Mycobacterium tuberculosis 1755BN	2606406009	CYP51B1	100	CYP51B1	MSAVALPRVSGGHDEHGHLEEFRTDPIGLMQRVRDECGDVGTFQLAGKQVVLLSGSHANEFFFRAGDDDLDQAKAYPFMTPIFGEGVVFDASPERRKEMLHNAALRGEQMKGHAATIEDQVRRMIADWGEAGEIDLLDFFAELTIYTSSACLIGKKFRDQLDGRFAKLYHELERGTDPLAYVDPYLPIESFRRRDEARNGLVALVADIMNGRIANPPTDKSDRDMLDVLIAVKAETGTPRFSADEITGMFISMMFAGHHTSSGTASWTLIELMRHRDAYAAVIDELDELYGDGRSVSFHALRQIPQLENVLKETLRLHPPLIILMRVAKGEFEVQGHRIHEGDLVAASPAISNRIPEDFPDPHDFVPARYEQPRQEDLLNRWTWIPFGAGRHRCVGAAF…
	Mycobacterium tuberculosis 18b	2640956016	CYP51B1	100	CYP51B1	MSAVALPRVSGGHDEHGHLEEFRTDPIGLMQRVRDECGDVGTFQLAGKQVVLLSGSHANEFFFRAGDDDLDQAKAYPFMTPIFGEGVVFDASPERRKEMLHNAALRGEQMKGHAATIEDQVRRMIADWGEAGEIDLLDFFAELTIYTSSACLIGKKFRDQLDGRFAKLYHELERGTDPLAYVDPYLPIESFRRRDEARNGLVALVADIMNGRIANPPTDKSDRDMLDVLIAVKAETGTPRFSADEITGMFISMMFAGHHTSSGTASWTLIELMRHRDAYAAVIDELDELYGDGRSVSFHALRQIPQLENVLKETLRLHPPLIILMRVAKGEFEVQGHRIHEGDLVAASPAISNRIPEDFPDPHDFVPARYEQPRQEDLLNRWTWIPFGAGRHRCVGAAF…
	Mycobacterium tuberculosis 200066	2693443572	CYP51B1	100	CYP51B1	MSAVALPRVSGGHDEHGHLEEFRTDPIGLMQRVRDECGDVGTFQLAGKQVVLLSGSHANEFFFRAGDDDLDQAKAYPFMTPIFGEGVVFDASPERRKEMLHNAALRGEQMKGHAATIEDQVRRMIADWGEAGEIDLLDFFAELTIYTSSACLIGKKFRDQLDGRFAKLYHELERGTDPLAYVDPYLPIESFRRRDEARNGLVALVADIMNGRIANPPTDKSDRDMLDVLIAVKAETGTPRFSADEITGMFISMMFAGHHTSSGTASWTLIELMRHRDAYAAVIDELDELYGDGRSVSFHALRQIPQLENVLKETLRLHPPLIILMRVAKGEFEVQGHRIHEGDLVAASPAISNRIPEDFPDPHDFVPARYEQPRQEDLLNRWTWIPFGAGRHRCVGAAF…
	Mycobacterium tuberculosis 200127	2682897451	CYP51B1	100	CYP51B1	MSAVALPRVSGGHDEHGHLEEFRTDPIGLMQRVRDECGDVGTFQLAGKQVVLLSGSHANEFFFRAGDDDLDQAKAYPFMTPIFGEGVVFDASPERRKEMLHNAALRGEQMKGHAATIEDQVRRMIADWGEAGEIDLLDFFAELTIYTSSACLIGKKFRDQLDGRFAKLYHELERGTDPLAYVDPYLPIESFRRRDEARNGLVALVADIMNGRIANPPTDKSDRDMLDVLIAVKAETGTPRFSADEITGMFISMMFAGHHTSSGTASWTLIELMRHRDAYAAVIDELDELYGDGRSVSFHALRQIPQLENVLKETLRLHPPLIILMRVAKGEFEVQGHRIHEGDLVAASPAISNRIPEDFPDPHDFVPARYEQPRQEDLLNRWTWIPFGAGRHRCVGAAF…
	Mycobacterium tuberculosis 200135	2695841972	CYP51B1	100	CYP51B1	MSAVALPRVSGGHDEHGHLEEFRTDPIGLMQRVRDECGDVGTFQLAGKQVVLLSGSHANEFFFRAGDDDLDQAKAYPFMTPIFGEGVVFDASPERRKEMLHNAALRGEQMKGHAATIEDQVRRMIADWGEAGEIDLLDFFAELTIYTSSACLIGKKFRDQLDGRFAKLYHELERGTDPLAYVDPYLPIESFRRRDEARNGLVALVADIMNGRIANPPTDKSDRDMLDVLIAVKAETGTPRFSADEITGMFISMMFAGHHTSSGTASWTLIELMRHRDAYAAVIDELDELYGDGRSVSFHALRQIPQLENVLKETLRLHPPLIILMRVAKGEFEVQGHRIHEGDLVAASPAISNRIPEDFPDPHDFVPARYEQPRQEDLLNRWTWIPFGAGRHRCVGAAF…
	Mycobacterium tuberculosis 200253	2668687908	CYP51B1	100	CYP51B1	MSAVALPRVSGGHDEHGHLEEFRTDPIGLMQRVRDECGDVGTFQLAGKQVVLLSGSHANEFFFRAGDDDLDQAKAYPFMTPIFGEGVVFDASPERRKEMLHNAALRGEQMKGHAATIEDQVRRMIADWGEAGEIDLLDFFAELTIYTSSACLIGKKFRDQLDGRFAKLYHELERGTDPLAYVDPYLPIESFRRRDEARNGLVALVADIMNGRIANPPTDKSDRDMLDVLIAVKAETGTPRFSADEITGMFISMMFAGHHTSSGTASWTLIELMRHRDAYAAVIDELDELYGDGRSVSFHALRQIPQLENVLKETLRLHPPLIILMRVAKGEFEVQGHRIHEGDLVAASPAISNRIPEDFPDPHDFVPARYEQPRQEDLLNRWTWIPFGAGRHRCVGAAF…
	Mycobacterium tuberculosis 200353	2661494721	CYP51B1	100	CYP51B1	MSAVALPRVSGGHDEHGHLEEFRTDPIGLMQRVRDECGDVGTFQLAGKQVVLLSGSHANEFFFRAGDDDLDQAKAYPFMTPIFGEGVVFDASPERRKEMLHNAALRGEQMKGHAATIEDQVRRMIADWGEAGEIDLLDFFAELTIYTSSACLIGKKFRDQLDGRFAKLYHELERGTDPLAYVDPYLPIESFRRRDEARNGLVALVADIMNGRIANPPTDKSDRDMLDVLIAVKAETGTPRFSADEITGMFISMMFAGHHTSSGTASWTLIELMRHRDAYAAVIDELDELYGDGRSVSFHALRQIPQLENVLKETLRLHPPLIILMRVAKGEFEVQGHRIHEGDLVAASPAISNRIPEDFPDPHDFVPARYEQPRQEDLLNRWTWIPFGAGRHRCVGAAF…
	Mycobacterium tuberculosis 200470	2659554546	CYP51B1	100	CYP51B1	MSAVALPRVSGGHDEHGHLEEFRTDPIGLMQRVRDECGDVGTFQLAGKQVVLLSGSHANEFFFRAGDDDLDQAKAYPFMTPIFGEGVVFDASPERRKEMLHNAALRGEQMKGHAATIEDQVRRMIADWGEAGEIDLLDFFAELTIYTSSACLIGKKFRDQLDGRFAKLYHELERGTDPLAYVDPYLPIESFRRRDEARNGLVALVADIMNGRIANPPTDKSDRDMLDVLIAVKAETGTPRFSADEITGMFISMMFAGHHTSSGTASWTLIELMRHRDAYAAVIDELDELYGDGRSVSFHALRQIPQLENVLKETLRLHPPLIILMRVAKGEFEVQGHRIHEGDLVAASPAISNRIPEDFPDPHDFVPARYEQPRQEDLLNRWTWIPFGAGRHRCVGAAF…
	Mycobacterium tuberculosis 200541	2691882955	CYP51B1	100	CYP51B1	MSAVALPRVSGGHDEHGHLEEFRTDPIGLMQRVRDECGDVGTFQLAGKQVVLLSGSHANEFFFRAGDDDLDQAKAYPFMTPIFGEGVVFDASPERRKEMLHNAALRGEQMKGHAATIEDQVRRMIADWGEAGEIDLLDFFAELTIYTSSACLIGKKFRDQLDGRFAKLYHELERGTDPLAYVDPYLPIESFRRRDEARNGLVALVADIMNGRIANPPTDKSDRDMLDVLIAVKAETGTPRFSADEITGMFISMMFAGHHTSSGTASWTLIELMRHRDAYAAVIDELDELYGDGRSVSFHALRQIPQLENVLKETLRLHPPLIILMRVAKGEFEVQGHRIHEGDLVAASPAISNRIPEDFPDPHDFVPARYEQPRQEDLLNRWTWIPFGAGRHRCVGAAF…
	Mycobacterium tuberculosis 200625	2675459495	CYP51B1	100	CYP51B1	MSAVALPRVSGGHDEHGHLEEFRTDPIGLMQRVRDECGDVGTFQLAGKQVVLLSGSHANEFFFRAGDDDLDQAKAYPFMTPIFGEGVVFDASPERRKEMLHNAALRGEQMKGHAATIEDQVRRMIADWGEAGEIDLLDFFAELTIYTSSACLIGKKFRDQLDGRFAKLYHELERGTDPLAYVDPYLPIESFRRRDEARNGLVALVADIMNGRIANPPTDKSDRDMLDVLIAVKAETGTPRFSADEITGMFISMMFAGHHTSSGTASWTLIELMRHRDAYAAVIDELDELYGDGRSVSFHALRQIPQLENVLKETLRLHPPLIILMRVAKGEFEVQGHRIHEGDLVAASPAISNRIPEDFPDPHDFVPARYEQPRQEDLLNRWTWIPFGAGRHRCVGAAF…
	Mycobacterium tuberculosis 201035	2662922266	CYP51B1	100	CYP51B1	MSAVALPRVSGGHDEHGHLEEFRTDPIGLMQRVRDECGDVGTFQLAGKQVVLLSGSHANEFFFRAGDDDLDQAKAYPFMTPIFGEGVVFDASPERRKEMLHNAALRGEQMKGHAATIEDQVRRMIADWGEAGEIDLLDFFAELTIYTSSACLIGKKFRDQLDGRFAKLYHELERGTDPLAYVDPYLPIESFRRRDEARNGLVALVADIMNGRIANPPTDKSDRDMLDVLIAVKAETGTPRFSADEITGMFISMMFAGHHTSSGTASWTLIELMRHRDAYAAVIDELDELYGDGRSVSFHALRQIPQLENVLKETLRLHPPLIILMRVAKGEFEVQGHRIHEGDLVAASPAISNRIPEDFPDPHDFVPARYEQPRQEDLLNRWTWIPFGAGRHRCVGAAF…
	Mycobacterium tuberculosis 201113	2666293557	CYP51B1	100	CYP51B1	MSAVALPRVSGGHDEHGHLEEFRTDPIGLMQRVRDECGDVGTFQLAGKQVVLLSGSHANEFFFRAGDDDLDQAKAYPFMTPIFGEGVVFDASPERRKEMLHNAALRGEQMKGHAATIEDQVRRMIADWGEAGEIDLLDFFAELTIYTSSACLIGKKFRDQLDGRFAKLYHELERGTDPLAYVDPYLPIESFRRRDEARNGLVALVADIMNGRIANPPTDKSDRDMLDVLIAVKAETGTPRFSADEITGMFISMMFAGHHTSSGTASWTLIELMRHRDAYAAVIDELDELYGDGRSVSFHALRQIPQLENVLKETLRLHPPLIILMRVAKGEFEVQGHRIHEGDLVAASPAISNRIPEDFPDPHDFVPARYEQPRQEDLLNRWTWIPFGAGRHRCVGAAF…
	Mycobacterium tuberculosis 201127	2702146509	CYP51B1	100	CYP51B1	MSAVALPRVSGGHDEHGHLEEFRTDPIGLMQRVRDECGDVGTFQLAGKQVVLLSGSHANEFFFRAGDDDLDQAKAYPFMTPIFGEGVVFDASPERRKEMLHNAALRGEQMKGHAATIEDQVRRMIADWGEAGEIDLLDFFAELTIYTSSACLIGKKFRDQLDGRFAKLYHELERGTDPLAYVDPYLPIESFRRRDEARNGLVALVADIMNGRIANPPTDKSDRDMLDVLIAVKAETGTPRFSADEITGMFISMMFAGHHTSSGTASWTLIELMRHRDAYAAVIDELDELYGDGRSVSFHALRQIPQLENVLKETLRLHPPLIILMRVAKGEFEVQGHRIHEGDLVAASPAISNRIPEDFPDPHDFVPARYEQPRQEDLLNRWTWIPFGAGRHRCVGAAF…
	Mycobacterium tuberculosis 201150	2682906078	CYP51B1	100	CYP51B1	MSAVALPRVSGGHDEHGHLEEFRTDPIGLMQRVRDECGDVGTFQLAGKQVVLLSGSHANEFFFRAGDDDLDQAKAYPFMTPIFGEGVVFDASPERRKEMLHNAALRGEQMKGHAATIEDQVRRMIADWGEAGEIDLLDFFAELTIYTSSACLIGKKFRDQLDGRFAKLYHELERGTDPLAYVDPYLPIESFRRRDEARNGLVALVADIMNGRIANPPTDKSDRDMLDVLIAVKAETGTPRFSADEITGMFISMMFAGHHTSSGTASWTLIELMRHRDAYAAVIDELDELYGDGRSVSFHALRQIPQLENVLKETLRLHPPLIILMRVAKGEFEVQGHRIHEGDLVAASPAISNRIPEDFPDPHDFVPARYEQPRQEDLLNRWTWIPFGAGRHRCVGAAF…
	Mycobacterium tuberculosis 201314	2665806669	CYP51B1	100	CYP51B1	MSAVALPRVSGGHDEHGHLEEFRTDPIGLMQRVRDECGDVGTFQLAGKQVVLLSGSHANEFFFRAGDDDLDQAKAYPFMTPIFGEGVVFDASPERRKEMLHNAALRGEQMKGHAATIEDQVRRMIADWGEAGEIDLLDFFAELTIYTSSACLIGKKFRDQLDGRFAKLYHELERGTDPLAYVDPYLPIESFRRRDEARNGLVALVADIMNGRIANPPTDKSDRDMLDVLIAVKAETGTPRFSADEITGMFISMMFAGHHTSSGTASWTLIELMRHRDAYAAVIDELDELYGDGRSVSFHALRQIPQLENVLKETLRLHPPLIILMRVAKGEFEVQGHRIHEGDLVAASPAISNRIPEDFPDPHDFVPARYEQPRQEDLLNRWTWIPFGAGRHRCVGAAF…
	Mycobacterium tuberculosis 201366	2660484988	CYP51B1	100	CYP51B1	MSAVALPRVSGGHDEHGHLEEFRTDPIGLMQRVRDECGDVGTFQLAGKQVVLLSGSHANEFFFRAGDDDLDQAKAYPFMTPIFGEGVVFDASPERRKEMLHNAALRGEQMKGHAATIEDQVRRMIADWGEAGEIDLLDFFAELTIYTSSACLIGKKFRDQLDGRFAKLYHELERGTDPLAYVDPYLPIESFRRRDEARNGLVALVADIMNGRIANPPTDKSDRDMLDVLIAVKAETGTPRFSADEITGMFISMMFAGHHTSSGTASWTLIELMRHRDAYAAVIDELDELYGDGRSVSFHALRQIPQLENVLKETLRLHPPLIILMRVAKGEFEVQGHRIHEGDLVAASPAISNRIPEDFPDPHDFVPARYEQPRQEDLLNRWTWIPFGAGRHRCVGAAF…
	Mycobacterium tuberculosis 201404	2673357555	CYP51B1	100	CYP51B1	MSAVALPRVSGGHDEHGHLEEFRTDPIGLMQRVRDECGDVGTFQLAGKQVVLLSGSHANEFFFRAGDDDLDQAKAYPFMTPIFGEGVVFDASPERRKEMLHNAALRGEQMKGHAATIEDQVRRMIADWGEAGEIDLLDFFAELTIYTSSACLIGKKFRDQLDGRFAKLYHELERGTDPLAYVDPYLPIESFRRRDEARNGLVALVADIMNGRIANPPTDKSDRDMLDVLIAVKAETGTPRFSADEITGMFISMMFAGHHTSSGTASWTLIELMRHRDAYAAVIDELDELYGDGRSVSFHALRQIPQLENVLKETLRLHPPLIILMRVAKGEFEVQGHRIHEGDLVAASPAISNRIPEDFPDPHDFVPARYEQPRQEDLLNRWTWIPFGAGRHRCVGAAF…
	Mycobacterium tuberculosis 201457	2658053307	CYP51B1	100	CYP51B1	MSAVALPRVSGGHDEHGHLEEFRTDPIGLMQRVRDECGDVGTFQLAGKQVVLLSGSHANEFFFRAGDDDLDQAKAYPFMTPIFGEGVVFDASPERRKEMLHNAALRGEQMKGHAATIEDQVRRMIADWGEAGEIDLLDFFAELTIYTSSACLIGKKFRDQLDGRFAKLYHELERGTDPLAYVDPYLPIESFRRRDEARNGLVALVADIMNGRIANPPTDKSDRDMLDVLIAVKAETGTPRFSADEITGMFISMMFAGHHTSSGTASWTLIELMRHRDAYAAVIDELDELYGDGRSVSFHALRQIPQLENVLKETLRLHPPLIILMRVAKGEFEVQGHRIHEGDLVAASPAISNRIPEDFPDPHDFVPARYEQPRQEDLLNRWTWIPFGAGRHRCVGAAF…
	Mycobacterium tuberculosis 2074CJ	2621725868	CYP51B1	100	CYP51B1	MSAVALPRVSGGHDEHGHLEEFRTDPIGLMQRVRDECGDVGTFQLAGKQVVLLSGSHANEFFFRAGDDDLDQAKAYPFMTPIFGEGVVFDASPERRKEMLHNAALRGEQMKGHAATIEDQVRRMIADWGEAGEIDLLDFFAELTIYTSSACLIGKKFRDQLDGRFAKLYHELERGTDPLAYVDPYLPIESFRRRDEARNGLVALVADIMNGRIANPPTDKSDRDMLDVLIAVKAETGTPRFSADEITGMFISMMFAGHHTSSGTASWTLIELMRHRDAYAAVIDELDELYGDGRSVSFHALRQIPQLENVLKETLRLHPPLIILMRVAKGEFEVQGHRIHEGDLVAASPAISNRIPEDFPDPHDFVPARYEQPRQEDLLNRWTWIPFGAGRHRCVGAAF…
	Mycobacterium tuberculosis 2088HD	2621759165	CYP51B1	100	CYP51B1	MSAVALPRVSGGHDEHGHLEEFRTDPIGLMQRVRDECGDVGTFQLAGKQVVLLSGSHANEFFFRAGDDDLDQAKAYPFMTPIFGEGVVFDASPERRKEMLHNAALRGEQMKGHAATIEDQVRRMIADWGEAGEIDLLDFFAELTIYTSSACLIGKKFRDQLDGRFAKLYHELERGTDPLAYVDPYLPIESFRRRDEARNGLVALVADIMNGRIANPPTDKSDRDMLDVLIAVKAETGTPRFSADEITGMFISMMFAGHHTSSGTASWTLIELMRHRDAYAAVIDELDELYGDGRSVSFHALRQIPQLENVLKETLRLHPPLIILMRVAKGEFEVQGHRIHEGDLVAASPAISNRIPEDFPDPHDFVPARYEQPRQEDLLNRWTWIPFGAGRHRCVGAAF…
	Mycobacterium tuberculosis 2089HD	2621755433	CYP51B1	100	CYP51B1	MSAVALPRVSGGHDEHGHLEEFRTDPIGLMQRVRDECGDVGTFQLAGKQVVLLSGSHANEFFFRAGDDDLDQAKAYPFMTPIFGEGVVFDASPERRKEMLHNAALRGEQMKGHAATIEDQVRRMIADWGEAGEIDLLDFFAELTIYTSSACLIGKKFRDQLDGRFAKLYHELERGTDPLAYVDPYLPIESFRRRDEARNGLVALVADIMNGRIANPPTDKSDRDMLDVLIAVKAETGTPRFSADEITGMFISMMFAGHHTSSGTASWTLIELMRHRDAYAAVIDELDELYGDGRSVSFHALRQIPQLENVLKETLRLHPPLIILMRVAKGEFEVQGHRIHEGDLVAASPAISNRIPEDFPDPHDFVPARYEQPRQEDLLNRWTWIPFGAGRHRCVGAAF…
	Mycobacterium tuberculosis 2091HD	2584729146	CYP51B1	100	CYP51B1	MSAVALPRVSGGHDEHGHLEEFRTDPIGLMQRVRDECGDVGTFQLAGKQVVLLSGSHANEFFFRAGDDDLDQAKAYPFMTPIFGEGVVFDASPERRKEMLHNAALRGEQMKGHAATIEDQVRRMIADWGEAGEIDLLDFFAELTIYTSSACLIGKKFRDQLDGRFAKLYHELERGTDPLAYVDPYLPIESFRRRDEARNGLVALVADIMNGRIANPPTDKSDRDMLDVLIAVKAETGTPRFSADEITGMFISMMFAGHHTSSGTASWTLIELMRHRDAYAAVIDELDELYGDGRSVSFHALRQIPQLENVLKETLRLHPPLIILMRVAKGEFEVQGHRIHEGDLVAASPAISNRIPEDFPDPHDFVPARYEQPRQEDLLNRWTWIPFGAGRHRCVGAAF…
	Mycobacterium tuberculosis 2092HD	2635595682	CYP51B1	100	CYP51B1	MSAVALPRVSGGHDEHGHLEEFRTDPIGLMQRVRDECGDVGTFQLAGKQVVLLSGSHANEFFFRAGDDDLDQAKAYPFMTPIFGEGVVFDASPERRKEMLHNAALRGEQMKGHAATIEDQVRRMIADWGEAGEIDLLDFFAELTIYTSSACLIGKKFRDQLDGRFAKLYHELERGTDPLAYVDPYLPIESFRRRDEARNGLVALVADIMNGRIANPPTDKSDRDMLDVLIAVKAETGTPRFSADEITGMFISMMFAGHHTSSGTASWTLIELMRHRDAYAAVIDELDELYGDGRSVSFHALRQIPQLENVLKETLRLHPPLIILMRVAKGEFEVQGHRIHEGDLVAASPAISNRIPEDFPDPHDFVPARYEQPRQEDLLNRWTWIPFGAGRHRCVGAAF…
	Mycobacterium tuberculosis 2093HD	2621751194	CYP51B1	100	CYP51B1	MSAVALPRVSGGHDEHGHLEEFRTDPIGLMQRVRDECGDVGTFQLAGKQVVLLSGSHANEFFFRAGDDDLDQAKAYPFMTPIFGEGVVFDASPERRKEMLHNAALRGEQMKGHAATIEDQVRRMIADWGEAGEIDLLDFFAELTIYTSSACLIGKKFRDQLDGRFAKLYHELERGTDPLAYVDPYLPIESFRRRDEARNGLVALVADIMNGRIANPPTDKSDRDMLDVLIAVKAETGTPRFSADEITGMFISMMFAGHHTSSGTASWTLIELMRHRDAYAAVIDELDELYGDGRSVSFHALRQIPQLENVLKETLRLHPPLIILMRVAKGEFEVQGHRIHEGDLVAASPAISNRIPEDFPDPHDFVPARYEQPRQEDLLNRWTWIPFGAGRHRCVGAAF…
	Mycobacterium tuberculosis 2094HD	2577146114	CYP51B1	100	CYP51B1	MSAVALPRVSGGHDEHGHLEEFRTDPIGLMQRVRDECGDVGTFQLAGKQVVLLSGSHANEFFFRAGDDDLDQAKAYPFMTPIFGEGVVFDASPERRKEMLHNAALRGEQMKGHAATIEDQVRRMIADWGEAGEIDLLDFFAELTIYTSSACLIGKKFRDQLDGRFAKLYHELERGTDPLAYVDPYLPIESFRRRDEARNGLVALVADIMNGRIANPPTDKSDRDMLDVLIAVKAETGTPRFSADEITGMFISMMFAGHHTSSGTASWTLIELMRHRDAYAAVIDELDELYGDGRSVSFHALRQIPQLENVLKETLRLHPPLIILMRVAKGEFEVQGHRIHEGDLVAASPAISNRIPEDFPDPHDFVPARYEQPRQEDLLNRWTWIPFGAGRHRCVGAAF…
	Mycobacterium tuberculosis 2097HD	2606401658	CYP51B1	100	CYP51B1	MSAVALPRVSGGHDEHGHLEEFRTDPIGLMQRVRDECGDVGTFQLAGKQVVLLSGSHANEFFFRAGDDDLDQAKAYPFMTPIFGEGVVFDASPERRKEMLHNAALRGEQMKGHAATIEDQVRRMIADWGEAGEIDLLDFFAELTIYTSSACLIGKKFRDQLDGRFAKLYHELERGTDPLAYVDPYLPIESFRRRDEARNGLVALVADIMNGRIANPPTDKSDRDMLDVLIAVKAETGTPRFSADEITGMFISMMFAGHHTSSGTASWTLIELMRHRDAYAAVIDELDELYGDGRSVSFHALRQIPQLENVLKETLRLHPPLIILMRVAKGEFEVQGHRIHEGDLVAASPAISNRIPEDFPDPHDFVPARYEQPRQEDLLNRWTWIPFGAGRHRCVGAAF…
	Mycobacterium tuberculosis 2099HD	2606397103	CYP51B1	100	CYP51B1	MSAVALPRVSGGHDEHGHLEEFRTDPIGLMQRVRDECGDVGTFQLAGKQVVLLSGSHANEFFFRAGDDDLDQAKAYPFMTPIFGEGVVFDASPERRKEMLHNAALRGEQMKGHAATIEDQVRRMIADWGEAGEIDLLDFFAELTIYTSSACLIGKKFRDQLDGRFAKLYHELERGTDPLAYVDPYLPIESFRRRDEARNGLVALVADIMNGRIANPPTDKSDRDMLDVLIAVKAETGTPRFSADEITGMFISMMFAGHHTSSGTASWTLIELMRHRDAYAAVIDELDELYGDGRSVSFHALRQIPQLENVLKETLRLHPPLIILMRVAKGEFEVQGHRIHEGDLVAASPAISNRIPEDFPDPHDFVPARYEQPRQEDLLNRWTWIPFGAGRHRCVGAAF…
	Mycobacterium tuberculosis 210 NZ_ADAB01000120	647209221	CYP51B1	100	CYP51B1	MSAVALPRVSGGHDEHGHLEEFRTDPIGLMQRVRDECGDVGTFQLAGKQVVLLSGSHANEFFFRAGDDDLDQAKAYPFMTPIFGEGVVFDASPERRKEMLHNAALRGEQMKGHAATIEDQVRRMIADWGEAGEIDLLDFFAELTIYTSSACLIGKKFRDQLDGRFAKLYHELERGTDPLAYVDPYLPIESFRRRDEARNGLVALVADIMNGRIANPPTDKSDRDMLDVLIAVKAETGTPRFSADEITGMFISMMFAGHHTSSGTASWTLIELMRHRDAYAAVIDELDELYGDGRSVSFHALRQIPQLENVLKETLRLHPPLIILMRVAKGEFEVQGHRIHEGDLVAASPAISNRIPEDFPDPHDFVPARYEQPRQEDLLNRWTWIPFGAGRHRCVGAAF…
	Mycobacterium tuberculosis 2100HD	2606481207	CYP51B1	100	CYP51B1	MSAVALPRVSGGHDEHGHLEEFRTDPIGLMQRVRDECGDVGTFQLAGKQVVLLSGSHANEFFFRAGDDDLDQAKAYPFMTPIFGEGVVFDASPERRKEMLHNAALRGEQMKGHAATIEDQVRRMIADWGEAGEIDLLDFFAELTIYTSSACLIGKKFRDQLDGRFAKLYHELERGTDPLAYVDPYLPIESFRRRDEARNGLVALVADIMNGRIANPPTDKSDRDMLDVLIAVKAETGTPRFSADEITGMFISMMFAGHHTSSGTASWTLIELMRHRDAYAAVIDELDELYGDGRSVSFHALRQIPQLENVLKETLRLHPPLIILMRVAKGEFEVQGHRIHEGDLVAASPAISNRIPEDFPDPHDFVPARYEQPRQEDLLNRWTWIPFGAGRHRCVGAAF…
	Mycobacterium tuberculosis 2101HD	2621742032	CYP51B1	100	CYP51B1	MSAVALPRVSGGHDEHGHLEEFRTDPIGLMQRVRDECGDVGTFQLAGKQVVLLSGSHANEFFFRAGDDDLDQAKAYPFMTPIFGEGVVFDASPERRKEMLHNAALRGEQMKGHAATIEDQVRRMIADWGEAGEIDLLDFFAELTIYTSSACLIGKKFRDQLDGRFAKLYHELERGTDPLAYVDPYLPIESFRRRDEARNGLVALVADIMNGRIANPPTDKSDRDMLDVLIAVKAETGTPRFSADEITGMFISMMFAGHHTSSGTASWTLIELMRHRDAYAAVIDELDELYGDGRSVSFHALRQIPQLENVLKETLRLHPPLIILMRVAKGEFEVQGHRIHEGDLVAASPAISNRIPEDFPDPHDFVPARYEQPRQEDLLNRWTWIPFGAGRHRCVGAAF…
	Mycobacterium tuberculosis 2104HD	2606385028	CYP51B1	100	CYP51B1	MSAVALPRVSGGHDEHGHLEEFRTDPIGLMQRVRDECGDVGTFQLAGKQVVLLSGSHANEFFFRAGDDDLDQAKAYPFMTPIFGEGVVFDASPERRKEMLHNAALRGEQMKGHAATIEDQVRRMIADWGEAGEIDLLDFFAELTIYTSSACLIGKKFRDQLDGRFAKLYHELERGTDPLAYVDPYLPIESFRRRDEARNGLVALVADIMNGRIANPPTDKSDRDMLDVLIAVKAETGTPRFSADEITGMFISMMFAGHHTSSGTASWTLIELMRHRDAYAAVIDELDELYGDGRSVSFHALRQIPQLENVLKETLRLHPPLIILMRVAKGEFEVQGHRIHEGDLVAASPAISNRIPEDFPDPHDFVPARYEQPRQEDLLNRWTWIPFGAGRHRCVGAAF…
	Mycobacterium tuberculosis 2196MM	2621747296	CYP51B1	100	CYP51B1	MSAVALPRVSGGHDEHGHLEEFRTDPIGLMQRVRDECGDVGTFQLAGKQVVLLSGSHANEFFFRAGDDDLDQAKAYPFMTPIFGEGVVFDASPERRKEMLHNAALRGEQMKGHAATIEDQVRRMIADWGEAGEIDLLDFFAELTIYTSSACLIGKKFRDQLDGRFAKLYHELERGTDPLAYVDPYLPIESFRRRDEARNGLVALVADIMNGRIANPPTDKSDRDMLDVLIAVKAETGTPRFSADEITGMFISMMFAGHHTSSGTASWTLIELMRHRDAYAAVIDELDELYGDGRSVSFHALRQIPQLENVLKETLRLHPPLIILMRVAKGEFEVQGHRIHEGDLVAASPAISNRIPEDFPDPHDFVPARYEQPRQEDLLNRWTWIPFGAGRHRCVGAAF…
	Mycobacterium tuberculosis 22103	2688926590	CYP51B1	100	CYP51B1	MSAVALPRVSGGHDEHGHLEEFRTDPIGLMQRVRDECGDVGTFQLAGKQVVLLSGSHANEFFFRAGDDDLDQAKAYPFMTPIFGEGVVFDASPERRKEMLHNAALRGEQMKGHAATIEDQVRRMIADWGEAGEIDLLDFFAELTIYTSSACLIGKKFRDQLDGRFAKLYHELERGTDPLAYVDPYLPIESFRRRDEARNGLVALVADIMNGRIANPPTDKSDRDMLDVLIAVKAETGTPRFSADEITGMFISMMFAGHHTSSGTASWTLIELMRHRDAYAAVIDELDELYGDGRSVSFHALRQIPQLENVLKETLRLHPPLIILMRVAKGEFEVQGHRIHEGDLVAASPAISNRIPEDFPDPHDFVPARYEQPRQEDLLNRWTWIPFGAGRHRCVGAAF…
	Mycobacterium tuberculosis 22115	2688941471	CYP51B1	100	CYP51B1	MSAVALPRVSGGHDEHGHLEEFRTDPIGLMQRVRDECGDVGTFQLAGKQVVLLSGSHANEFFFRAGDDDLDQAKAYPFMTPIFGEGVVFDASPERRKEMLHNAALRGEQMKGHAATIEDQVRRMIADWGEAGEIDLLDFFAELTIYTSSACLIGKKFRDQLDGRFAKLYHELERGTDPLAYVDPYLPIESFRRRDEARNGLVALVADIMNGRIANPPTDKSDRDMLDVLIAVKAETGTPRFSADEITGMFISMMFAGHHTSSGTASWTLIELMRHRDAYAAVIDELDELYGDGRSVSFHALRQIPQLENVLKETLRLHPPLIILMRVAKGEFEVQGHRIHEGDLVAASPAISNRIPEDFPDPHDFVPARYEQPRQEDLLNRWTWIPFGAGRHRCVGAAF…
	Mycobacterium tuberculosis 2228BH	2621734589	CYP51B1	100	CYP51B1	MSAVALPRVSGGHDEHGHLEEFRTDPIGLMQRVRDECGDVGTFQLAGKQVVLLSGSHANEFFFRAGDDDLDQAKAYPFMTPIFGEGVVFDASPERRKEMLHNAALRGEQMKGHAATIEDQVRRMIADWGEAGEIDLLDFFAELTIYTSSACLIGKKFRDQLDGRFAKLYHELERGTDPLAYVDPYLPIESFRRRDEARNGLVALVADIMNGRIANPPTDKSDRDMLDVLIAVKAETGTPRFSADEITGMFISMMFAGHHTSSGTASWTLIELMRHRDAYAAVIDELDELYGDGRSVSFHALRQIPQLENVLKETLRLHPPLIILMRVAKGEFEVQGHRIHEGDLVAASPAISNRIPEDFPDPHDFVPARYEQPRQEDLLNRWTWIPFGAGRHRCVGAAF…
	Mycobacterium tuberculosis 2229BH	2633602287	CYP51B1	100	CYP51B1	MSAVALPRVSGGHDEHGHLEEFRTDPIGLMQRVRDECGDVGTFQLAGKQVVLLSGSHANEFFFRAGDDDLDQAKAYPFMTPIFGEGVVFDASPERRKEMLHNAALRGEQMKGHAATIEDQVRRMIADWGEAGEIDLLDFFAELTIYTSSACLIGKKFRDQLDGRFAKLYHELERGTDPLAYVDPYLPIESFRRRDEARNGLVALVADIMNGRIANPPTDKSDRDMLDVLIAVKAETGTPRFSADEITGMFISMMFAGHHTSSGTASWTLIELMRHRDAYAAVIDELDELYGDGRSVSFHALRQIPQLENVLKETLRLHPPLIILMRVAKGEFEVQGHRIHEGDLVAASPAISNRIPEDFPDPHDFVPARYEQPRQEDLLNRWTWIPFGAGRHRCVGAAF…
	Mycobacterium tuberculosis 2230BH	2621730354	CYP51B1	100	CYP51B1	MSAVALPRVSGGHDEHGHLEEFRTDPIGLMQRVRDECGDVGTFQLAGKQVVLLSGSHANEFFFRAGDDDLDQAKAYPFMTPIFGEGVVFDASPERRKEMLHNAALRGEQMKGHAATIEDQVRRMIADWGEAGEIDLLDFFAELTIYTSSACLIGKKFRDQLDGRFAKLYHELERGTDPLAYVDPYLPIESFRRRDEARNGLVALVADIMNGRIANPPTDKSDRDMLDVLIAVKAETGTPRFSADEITGMFISMMFAGHHTSSGTASWTLIELMRHRDAYAAVIDELDELYGDGRSVSFHALRQIPQLENVLKETLRLHPPLIILMRVAKGEFEVQGHRIHEGDLVAASPAISNRIPEDFPDPHDFVPARYEQPRQEDLLNRWTWIPFGAGRHRCVGAAF…
	Mycobacterium tuberculosis 2231BH	2647566546	CYP51B1	100	CYP51B1	MSAVALPRVSGGHDEHGHLEEFRTDPIGLMQRVRDECGDVGTFQLAGKQVVLLSGSHANEFFFRAGDDDLDQAKAYPFMTPIFGEGVVFDASPERRKEMLHNAALRGEQMKGHAATIEDQVRRMIADWGEAGEIDLLDFFAELTIYTSSACLIGKKFRDQLDGRFAKLYHELERGTDPLAYVDPYLPIESFRRRDEARNGLVALVADIMNGRIANPPTDKSDRDMLDVLIAVKAETGTPRFSADEITGMFISMMFAGHHTSSGTASWTLIELMRHRDAYAAVIDELDELYGDGRSVSFHALRQIPQLENVLKETLRLHPPLIILMRVAKGEFEVQGHRIHEGDLVAASPAISNRIPEDFPDPHDFVPARYEQPRQEDLLNRWTWIPFGAGRHRCVGAAF…
	Mycobacterium tuberculosis 2233BH	2621719398	CYP51B1	100	CYP51B1	MSAVALPRVSGGHDEHGHLEEFRTDPIGLMQRVRDECGDVGTFQLAGKQVVLLSGSHANEFFFRAGDDDLDQAKAYPFMTPIFGEGVVFDASPERRKEMLHNAALRGEQMKGHAATIEDQVRRMIADWGEAGEIDLLDFFAELTIYTSSACLIGKKFRDQLDGRFAKLYHELERGTDPLAYVDPYLPIESFRRRDEARNGLVALVADIMNGRIANPPTDKSDRDMLDVLIAVKAETGTPRFSADEITGMFISMMFAGHHTSSGTASWTLIELMRHRDAYAAVIDELDELYGDGRSVSFHALRQIPQLENVLKETLRLHPPLIILMRVAKGEFEVQGHRIHEGDLVAASPAISNRIPEDFPDPHDFVPARYEQPRQEDLLNRWTWIPFGAGRHRCVGAAF…
	Mycobacterium tuberculosis 2242	2687549710	CYP51B1	100	CYP51B1	MSAVALPRVSGGHDEHGHLEEFRTDPIGLMQRVRDECGDVGTFQLAGKQVVLLSGSHANEFFFRAGDDDLDQAKAYPFMTPIFGEGVVFDASPERRKEMLHNAALRGEQMKGHAATIEDQVRRMIADWGEAGEIDLLDFFAELTIYTSSACLIGKKFRDQLDGRFAKLYHELERGTDPLAYVDPYLPIESFRRRDEARNGLVALVADIMNGRIANPPTDKSDRDMLDVLIAVKAETGTPRFSADEITGMFISMMFAGHHTSSGTASWTLIELMRHRDAYAAVIDELDELYGDGRSVSFHALRQIPQLENVLKETLRLHPPLIILMRVAKGEFEVQGHRIHEGDLVAASPAISNRIPEDFPDPHDFVPARYEQPRQEDLLNRWTWIPFGAGRHRCVGAAF…
	Mycobacterium tuberculosis 2279	2686588880	CYP51B1	100	CYP51B1	MSAVALPRVSGGHDEHGHLEEFRTDPIGLMQRVRDECGDVGTFQLAGKQVVLLSGSHANEFFFRAGDDDLDQAKAYPFMTPIFGEGVVFDASPERRKEMLHNAALRGEQMKGHAATIEDQVRRMIADWGEAGEIDLLDFFAELTIYTSSACLIGKKFRDQLDGRFAKLYHELERGTDPLAYVDPYLPIESFRRRDEARNGLVALVADIMNGRIANPPTDKSDRDMLDVLIAVKAETGTPRFSADEITGMFISMMFAGHHTSSGTASWTLIELMRHRDAYAAVIDELDELYGDGRSVSFHALRQIPQLENVLKETLRLHPPLIILMRVAKGEFEVQGHRIHEGDLVAASPAISNRIPEDFPDPHDFVPARYEQPRQEDLLNRWTWIPFGAGRHRCVGAAF…
	Mycobacterium tuberculosis 2482AR	2606393159	CYP51B1	100	CYP51B1	MSAVALPRVSGGHDEHGHLEEFRTDPIGLMQRVRDECGDVGTFQLAGKQVVLLSGSHANEFFFRAGDDDLDQAKAYPFMTPIFGEGVVFDASPERRKEMLHNAALRGEQMKGHAATIEDQVRRMIADWGEAGEIDLLDFFAELTIYTSSACLIGKKFRDQLDGRFAKLYHELERGTDPLAYVDPYLPIESFRRRDEARNGLVALVADIMNGRIANPPTDKSDRDMLDVLIAVKAETGTPRFSADEITGMFISMMFAGHHTSSGTASWTLIELMRHRDAYAAVIDELDELYGDGRSVSFHALRQIPQLENVLKETLRLHPPLIILMRVAKGEFEVQGHRIHEGDLVAASPAISNRIPEDFPDPHDFVPARYEQPRQEDLLNRWTWIPFGAGRHRCVGAAF…
	Mycobacterium tuberculosis 2483AR	2575165633	CYP51B1	100	CYP51B1	MSAVALPRVSGGHDEHGHLEEFRTDPIGLMQRVRDECGDVGTFQLAGKQVVLLSGSHANEFFFRAGDDDLDQAKAYPFMTPIFGEGVVFDASPERRKEMLHNAALRGEQMKGHAATIEDQVRRMIADWGEAGEIDLLDFFAELTIYTSSACLIGKKFRDQLDGRFAKLYHELERGTDPLAYVDPYLPIESFRRRDEARNGLVALVADIMNGRIANPPTDKSDRDMLDVLIAVKAETGTPRFSADEITGMFISMMFAGHHTSSGTASWTLIELMRHRDAYAAVIDELDELYGDGRSVSFHALRQIPQLENVLKETLRLHPPLIILMRVAKGEFEVQGHRIHEGDLVAASPAISNRIPEDFPDPHDFVPARYEQPRQEDLLNRWTWIPFGAGRHRCVGAAF…
	Mycobacterium tuberculosis 2484AR	2606389259	CYP51B1	100	CYP51B1	MSAVALPRVSGGHDEHGHLEEFRTDPIGLMQRVRDECGDVGTFQLAGKQVVLLSGSHANEFFFRAGDDDLDQAKAYPFMTPIFGEGVVFDASPERRKEMLHNAALRGEQMKGHAATIEDQVRRMIADWGEAGEIDLLDFFAELTIYTSSACLIGKKFRDQLDGRFAKLYHELERGTDPLAYVDPYLPIESFRRRDEARNGLVALVADIMNGRIANPPTDKSDRDMLDVLIAVKAETGTPRFSADEITGMFISMMFAGHHTSSGTASWTLIELMRHRDAYAAVIDELDELYGDGRSVSFHALRQIPQLENVLKETLRLHPPLIILMRVAKGEFEVQGHRIHEGDLVAASPAISNRIPEDFPDPHDFVPARYEQPRQEDLLNRWTWIPFGAGRHRCVGAAF…
	Mycobacterium tuberculosis 2485AR	2606477585	CYP51B1	100	CYP51B1	MSAVALPRVSGGHDEHGHLEEFRTDPIGLMQRVRDECGDVGTFQLAGKQVVLLSGSHANEFFFRAGDDDLDQAKAYPFMTPIFGEGVVFDASPERRKEMLHNAALRGEQMKGHAATIEDQVRRMIADWGEAGEIDLLDFFAELTIYTSSACLIGKKFRDQLDGRFAKLYHELERGTDPLAYVDPYLPIESFRRRDEARNGLVALVADIMNGRIANPPTDKSDRDMLDVLIAVKAETGTPRFSADEITGMFISMMFAGHHTSSGTASWTLIELMRHRDAYAAVIDELDELYGDGRSVSFHALRQIPQLENVLKETLRLHPPLIILMRVAKGEFEVQGHRIHEGDLVAASPAISNRIPEDFPDPHDFVPARYEQPRQEDLLNRWTWIPFGAGRHRCVGAAF…
	Mycobacterium tuberculosis 2489	2621718118	CYP51B1	100	CYP51B1	MSAVALPRVSGGHDEHGHLEEFRTDPIGLMQRVRDECGDVGTFQLAGKQVVLLSGSHANEFFFRAGDDDLDQAKAYPFMTPIFGEGVVFDASPERRKEMLHNAALRGEQMKGHAATIEDQVRRMIADWGEAGEIDLLDFFAELTIYTSSACLIGKKFRDQLDGRFAKLYHELERGTDPLAYVDPYLPIESFRRRDEARNGLVALVADIMNGRIANPPTDKSDRDMLDVLIAVKAETGTPRFSADEITGMFISMMFAGHHTSSGTASWTLIELMRHRDAYAAVIDELDELYGDGRSVSFHALRQIPQLENVLKETLRLHPPLIILMRVAKGEFEVQGHRIHEGDLVAASPAISNRIPEDFPDPHDFVPARYEQPRQEDLLNRWTWIPFGAGRHRCVGAAF…
	Mycobacterium tuberculosis 2541MS	2576374980	CYP51B1	100	CYP51B1	MSAVALPRVSGGHDEHGHLEEFRTDPIGLMQRVRDECGDVGTFQLAGKQVVLLSGSHANEFFFRAGDDDLDQAKAYPFMTPIFGEGVVFDASPERRKEMLHNAALRGEQMKGHAATIEDQVRRMIADWGEAGEIDLLDFFAELTIYTSSACLIGKKFRDQLDGRFAKLYHELERGTDPLAYVDPYLPIESFRRRDEARNGLVALVADIMNGRIANPPTDKSDRDMLDVLIAVKAETGTPRFSADEITGMFISMMFAGHHTSSGTASWTLIELMRHRDAYAAVIDELDELYGDGRSVSFHALRQIPQLENVLKETLRLHPPLIILMRVAKGEFEVQGHRIHEGDLVAASPAISNRIPEDFPDPHDFVPARYEQPRQEDLLNRWTWIPFGAGRHRCVGAAF…
	Mycobacterium tuberculosis 2542MS	2630528122	CYP51B1	100	CYP51B1	MSAVALPRVSGGHDEHGHLEEFRTDPIGLMQRVRDECGDVGTFQLAGKQVVLLSGSHANEFFFRAGDDDLDQAKAYPFMTPIFGEGVVFDASPERRKEMLHNAALRGEQMKGHAATIEDQVRRMIADWGEAGEIDLLDFFAELTIYTSSACLIGKKFRDQLDGRFAKLYHELERGTDPLAYVDPYLPIESFRRRDEARNGLVALVADIMNGRIANPPTDKSDRDMLDVLIAVKAETGTPRFSADEITGMFISMMFAGHHTSSGTASWTLIELMRHRDAYAAVIDELDELYGDGRSVSFHALRQIPQLENVLKETLRLHPPLIILMRVAKGEFEVQGHRIHEGDLVAASPAISNRIPEDFPDPHDFVPARYEQPRQEDLLNRWTWIPFGAGRHRCVGAAF…
	Mycobacterium tuberculosis 2543MS	2606485705	CYP51B1	100	CYP51B1	MSAVALPRVSGGHDEHGHLEEFRTDPIGLMQRVRDECGDVGTFQLAGKQVVLLSGSHANEFFFRAGDDDLDQAKAYPFMTPIFGEGVVFDASPERRKEMLHNAALRGEQMKGHAATIEDQVRRMIADWGEAGEIDLLDFFAELTIYTSSACLIGKKFRDQLDGRFAKLYHELERGTDPLAYVDPYLPIESFRRRDEARNGLVALVADIMNGRIANPPTDKSDRDMLDVLIAVKAETGTPRFSADEITGMFISMMFAGHHTSSGTASWTLIELMRHRDAYAAVIDELDELYGDGRSVSFHALRQIPQLENVLKETLRLHPPLIILMRVAKGEFEVQGHRIHEGDLVAASPAISNRIPEDFPDPHDFVPARYEQPRQEDLLNRWTWIPFGAGRHRCVGAAF…
	Mycobacterium tuberculosis 2995AB	2635709311	CYP51B1	100	CYP51B1	MSAVALPRVSGGHDEHGHLEEFRTDPIGLMQRVRDECGDVGTFQLAGKQVVLLSGSHANEFFFRAGDDDLDQAKAYPFMTPIFGEGVVFDASPERRKEMLHNAALRGEQMKGHAATIEDQVRRMIADWGEAGEIDLLDFFAELTIYTSSACLIGKKFRDQLDGRFAKLYHELERGTDPLAYVDPYLPIESFRRRDEARNGLVALVADIMNGRIANPPTDKSDRDMLDVLIAVKAETGTPRFSADEITGMFISMMFAGHHTSSGTASWTLIELMRHRDAYAAVIDELDELYGDGRSVSFHALRQIPQLENVLKETLRLHPPLIILMRVAKGEFEVQGHRIHEGDLVAASPAISNRIPEDFPDPHDFVPARYEQPRQEDLLNRWTWIPFGAGRHRCVGAAF…
	Mycobacterium tuberculosis 300191	2669250491	CYP51B1	100	CYP51B1	MSAVALPRVSGGHDEHGHLEEFRTDPIGLMQRVRDECGDVGTFQLAGKQVVLLSGSHANEFFFRAGDDDLDQAKAYPFMTPIFGEGVVFDASPERRKEMLHNAALRGEQMKGHAATIEDQVRRMIADWGEAGEIDLLDFFAELTIYTSSACLIGKKFRDQLDGRFAKLYHELERGTDPLAYVDPYLPIESFRRRDEARNGLVALVADIMNGRIANPPTDKSDRDMLDVLIAVKAETGTPRFSADEITGMFISMMFAGHHTSSGTASWTLIELMRHRDAYAAVIDELDELYGDGRSVSFHALRQIPQLENVLKETLRLHPPLIILMRVAKGEFEVQGHRIHEGDLVAASPAISNRIPEDFPDPHDFVPARYEQPRQEDLLNRWTWIPFGAGRHRCVGAAF…
	Mycobacterium tuberculosis 300234	2673508850	CYP51B1	100	CYP51B1	MSAVALPRVSGGHDEHGHLEEFRTDPIGLMQRVRDECGDVGTFQLAGKQVVLLSGSHANEFFFRAGDDDLDQAKAYPFMTPIFGEGVVFDASPERRKEMLHNAALRGEQMKGHAATIEDQVRRMIADWGEAGEIDLLDFFAELTIYTSSACLIGKKFRDQLDGRFAKLYHELERGTDPLAYVDPYLPIESFRRRDEARNGLVALVADIMNGRIANPPTDKSDRDMLDVLIAVKAETGTPRFSADEITGMFISMMFAGHHTSSGTASWTLIELMRHRDAYAAVIDELDELYGDGRSVSFHALRQIPQLENVLKETLRLHPPLIILMRVAKGEFEVQGHRIHEGDLVAASPAISNRIPEDFPDPHDFVPARYEQPRQEDLLNRWTWIPFGAGRHRCVGAAF…
	Mycobacterium tuberculosis 300239	2659962825	CYP51B1	100	CYP51B1	MSAVALPRVSGGHDEHGHLEEFRTDPIGLMQRVRDECGDVGTFQLAGKQVVLLSGSHANEFFFRAGDDDLDQAKAYPFMTPIFGEGVVFDASPERRKEMLHNAALRGEQMKGHAATIEDQVRRMIADWGEAGEIDLLDFFAELTIYTSSACLIGKKFRDQLDGRFAKLYHELERGTDPLAYVDPYLPIESFRRRDEARNGLVALVADIMNGRIANPPTDKSDRDMLDVLIAVKAETGTPRFSADEITGMFISMMFAGHHTSSGTASWTLIELMRHRDAYAAVIDELDELYGDGRSVSFHALRQIPQLENVLKETLRLHPPLIILMRVAKGEFEVQGHRIHEGDLVAASPAISNRIPEDFPDPHDFVPARYEQPRQEDLLNRWTWIPFGAGRHRCVGAAF…
	Mycobacterium tuberculosis 300260	2665929309	CYP51B1	100	CYP51B1	MSAVALPRVSGGHDEHGHLEEFRTDPIGLMQRVRDECGDVGTFQLAGKQVVLLSGSHANEFFFRAGDDDLDQAKAYPFMTPIFGEGVVFDASPERRKEMLHNAALRGEQMKGHAATIEDQVRRMIADWGEAGEIDLLDFFAELTIYTSSACLIGKKFRDQLDGRFAKLYHELERGTDPLAYVDPYLPIESFRRRDEARNGLVALVADIMNGRIANPPTDKSDRDMLDVLIAVKAETGTPRFSADEITGMFISMMFAGHHTSSGTASWTLIELMRHRDAYAAVIDELDELYGDGRSVSFHALRQIPQLENVLKETLRLHPPLIILMRVAKGEFEVQGHRIHEGDLVAASPAISNRIPEDFPDPHDFVPARYEQPRQEDLLNRWTWIPFGAGRHRCVGAAF…
	Mycobacterium tuberculosis 300659	2668867278	CYP51B1	100	CYP51B1	MSAVALPRVSGGHDEHGHLEEFRTDPIGLMQRVRDECGDVGTFQLAGKQVVLLSGSHANEFFFRAGDDDLDQAKAYPFMTPIFGEGVVFDASPERRKEMLHNAALRGEQMKGHAATIEDQVRRMIADWGEAGEIDLLDFFAELTIYTSSACLIGKKFRDQLDGRFAKLYHELERGTDPLAYVDPYLPIESFRRRDEARNGLVALVADIMNGRIANPPTDKSDRDMLDVLIAVKAETGTPRFSADEITGMFISMMFAGHHTSSGTASWTLIELMRHRDAYAAVIDELDELYGDGRSVSFHALRQIPQLENVLKETLRLHPPLIILMRVAKGEFEVQGHRIHEGDLVAASPAISNRIPEDFPDPHDFVPARYEQPRQEDLLNRWTWIPFGAGRHRCVGAAF…
	Mycobacterium tuberculosis 300798	2666227115	CYP51B1	100	CYP51B1	MSAVALPRVSGGHDEHGHLEEFRTDPIGLMQRVRDECGDVGTFQLAGKQVVLLSGSHANEFFFRAGDDDLDQAKAYPFMTPIFGEGVVFDASPERRKEMLHNAALRGEQMKGHAATIEDQVRRMIADWGEAGEIDLLDFFAELTIYTSSACLIGKKFRDQLDGRFAKLYHELERGTDPLAYVDPYLPIESFRRRDEARNGLVALVADIMNGRIANPPTDKSDRDMLDVLIAVKAETGTPRFSADEITGMFISMMFAGHHTSSGTASWTLIELMRHRDAYAAVIDELDELYGDGRSVSFHALRQIPQLENVLKETLRLHPPLIILMRVAKGEFEVQGHRIHEGDLVAASPAISNRIPEDFPDPHDFVPARYEQPRQEDLLNRWTWIPFGAGRHRCVGAAF…
	Mycobacterium tuberculosis 300879	2693685244	CYP51B1	100	CYP51B1	MSAVALPRVSGGHDEHGHLEEFRTDPIGLMQRVRDECGDVGTFQLAGKQVVLLSGSHANEFFFRAGDDDLDQAKAYPFMTPIFGEGVVFDASPERRKEMLHNAALRGEQMKGHAATIEDQVRRMIADWGEAGEIDLLDFFAELTIYTSSACLIGKKFRDQLDGRFAKLYHELERGTDPLAYVDPYLPIESFRRRDEARNGLVALVADIMNGRIANPPTDKSDRDMLDVLIAVKAETGTPRFSADEITGMFISMMFAGHHTSSGTASWTLIELMRHRDAYAAVIDELDELYGDGRSVSFHALRQIPQLENVLKETLRLHPPLIILMRVAKGEFEVQGHRIHEGDLVAASPAISNRIPEDFPDPHDFVPARYEQPRQEDLLNRWTWIPFGAGRHRCVGAAF…
	Mycobacterium tuberculosis 301092	2682910214	CYP51B1	100	CYP51B1	MSAVALPRVSGGHDEHGHLEEFRTDPIGLMQRVRDECGDVGTFQLAGKQVVLLSGSHANEFFFRAGDDDLDQAKAYPFMTPIFGEGVVFDASPERRKEMLHNAALRGEQMKGHAATIEDQVRRMIADWGEAGEIDLLDFFAELTIYTSSACLIGKKFRDQLDGRFAKLYHELERGTDPLAYVDPYLPIESFRRRDEARNGLVALVADIMNGRIANPPTDKSDRDMLDVLIAVKAETGTPRFSADEITGMFISMMFAGHHTSSGTASWTLIELMRHRDAYAAVIDELDELYGDGRSVSFHALRQIPQLENVLKETLRLHPPLIILMRVAKGEFEVQGHRIHEGDLVAASPAISNRIPEDFPDPHDFVPARYEQPRQEDLLNRWTWIPFGAGRHRCVGAAF…
	Mycobacterium tuberculosis 301310	2669037622	CYP51B1	100	CYP51B1	MSAVALPRVSGGHDEHGHLEEFRTDPIGLMQRVRDECGDVGTFQLAGKQVVLLSGSHANEFFFRAGDDDLDQAKAYPFMTPIFGEGVVFDASPERRKEMLHNAALRGEQMKGHAATIEDQVRRMIADWGEAGEIDLLDFFAELTIYTSSACLIGKKFRDQLDGRFAKLYHELERGTDPLAYVDPYLPIESFRRRDEARNGLVALVADIMNGRIANPPTDKSDRDMLDVLIAVKAETGTPRFSADEITGMFISMMFAGHHTSSGTASWTLIELMRHRDAYAAVIDELDELYGDGRSVSFHALRQIPQLENVLKETLRLHPPLIILMRVAKGEFEVQGHRIHEGDLVAASPAISNRIPEDFPDPHDFVPARYEQPRQEDLLNRWTWIPFGAGRHRCVGAAF…
	Mycobacterium tuberculosis 301347	2663322763	CYP51B1	100	CYP51B1	MSAVALPRVSGGHDEHGHLEEFRTDPIGLMQRVRDECGDVGTFQLAGKQVVLLSGSHANEFFFRAGDDDLDQAKAYPFMTPIFGEGVVFDASPERRKEMLHNAALRGEQMKGHAATIEDQVRRMIADWGEAGEIDLLDFFAELTIYTSSACLIGKKFRDQLDGRFAKLYHELERGTDPLAYVDPYLPIESFRRRDEARNGLVALVADIMNGRIANPPTDKSDRDMLDVLIAVKAETGTPRFSADEITGMFISMMFAGHHTSSGTASWTLIELMRHRDAYAAVIDELDELYGDGRSVSFHALRQIPQLENVLKETLRLHPPLIILMRVAKGEFEVQGHRIHEGDLVAASPAISNRIPEDFPDPHDFVPARYEQPRQEDLLNRWTWIPFGAGRHRCVGAAF…
	Mycobacterium tuberculosis 301645	2697028670	CYP51B1	100	CYP51B1	MSAVALPRVSGGHDEHGHLEEFRTDPIGLMQRVRDECGDVGTFQLAGKQVVLLSGSHANEFFFRAGDDDLDQAKAYPFMTPIFGEGVVFDASPERRKEMLHNAALRGEQMKGHAATIEDQVRRMIADWGEAGEIDLLDFFAELTIYTSSACLIGKKFRDQLDGRFAKLYHELERGTDPLAYVDPYLPIESFRRRDEARNGLVALVADIMNGRIANPPTDKSDRDMLDVLIAVKAETGTPRFSADEITGMFISMMFAGHHTSSGTASWTLIELMRHRDAYAAVIDELDELYGDGRSVSFHALRQIPQLENVLKETLRLHPPLIILMRVAKGEFEVQGHRIHEGDLVAASPAISNRIPEDFPDPHDFVPARYEQPRQEDLLNRWTWIPFGAGRHRCVGAAF…
	Mycobacterium tuberculosis 301725	2697162056	CYP51B1	100	CYP51B1	MSAVALPRVSGGHDEHGHLEEFRTDPIGLMQRVRDECGDVGTFQLAGKQVVLLSGSHANEFFFRAGDDDLDQAKAYPFMTPIFGEGVVFDASPERRKEMLHNAALRGEQMKGHAATIEDQVRRMIADWGEAGEIDLLDFFAELTIYTSSACLIGKKFRDQLDGRFAKLYHELERGTDPLAYVDPYLPIESFRRRDEARNGLVALVADIMNGRIANPPTDKSDRDMLDVLIAVKAETGTPRFSADEITGMFISMMFAGHHTSSGTASWTLIELMRHRDAYAAVIDELDELYGDGRSVSFHALRQIPQLENVLKETLRLHPPLIILMRVAKGEFEVQGHRIHEGDLVAASPAISNRIPEDFPDPHDFVPARYEQPRQEDLLNRWTWIPFGAGRHRCVGAAF…
	Mycobacterium tuberculosis 301747	2669901782	CYP51B1	100	CYP51B1	MSAVALPRVSGGHDEHGHLEEFRTDPIGLMQRVRDECGDVGTFQLAGKQVVLLSGSHANEFFFRAGDDDLDQAKAYPFMTPIFGEGVVFDASPERRKEMLHNAALRGEQMKGHAATIEDQVRRMIADWGEAGEIDLLDFFAELTIYTSSACLIGKKFRDQLDGRFAKLYHELERGTDPLAYVDPYLPIESFRRRDEARNGLVALVADIMNGRIANPPTDKSDRDMLDVLIAVKAETGTPRFSADEITGMFISMMFAGHHTSSGTASWTLIELMRHRDAYAAVIDELDELYGDGRSVSFHALRQIPQLENVLKETLRLHPPLIILMRVAKGEFEVQGHRIHEGDLVAASPAISNRIPEDFPDPHDFVPARYEQPRQEDLLNRWTWIPFGAGRHRCVGAAF…
	Mycobacterium tuberculosis 301816	2673023217	CYP51B1	100	CYP51B1	MSAVALPRVSGGHDEHGHLEEFRTDPIGLMQRVRDECGDVGTFQLAGKQVVLLSGSHANEFFFRAGDDDLDQAKAYPFMTPIFGEGVVFDASPERRKEMLHNAALRGEQMKGHAATIEDQVRRMIADWGEAGEIDLLDFFAELTIYTSSACLIGKKFRDQLDGRFAKLYHELERGTDPLAYVDPYLPIESFRRRDEARNGLVALVADIMNGRIANPPTDKSDRDMLDVLIAVKAETGTPRFSADEITGMFISMMFAGHHTSSGTASWTLIELMRHRDAYAAVIDELDELYGDGRSVSFHALRQIPQLENVLKETLRLHPPLIILMRVAKGEFEVQGHRIHEGDLVAASPAISNRIPEDFPDPHDFVPARYEQPRQEDLLNRWTWIPFGAGRHRCVGAAF…
	Mycobacterium tuberculosis 302174	2661456026	CYP51B1	100	CYP51B1	MSAVALPRVSGGHDEHGHLEEFRTDPIGLMQRVRDECGDVGTFQLAGKQVVLLSGSHANEFFFRAGDDDLDQAKAYPFMTPIFGEGVVFDASPERRKEMLHNAALRGEQMKGHAATIEDQVRRMIADWGEAGEIDLLDFFAELTIYTSSACLIGKKFRDQLDGRFAKLYHELERGTDPLAYVDPYLPIESFRRRDEARNGLVALVADIMNGRIANPPTDKSDRDMLDVLIAVKAETGTPRFSADEITGMFISMMFAGHHTSSGTASWTLIELMRHRDAYAAVIDELDELYGDGRSVSFHALRQIPQLENVLKETLRLHPPLIILMRVAKGEFEVQGHRIHEGDLVAASPAISNRIPEDFPDPHDFVPARYEQPRQEDLLNRWTWIPFGAGRHRCVGAAF…
	Mycobacterium tuberculosis 302203	2701651131	CYP51B1	100	CYP51B1	MSAVALPRVSGGHDEHGHLEEFRTDPIGLMQRVRDECGDVGTFQLAGKQVVLLSGSHANEFFFRAGDDDLDQAKAYPFMTPIFGEGVVFDASPERRKEMLHNAALRGEQMKGHAATIEDQVRRMIADWGEAGEIDLLDFFAELTIYTSSACLIGKKFRDQLDGRFAKLYHELERGTDPLAYVDPYLPIESFRRRDEARNGLVALVADIMNGRIANPPTDKSDRDMLDVLIAVKAETGTPRFSADEITGMFISMMFAGHHTSSGTASWTLIELMRHRDAYAAVIDELDELYGDGRSVSFHALRQIPQLENVLKETLRLHPPLIILMRVAKGEFEVQGHRIHEGDLVAASPAISNRIPEDFPDPHDFVPARYEQPRQEDLLNRWTWIPFGAGRHRCVGAAF…
	Mycobacterium tuberculosis 302226	2660593045	CYP51B1	100	CYP51B1	MSAVALPRVSGGHDEHGHLEEFRTDPIGLMQRVRDECGDVGTFQLAGKQVVLLSGSHANEFFFRAGDDDLDQAKAYPFMTPIFGEGVVFDASPERRKEMLHNAALRGEQMKGHAATIEDQVRRMIADWGEAGEIDLLDFFAELTIYTSSACLIGKKFRDQLDGRFAKLYHELERGTDPLAYVDPYLPIESFRRRDEARNGLVALVADIMNGRIANPPTDKSDRDMLDVLIAVKAETGTPRFSADEITGMFISMMFAGHHTSSGTASWTLIELMRHRDAYAAVIDELDELYGDGRSVSFHALRQIPQLENVLKETLRLHPPLIILMRVAKGEFEVQGHRIHEGDLVAASPAISNRIPEDFPDPHDFVPARYEQPRQEDLLNRWTWIPFGAGRHRCVGAAF…
	Mycobacterium tuberculosis 302235	2697890918	CYP51B1	100	CYP51B1	MSAVALPRVSGGHDEHGHLEEFRTDPIGLMQRVRDECGDVGTFQLAGKQVVLLSGSHANEFFFRAGDDDLDQAKAYPFMTPIFGEGVVFDASPERRKEMLHNAALRGEQMKGHAATIEDQVRRMIADWGEAGEIDLLDFFAELTIYTSSACLIGKKFRDQLDGRFAKLYHELERGTDPLAYVDPYLPIESFRRRDEARNGLVALVADIMNGRIANPPTDKSDRDMLDVLIAVKAETGTPRFSADEITGMFISMMFAGHHTSSGTASWTLIELMRHRDAYAAVIDELDELYGDGRSVSFHALRQIPQLENVLKETLRLHPPLIILMRVAKGEFEVQGHRIHEGDLVAASPAISNRIPEDFPDPHDFVPARYEQPRQEDLLNRWTWIPFGAGRHRCVGAAF…
	Mycobacterium tuberculosis 302258	2700039012	CYP51B1	100	CYP51B1	MSAVALPRVSGGHDEHGHLEEFRTDPIGLMQRVRDECGDVGTFQLAGKQVVLLSGSHANEFFFRAGDDDLDQAKAYPFMTPIFGEGVVFDASPERRKEMLHNAALRGEQMKGHAATIEDQVRRMIADWGEAGEIDLLDFFAELTIYTSSACLIGKKFRDQLDGRFAKLYHELERGTDPLAYVDPYLPIESFRRRDEARNGLVALVADIMNGRIANPPTDKSDRDMLDVLIAVKAETGTPRFSADEITGMFISMMFAGHHTSSGTASWTLIELMRHRDAYAAVIDELDELYGDGRSVSFHALRQIPQLENVLKETLRLHPPLIILMRVAKGEFEVQGHRIHEGDLVAASPAISNRIPEDFPDPHDFVPARYEQPRQEDLLNRWTWIPFGAGRHRCVGAAF…
	Mycobacterium tuberculosis 302350	2692571947	CYP51B1	100	CYP51B1	MSAVALPRVSGGHDEHGHLEEFRTDPIGLMQRVRDECGDVGTFQLAGKQVVLLSGSHANEFFFRAGDDDLDQAKAYPFMTPIFGEGVVFDASPERRKEMLHNAALRGEQMKGHAATIEDQVRRMIADWGEAGEIDLLDFFAELTIYTSSACLIGKKFRDQLDGRFAKLYHELERGTDPLAYVDPYLPIESFRRRDEARNGLVALVADIMNGRIANPPTDKSDRDMLDVLIAVKAETGTPRFSADEITGMFISMMFAGHHTSSGTASWTLIELMRHRDAYAAVIDELDELYGDGRSVSFHALRQIPQLENVLKETLRLHPPLIILMRVAKGEFEVQGHRIHEGDLVAASPAISNRIPEDFPDPHDFVPARYEQPRQEDLLNRWTWIPFGAGRHRCVGAAF…
	Mycobacterium tuberculosis 302434	2670955761	CYP51B1	100	CYP51B1	MSAVALPRVSGGHDEHGHLEEFRTDPIGLMQRVRDECGDVGTFQLAGKQVVLLSGSHANEFFFRAGDDDLDQAKAYPFMTPIFGEGVVFDASPERRKEMLHNAALRGEQMKGHAATIEDQVRRMIADWGEAGEIDLLDFFAELTIYTSSACLIGKKFRDQLDGRFAKLYHELERGTDPLAYVDPYLPIESFRRRDEARNGLVALVADIMNGRIANPPTDKSDRDMLDVLIAVKAETGTPRFSADEITGMFISMMFAGHHTSSGTASWTLIELMRHRDAYAAVIDELDELYGDGRSVSFHALRQIPQLENVLKETLRLHPPLIILMRVAKGEFEVQGHRIHEGDLVAASPAISNRIPEDFPDPHDFVPARYEQPRQEDLLNRWTWIPFGAGRHRCVGAAF…
	Mycobacterium tuberculosis 302642	2694442464	CYP51B1	100	CYP51B1	MSAVALPRVSGGHDEHGHLEEFRTDPIGLMQRVRDECGDVGTFQLAGKQVVLLSGSHANEFFFRAGDDDLDQAKAYPFMTPIFGEGVVFDASPERRKEMLHNAALRGEQMKGHAATIEDQVRRMIADWGEAGEIDLLDFFAELTIYTSSACLIGKKFRDQLDGRFAKLYHELERGTDPLAYVDPYLPIESFRRRDEARNGLVALVADIMNGRIANPPTDKSDRDMLDVLIAVKAETGTPRFSADEITGMFISMMFAGHHTSSGTASWTLIELMRHRDAYAAVIDELDELYGDGRSVSFHALRQIPQLENVLKETLRLHPPLIILMRVAKGEFEVQGHRIHEGDLVAASPAISNRIPEDFPDPHDFVPARYEQPRQEDLLNRWTWIPFGAGRHRCVGAAF…
	Mycobacterium tuberculosis 3067CJ	2621736295	CYP51B1	100	CYP51B1	MSAVALPRVSGGHDEHGHLEEFRTDPIGLMQRVRDECGDVGTFQLAGKQVVLLSGSHANEFFFRAGDDDLDQAKAYPFMTPIFGEGVVFDASPERRKEMLHNAALRGEQMKGHAATIEDQVRRMIADWGEAGEIDLLDFFAELTIYTSSACLIGKKFRDQLDGRFAKLYHELERGTDPLAYVDPYLPIESFRRRDEARNGLVALVADIMNGRIANPPTDKSDRDMLDVLIAVKAETGTPRFSADEITGMFISMMFAGHHTSSGTASWTLIELMRHRDAYAAVIDELDELYGDGRSVSFHALRQIPQLENVLKETLRLHPPLIILMRVAKGEFEVQGHRIHEGDLVAASPAISNRIPEDFPDPHDFVPARYEQPRQEDLLNRWTWIPFGAGRHRCVGAAF…
	Mycobacterium tuberculosis 3280CJ	2575656980	CYP51B1	100	CYP51B1	MSAVALPRVSGGHDEHGHLEEFRTDPIGLMQRVRDECGDVGTFQLAGKQVVLLSGSHANEFFFRAGDDDLDQAKAYPFMTPIFGEGVVFDASPERRKEMLHNAALRGEQMKGHAATIEDQVRRMIADWGEAGEIDLLDFFAELTIYTSSACLIGKKFRDQLDGRFAKLYHELERGTDPLAYVDPYLPIESFRRRDEARNGLVALVADIMNGRIANPPTDKSDRDMLDVLIAVKAETGTPRFSADEITGMFISMMFAGHHTSSGTASWTLIELMRHRDAYAAVIDELDELYGDGRSVSFHALRQIPQLENVLKETLRLHPPLIILMRVAKGEFEVQGHRIHEGDLVAASPAISNRIPEDFPDPHDFVPARYEQPRQEDLLNRWTWIPFGAGRHRCVGAAF…
	Mycobacterium tuberculosis 3499MM	2584876127	CYP51B1	100	CYP51B1	MSAVALPRVSGGHDEHGHLEEFRTDPIGLMQRVRDECGDVGTFQLAGKQVVLLSGSHANEFFFRAGDDDLDQAKAYPFMTPIFGEGVVFDASPERRKEMLHNAALRGEQMKGHAATIEDQVRRMIADWGEAGEIDLLDFFAELTIYTSSACLIGKKFRDQLDGRFAKLYHELERGTDPLAYVDPYLPIESFRRRDEARNGLVALVADIMNGRIANPPTDKSDRDMLDVLIAVKAETGTPRFSADEITGMFISMMFAGHHTSSGTASWTLIELMRHRDAYAAVIDELDELYGDGRSVSFHALRQIPQLENVLKETLRLHPPLIILMRVAKGEFEVQGHRIHEGDLVAASPAISNRIPEDFPDPHDFVPARYEQPRQEDLLNRWTWIPFGAGRHRCVGAAF…
	Mycobacterium tuberculosis 37004	2688156908	CYP51B1	100	CYP51B1	MSAVALPRVSGGHDEHGHLEEFRTDPIGLMQRVRDECGDVGTFQLAGKQVVLLSGSHANEFFFRAGDDDLDQAKAYPFMTPIFGEGVVFDASPERRKEMLHNAALRGEQMKGHAATIEDQVRRMIADWGEAGEIDLLDFFAELTIYTSSACLIGKKFRDQLDGRFAKLYHELERGTDPLAYVDPYLPIESFRRRDEARNGLVALVADIMNGRIANPPTDKSDRDMLDVLIAVKAETGTPRFSADEITGMFISMMFAGHHTSSGTASWTLIELMRHRDAYAAVIDELDELYGDGRSVSFHALRQIPQLENVLKETLRLHPPLIILMRVAKGEFEVQGHRIHEGDLVAASPAISNRIPEDFPDPHDFVPARYEQPRQEDLLNRWTWIPFGAGRHRCVGAAF…
	Mycobacterium tuberculosis 38088	2604025510	CYP51B1	100	CYP51B1	MSAVALPRVSGGHDEHGHLEEFRTDPIGLMQRVRDECGDVGTFQLAGKQVVLLSGSHANEFFFRAGDDDLDQAKAYPFMTPIFGEGVVFDASPERRKEMLHNAALRGEQMKGHAATIEDQVRRMIADWGEAGEIDLLDFFAELTIYTSSACLIGKKFRDQLDGRFAKLYHELERGTDPLAYVDPYLPIESFRRRDEARNGLVALVADIMNGRIANPPTDKSDRDMLDVLIAVKAETGTPRFSADEITGMFISMMFAGHHTSSGTASWTLIELMRHRDAYAAVIDELDELYGDGRSVSFHALRQIPQLENVLKETLRLHPPLIILMRVAKGEFEVQGHRIHEGDLVAASPAISNRIPEDFPDPHDFVPARYEQPRQEDLLNRWTWIPFGAGRHRCVGAAF…
	Mycobacterium tuberculosis 38765	2605419400	CYP51B1	100	CYP51B1	MSAVALPRVSGGHDEHGHLEEFRTDPIGLMQRVRDECGDVGTFQLAGKQVVLLSGSHANEFFFRAGDDDLDQAKAYPFMTPIFGEGVVFDASPERRKEMLHNAALRGEQMKGHAATIEDQVRRMIADWGEAGEIDLLDFFAELTIYTSSACLIGKKFRDQLDGRFAKLYHELERGTDPLAYVDPYLPIESFRRRDEARNGLVALVADIMNGRIANPPTDKSDRDMLDVLIAVKAETGTPRFSADEITGMFISMMFAGHHTSSGTASWTLIELMRHRDAYAAVIDELDELYGDGRSVSFHALRQIPQLENVLKETLRLHPPLIILMRVAKGEFEVQGHRIHEGDLVAASPAISNRIPEDFPDPHDFVPARYEQPRQEDLLNRWTWIPFGAGRHRCVGAAF…
	Mycobacterium tuberculosis 400044	2659630557	CYP51B1	100	CYP51B1	MSAVALPRVSGGHDEHGHLEEFRTDPIGLMQRVRDECGDVGTFQLAGKQVVLLSGSHANEFFFRAGDDDLDQAKAYPFMTPIFGEGVVFDASPERRKEMLHNAALRGEQMKGHAATIEDQVRRMIADWGEAGEIDLLDFFAELTIYTSSACLIGKKFRDQLDGRFAKLYHELERGTDPLAYVDPYLPIESFRRRDEARNGLVALVADIMNGRIANPPTDKSDRDMLDVLIAVKAETGTPRFSADEITGMFISMMFAGHHTSSGTASWTLIELMRHRDAYAAVIDELDELYGDGRSVSFHALRQIPQLENVLKETLRLHPPLIILMRVAKGEFEVQGHRIHEGDLVAASPAISNRIPEDFPDPHDFVPARYEQPRQEDLLNRWTWIPFGAGRHRCVGAAF…
	Mycobacterium tuberculosis 400260	2670878367	CYP51B1	100	CYP51B1	MSAVALPRVSGGHDEHGHLEEFRTDPIGLMQRVRDECGDVGTFQLAGKQVVLLSGSHANEFFFRAGDDDLDQAKAYPFMTPIFGEGVVFDASPERRKEMLHNAALRGEQMKGHAATIEDQVRRMIADWGEAGEIDLLDFFAELTIYTSSACLIGKKFRDQLDGRFAKLYHELERGTDPLAYVDPYLPIESFRRRDEARNGLVALVADIMNGRIANPPTDKSDRDMLDVLIAVKAETGTPRFSADEITGMFISMMFAGHHTSSGTASWTLIELMRHRDAYAAVIDELDELYGDGRSVSFHALRQIPQLENVLKETLRLHPPLIILMRVAKGEFEVQGHRIHEGDLVAASPAISNRIPEDFPDPHDFVPARYEQPRQEDLLNRWTWIPFGAGRHRCVGAAF…
	Mycobacterium tuberculosis 400285	2662949872	CYP51B1	100	CYP51B1	MSAVALPRVSGGHDEHGHLEEFRTDPIGLMQRVRDECGDVGTFQLAGKQVVLLSGSHANEFFFRAGDDDLDQAKAYPFMTPIFGEGVVFDASPERRKEMLHNAALRGEQMKGHAATIEDQVRRMIADWGEAGEIDLLDFFAELTIYTSSACLIGKKFRDQLDGRFAKLYHELERGTDPLAYVDPYLPIESFRRRDEARNGLVALVADIMNGRIANPPTDKSDRDMLDVLIAVKAETGTPRFSADEITGMFISMMFAGHHTSSGTASWTLIELMRHRDAYAAVIDELDELYGDGRSVSFHALRQIPQLENVLKETLRLHPPLIILMRVAKGEFEVQGHRIHEGDLVAASPAISNRIPEDFPDPHDFVPARYEQPRQEDLLNRWTWIPFGAGRHRCVGAAF…
	Mycobacterium tuberculosis 400491	2665700275	CYP51B1	100	CYP51B1	MSAVALPRVSGGHDEHGHLEEFRTDPIGLMQRVRDECGDVGTFQLAGKQVVLLSGSHANEFFFRAGDDDLDQAKAYPFMTPIFGEGVVFDASPERRKEMLHNAALRGEQMKGHAATIEDQVRRMIADWGEAGEIDLLDFFAELTIYTSSACLIGKKFRDQLDGRFAKLYHELERGTDPLAYVDPYLPIESFRRRDEARNGLVALVADIMNGRIANPPTDKSDRDMLDVLIAVKAETGTPRFSADEITGMFISMMFAGHHTSSGTASWTLIELMRHRDAYAAVIDELDELYGDGRSVSFHALRQIPQLENVLKETLRLHPPLIILMRVAKGEFEVQGHRIHEGDLVAASPAISNRIPEDFPDPHDFVPARYEQPRQEDLLNRWTWIPFGAGRHRCVGAAF…
	Mycobacterium tuberculosis 400541	2669077619	CYP51B1	100	CYP51B1	MSAVALPRVSGGHDEHGHLEEFRTDPIGLMQRVRDECGDVGTFQLAGKQVVLLSGSHANEFFFRAGDDDLDQAKAYPFMTPIFGEGVVFDASPERRKEMLHNAALRGEQMKGHAATIEDQVRRMIADWGEAGEIDLLDFFAELTIYTSSACLIGKKFRDQLDGRFAKLYHELERGTDPLAYVDPYLPIESFRRRDEARNGLVALVADIMNGRIANPPTDKSDRDMLDVLIAVKAETGTPRFSADEITGMFISMMFAGHHTSSGTASWTLIELMRHRDAYAAVIDELDELYGDGRSVSFHALRQIPQLENVLKETLRLHPPLIILMRVAKGEFEVQGHRIHEGDLVAASPAISNRIPEDFPDPHDFVPARYEQPRQEDLLNRWTWIPFGAGRHRCVGAAF…
	Mycobacterium tuberculosis 400554	2661356963	CYP51B1	100	CYP51B1	MSAVALPRVSGGHDEHGHLEEFRTDPIGLMQRVRDECGDVGTFQLAGKQVVLLSGSHANEFFFRAGDDDLDQAKAYPFMTPIFGEGVVFDASPERRKEMLHNAALRGEQMKGHAATIEDQVRRMIADWGEAGEIDLLDFFAELTIYTSSACLIGKKFRDQLDGRFAKLYHELERGTDPLAYVDPYLPIESFRRRDEARNGLVALVADIMNGRIANPPTDKSDRDMLDVLIAVKAETGTPRFSADEITGMFISMMFAGHHTSSGTASWTLIELMRHRDAYAAVIDELDELYGDGRSVSFHALRQIPQLENVLKETLRLHPPLIILMRVAKGEFEVQGHRIHEGDLVAASPAISNRIPEDFPDPHDFVPARYEQPRQEDLLNRWTWIPFGAGRHRCVGAAF…
	Mycobacterium tuberculosis 400673	2677273307	CYP51B1	100	CYP51B1	MSAVALPRVSGGHDEHGHLEEFRTDPIGLMQRVRDECGDVGTFQLAGKQVVLLSGSHANEFFFRAGDDDLDQAKAYPFMTPIFGEGVVFDASPERRKEMLHNAALRGEQMKGHAATIEDQVRRMIADWGEAGEIDLLDFFAELTIYTSSACLIGKKFRDQLDGRFAKLYHELERGTDPLAYVDPYLPIESFRRRDEARNGLVALVADIMNGRIANPPTDKSDRDMLDVLIAVKAETGTPRFSADEITGMFISMMFAGHHTSSGTASWTLIELMRHRDAYAAVIDELDELYGDGRSVSFHALRQIPQLENVLKETLRLHPPLIILMRVAKGEFEVQGHRIHEGDLVAASPAISNRIPEDFPDPHDFVPARYEQPRQEDLLNRWTWIPFGAGRHRCVGAAF…
	Mycobacterium tuberculosis 400711	2659512994	CYP51B1	100	CYP51B1	MSAVALPRVSGGHDEHGHLEEFRTDPIGLMQRVRDECGDVGTFQLAGKQVVLLSGSHANEFFFRAGDDDLDQAKAYPFMTPIFGEGVVFDASPERRKEMLHNAALRGEQMKGHAATIEDQVRRMIADWGEAGEIDLLDFFAELTIYTSSACLIGKKFRDQLDGRFAKLYHELERGTDPLAYVDPYLPIESFRRRDEARNGLVALVADIMNGRIANPPTDKSDRDMLDVLIAVKAETGTPRFSADEITGMFISMMFAGHHTSSGTASWTLIELMRHRDAYAAVIDELDELYGDGRSVSFHALRQIPQLENVLKETLRLHPPLIILMRVAKGEFEVQGHRIHEGDLVAASPAISNRIPEDFPDPHDFVPARYEQPRQEDLLNRWTWIPFGAGRHRCVGAAF…
	Mycobacterium tuberculosis 400731	2702145735	CYP51B1	100	CYP51B1	MSAVALPRVSGGHDEHGHLEEFRTDPIGLMQRVRDECGDVGTFQLAGKQVVLLSGSHANEFFFRAGDDDLDQAKAYPFMTPIFGEGVVFDASPERRKEMLHNAALRGEQMKGHAATIEDQVRRMIADWGEAGEIDLLDFFAELTIYTSSACLIGKKFRDQLDGRFAKLYHELERGTDPLAYVDPYLPIESFRRRDEARNGLVALVADIMNGRIANPPTDKSDRDMLDVLIAVKAETGTPRFSADEITGMFISMMFAGHHTSSGTASWTLIELMRHRDAYAAVIDELDELYGDGRSVSFHALRQIPQLENVLKETLRLHPPLIILMRVAKGEFEVQGHRIHEGDLVAASPAISNRIPEDFPDPHDFVPARYEQPRQEDLLNRWTWIPFGAGRHRCVGAAF…
	Mycobacterium tuberculosis 400739	2669995279	CYP51B1	100	CYP51B1	MSAVALPRVSGGHDEHGHLEEFRTDPIGLMQRVRDECGDVGTFQLAGKQVVLLSGSHANEFFFRAGDDDLDQAKAYPFMTPIFGEGVVFDASPERRKEMLHNAALRGEQMKGHAATIEDQVRRMIADWGEAGEIDLLDFFAELTIYTSSACLIGKKFRDQLDGRFAKLYHELERGTDPLAYVDPYLPIESFRRRDEARNGLVALVADIMNGRIANPPTDKSDRDMLDVLIAVKAETGTPRFSADEITGMFISMMFAGHHTSSGTASWTLIELMRHRDAYAAVIDELDELYGDGRSVSFHALRQIPQLENVLKETLRLHPPLIILMRVAKGEFEVQGHRIHEGDLVAASPAISNRIPEDFPDPHDFVPARYEQPRQEDLLNRWTWIPFGAGRHRCVGAAF…
	Mycobacterium tuberculosis 400834	2661869798	CYP51B1	100	CYP51B1	MSAVALPRVSGGHDEHGHLEEFRTDPIGLMQRVRDECGDVGTFQLAGKQVVLLSGSHANEFFFRAGDDDLDQAKAYPFMTPIFGEGVVFDASPERRKEMLHNAALRGEQMKGHAATIEDQVRRMIADWGEAGEIDLLDFFAELTIYTSSACLIGKKFRDQLDGRFAKLYHELERGTDPLAYVDPYLPIESFRRRDEARNGLVALVADIMNGRIANPPTDKSDRDMLDVLIAVKAETGTPRFSADEITGMFISMMFAGHHTSSGTASWTLIELMRHRDAYAAVIDELDELYGDGRSVSFHALRQIPQLENVLKETLRLHPPLIILMRVAKGEFEVQGHRIHEGDLVAASPAISNRIPEDFPDPHDFVPARYEQPRQEDLLNRWTWIPFGAGRHRCVGAAF…
	Mycobacterium tuberculosis 400958	2657564180	CYP51B1	100	CYP51B1	MSAVALPRVSGGHDEHGHLEEFRTDPIGLMQRVRDECGDVGTFQLAGKQVVLLSGSHANEFFFRAGDDDLDQAKAYPFMTPIFGEGVVFDASPERRKEMLHNAALRGEQMKGHAATIEDQVRRMIADWGEAGEIDLLDFFAELTIYTSSACLIGKKFRDQLDGRFAKLYHELERGTDPLAYVDPYLPIESFRRRDEARNGLVALVADIMNGRIANPPTDKSDRDMLDVLIAVKAETGTPRFSADEITGMFISMMFAGHHTSSGTASWTLIELMRHRDAYAAVIDELDELYGDGRSVSFHALRQIPQLENVLKETLRLHPPLIILMRVAKGEFEVQGHRIHEGDLVAASPAISNRIPEDFPDPHDFVPARYEQPRQEDLLNRWTWIPFGAGRHRCVGAAF…
	Mycobacterium tuberculosis 400968	2665486034	CYP51B1	100	CYP51B1	MSAVALPRVSGGHDEHGHLEEFRTDPIGLMQRVRDECGDVGTFQLAGKQVVLLSGSHANEFFFRAGDDDLDQAKAYPFMTPIFGEGVVFDASPERRKEMLHNAALRGEQMKGHAATIEDQVRRMIADWGEAGEIDLLDFFAELTIYTSSACLIGKKFRDQLDGRFAKLYHELERGTDPLAYVDPYLPIESFRRRDEARNGLVALVADIMNGRIANPPTDKSDRDMLDVLIAVKAETGTPRFSADEITGMFISMMFAGHHTSSGTASWTLIELMRHRDAYAAVIDELDELYGDGRSVSFHALRQIPQLENVLKETLRLHPPLIILMRVAKGEFEVQGHRIHEGDLVAASPAISNRIPEDFPDPHDFVPARYEQPRQEDLLNRWTWIPFGAGRHRCVGAAF…
	Mycobacterium tuberculosis 401063	2661645625	CYP51B1	100	CYP51B1	MSAVALPRVSGGHDEHGHLEEFRTDPIGLMQRVRDECGDVGTFQLAGKQVVLLSGSHANEFFFRAGDDDLDQAKAYPFMTPIFGEGVVFDASPERRKEMLHNAALRGEQMKGHAATIEDQVRRMIADWGEAGEIDLLDFFAELTIYTSSACLIGKKFRDQLDGRFAKLYHELERGTDPLAYVDPYLPIESFRRRDEARNGLVALVADIMNGRIANPPTDKSDRDMLDVLIAVKAETGTPRFSADEITGMFISMMFAGHHTSSGTASWTLIELMRHRDAYAAVIDELDELYGDGRSVSFHALRQIPQLENVLKETLRLHPPLIILMRVAKGEFEVQGHRIHEGDLVAASPAISNRIPEDFPDPHDFVPARYEQPRQEDLLNRWTWIPFGAGRHRCVGAAF…
	Mycobacterium tuberculosis 401206	2702154104	CYP51B1	100	CYP51B1	MSAVALPRVSGGHDEHGHLEEFRTDPIGLMQRVRDECGDVGTFQLAGKQVVLLSGSHANEFFFRAGDDDLDQAKAYPFMTPIFGEGVVFDASPERRKEMLHNAALRGEQMKGHAATIEDQVRRMIADWGEAGEIDLLDFFAELTIYTSSACLIGKKFRDQLDGRFAKLYHELERGTDPLAYVDPYLPIESFRRRDEARNGLVALVADIMNGRIANPPTDKSDRDMLDVLIAVKAETGTPRFSADEITGMFISMMFAGHHTSSGTASWTLIELMRHRDAYAAVIDELDELYGDGRSVSFHALRQIPQLENVLKETLRLHPPLIILMRVAKGEFEVQGHRIHEGDLVAASPAISNRIPEDFPDPHDFVPARYEQPRQEDLLNRWTWIPFGAGRHRCVGAAF…
	Mycobacterium tuberculosis 401212	2666216815	CYP51B1	100	CYP51B1	MSAVALPRVSGGHDEHGHLEEFRTDPIGLMQRVRDECGDVGTFQLAGKQVVLLSGSHANEFFFRAGDDDLDQAKAYPFMTPIFGEGVVFDASPERRKEMLHNAALRGEQMKGHAATIEDQVRRMIADWGEAGEIDLLDFFAELTIYTSSACLIGKKFRDQLDGRFAKLYHELERGTDPLAYVDPYLPIESFRRRDEARNGLVALVADIMNGRIANPPTDKSDRDMLDVLIAVKAETGTPRFSADEITGMFISMMFAGHHTSSGTASWTLIELMRHRDAYAAVIDELDELYGDGRSVSFHALRQIPQLENVLKETLRLHPPLIILMRVAKGEFEVQGHRIHEGDLVAASPAISNRIPEDFPDPHDFVPARYEQPRQEDLLNRWTWIPFGAGRHRCVGAAF…
	Mycobacterium tuberculosis 401243	2702170630	CYP51B1	100	CYP51B1	MSAVALPRVSGGHDEHGHLEEFRTDPIGLMQRVRDECGDVGTFQLAGKQVVLLSGSHANEFFFRAGDDDLDQAKAYPFMTPIFGEGVVFDASPERRKEMLHNAALRGEQMKGHAATIEDQVRRMIADWGEAGEIDLLDFFAELTIYTSSACLIGKKFRDQLDGRFAKLYHELERGTDPLAYVDPYLPIESFRRRDEARNGLVALVADIMNGRIANPPTDKSDRDMLDVLIAVKAETGTPRFSADEITGMFISMMFAGHHTSSGTASWTLIELMRHRDAYAAVIDELDELYGDGRSVSFHALRQIPQLENVLKETLRLHPPLIILMRVAKGEFEVQGHRIHEGDLVAASPAISNRIPEDFPDPHDFVPARYEQPRQEDLLNRWTWIPFGAGRHRCVGAAF…
	Mycobacterium tuberculosis 401325	2657826033	CYP51B1	100	CYP51B1	MSAVALPRVSGGHDEHGHLEEFRTDPIGLMQRVRDECGDVGTFQLAGKQVVLLSGSHANEFFFRAGDDDLDQAKAYPFMTPIFGEGVVFDASPERRKEMLHNAALRGEQMKGHAATIEDQVRRMIADWGEAGEIDLLDFFAELTIYTSSACLIGKKFRDQLDGRFAKLYHELERGTDPLAYVDPYLPIESFRRRDEARNGLVALVADIMNGRIANPPTDKSDRDMLDVLIAVKAETGTPRFSADEITGMFISMMFAGHHTSSGTASWTLIELMRHRDAYAAVIDELDELYGDGRSVSFHALRQIPQLENVLKETLRLHPPLIILMRVAKGEFEVQGHRIHEGDLVAASPAISNRIPEDFPDPHDFVPARYEQPRQEDLLNRWTWIPFGAGRHRCVGAAF…
	Mycobacterium tuberculosis 401391	2661519270	CYP51B1	100	CYP51B1	MSAVALPRVSGGHDEHGHLEEFRTDPIGLMQRVRDECGDVGTFQLAGKQVVLLSGSHANEFFFRAGDDDLDQAKAYPFMTPIFGEGVVFDASPERRKEMLHNAALRGEQMKGHAATIEDQVRRMIADWGEAGEIDLLDFFAELTIYTSSACLIGKKFRDQLDGRFAKLYHELERGTDPLAYVDPYLPIESFRRRDEARNGLVALVADIMNGRIANPPTDKSDRDMLDVLIAVKAETGTPRFSADEITGMFISMMFAGHHTSSGTASWTLIELMRHRDAYAAVIDELDELYGDGRSVSFHALRQIPQLENVLKETLRLHPPLIILMRVAKGEFEVQGHRIHEGDLVAASPAISNRIPEDFPDPHDFVPARYEQPRQEDLLNRWTWIPFGAGRHRCVGAAF…
	Mycobacterium tuberculosis 401539	2665357055	CYP51B1	100	CYP51B1	MSAVALPRVSGGHDEHGHLEEFRTDPIGLMQRVRDECGDVGTFQLAGKQVVLLSGSHANEFFFRAGDDDLDQAKAYPFMTPIFGEGVVFDASPERRKEMLHNAALRGEQMKGHAATIEDQVRRMIADWGEAGEIDLLDFFAELTIYTSSACLIGKKFRDQLDGRFAKLYHELERGTDPLAYVDPYLPIESFRRRDEARNGLVALVADIMNGRIANPPTDKSDRDMLDVLIAVKAETGTPRFSADEITGMFISMMFAGHHTSSGTASWTLIELMRHRDAYAAVIDELDELYGDGRSVSFHALRQIPQLENVLKETLRLHPPLIILMRVAKGEFEVQGHRIHEGDLVAASPAISNRIPEDFPDPHDFVPARYEQPRQEDLLNRWTWIPFGAGRHRCVGAAF…
	Mycobacterium tuberculosis 401555	2701694949	CYP51B1	100	CYP51B1	MSAVALPRVSGGHDEHGHLEEFRTDPIGLMQRVRDECGDVGTFQLAGKQVVLLSGSHANEFFFRAGDDDLDQAKAYPFMTPIFGEGVVFDASPERRKEMLHNAALRGEQMKGHAATIEDQVRRMIADWGEAGEIDLLDFFAELTIYTSSACLIGKKFRDQLDGRFAKLYHELERGTDPLAYVDPYLPIESFRRRDEARNGLVALVADIMNGRIANPPTDKSDRDMLDVLIAVKAETGTPRFSADEITGMFISMMFAGHHTSSGTASWTLIELMRHRDAYAAVIDELDELYGDGRSVSFHALRQIPQLENVLKETLRLHPPLIILMRVAKGEFEVQGHRIHEGDLVAASPAISNRIPEDFPDPHDFVPARYEQPRQEDLLNRWTWIPFGAGRHRCVGAAF…
	Mycobacterium tuberculosis 401594	2701698800	CYP51B1	100	CYP51B1	MSAVALPRVSGGHDEHGHLEEFRTDPIGLMQRVRDECGDVGTFQLAGKQVVLLSGSHANEFFFRAGDDDLDQAKAYPFMTPIFGEGVVFDASPERRKEMLHNAALRGEQMKGHAATIEDQVRRMIADWGEAGEIDLLDFFAELTIYTSSACLIGKKFRDQLDGRFAKLYHELERGTDPLAYVDPYLPIESFRRRDEARNGLVALVADIMNGRIANPPTDKSDRDMLDVLIAVKAETGTPRFSADEITGMFISMMFAGHHTSSGTASWTLIELMRHRDAYAAVIDELDELYGDGRSVSFHALRQIPQLENVLKETLRLHPPLIILMRVAKGEFEVQGHRIHEGDLVAASPAISNRIPEDFPDPHDFVPARYEQPRQEDLLNRWTWIPFGAGRHRCVGAAF…
	Mycobacterium tuberculosis 401787	2668756364	CYP51B1	100	CYP51B1	MSAVALPRVSGGHDEHGHLEEFRTDPIGLMQRVRDECGDVGTFQLAGKQVVLLSGSHANEFFFRAGDDDLDQAKAYPFMTPIFGEGVVFDASPERRKEMLHNAALRGEQMKGHAATIEDQVRRMIADWGEAGEIDLLDFFAELTIYTSSACLIGKKFRDQLDGRFAKLYHELERGTDPLAYVDPYLPIESFRRRDEARNGLVALVADIMNGRIANPPTDKSDRDMLDVLIAVKAETGTPRFSADEITGMFISMMFAGHHTSSGTASWTLIELMRHRDAYAAVIDELDELYGDGRSVSFHALRQIPQLENVLKETLRLHPPLIILMRVAKGEFEVQGHRIHEGDLVAASPAISNRIPEDFPDPHDFVPARYEQPRQEDLLNRWTWIPFGAGRHRCVGAAF…
	Mycobacterium tuberculosis 402106	2659853953	CYP51B1	100	CYP51B1	MSAVALPRVSGGHDEHGHLEEFRTDPIGLMQRVRDECGDVGTFQLAGKQVVLLSGSHANEFFFRAGDDDLDQAKAYPFMTPIFGEGVVFDASPERRKEMLHNAALRGEQMKGHAATIEDQVRRMIADWGEAGEIDLLDFFAELTIYTSSACLIGKKFRDQLDGRFAKLYHELERGTDPLAYVDPYLPIESFRRRDEARNGLVALVADIMNGRIANPPTDKSDRDMLDVLIAVKAETGTPRFSADEITGMFISMMFAGHHTSSGTASWTLIELMRHRDAYAAVIDELDELYGDGRSVSFHALRQIPQLENVLKETLRLHPPLIILMRVAKGEFEVQGHRIHEGDLVAASPAISNRIPEDFPDPHDFVPARYEQPRQEDLLNRWTWIPFGAGRHRCVGAAF…
	Mycobacterium tuberculosis 402138	2662945829	CYP51B1	100	CYP51B1	MSAVALPRVSGGHDEHGHLEEFRTDPIGLMQRVRDECGDVGTFQLAGKQVVLLSGSHANEFFFRAGDDDLDQAKAYPFMTPIFGEGVVFDASPERRKEMLHNAALRGEQMKGHAATIEDQVRRMIADWGEAGEIDLLDFFAELTIYTSSACLIGKKFRDQLDGRFAKLYHELERGTDPLAYVDPYLPIESFRRRDEARNGLVALVADIMNGRIANPPTDKSDRDMLDVLIAVKAETGTPRFSADEITGMFISMMFAGHHTSSGTASWTLIELMRHRDAYAAVIDELDELYGDGRSVSFHALRQIPQLENVLKETLRLHPPLIILMRVAKGEFEVQGHRIHEGDLVAASPAISNRIPEDFPDPHDFVPARYEQPRQEDLLNRWTWIPFGAGRHRCVGAAF…
	Mycobacterium tuberculosis 402206	2657633495	CYP51B1	100	CYP51B1	MSAVALPRVSGGHDEHGHLEEFRTDPIGLMQRVRDECGDVGTFQLAGKQVVLLSGSHANEFFFRAGDDDLDQAKAYPFMTPIFGEGVVFDASPERRKEMLHNAALRGEQMKGHAATIEDQVRRMIADWGEAGEIDLLDFFAELTIYTSSACLIGKKFRDQLDGRFAKLYHELERGTDPLAYVDPYLPIESFRRRDEARNGLVALVADIMNGRIANPPTDKSDRDMLDVLIAVKAETGTPRFSADEITGMFISMMFAGHHTSSGTASWTLIELMRHRDAYAAVIDELDELYGDGRSVSFHALRQIPQLENVLKETLRLHPPLIILMRVAKGEFEVQGHRIHEGDLVAASPAISNRIPEDFPDPHDFVPARYEQPRQEDLLNRWTWIPFGAGRHRCVGAAF…
	Mycobacterium tuberculosis 402248	2659773418	CYP51B1	100	CYP51B1	MSAVALPRVSGGHDEHGHLEEFRTDPIGLMQRVRDECGDVGTFQLAGKQVVLLSGSHANEFFFRAGDDDLDQAKAYPFMTPIFGEGVVFDASPERRKEMLHNAALRGEQMKGHAATIEDQVRRMIADWGEAGEIDLLDFFAELTIYTSSACLIGKKFRDQLDGRFAKLYHELERGTDPLAYVDPYLPIESFRRRDEARNGLVALVADIMNGRIANPPTDKSDRDMLDVLIAVKAETGTPRFSADEITGMFISMMFAGHHTSSGTASWTLIELMRHRDAYAAVIDELDELYGDGRSVSFHALRQIPQLENVLKETLRLHPPLIILMRVAKGEFEVQGHRIHEGDLVAASPAISNRIPEDFPDPHDFVPARYEQPRQEDLLNRWTWIPFGAGRHRCVGAAF…
	Mycobacterium tuberculosis 402251	2701659134	CYP51B1	100	CYP51B1	MSAVALPRVSGGHDEHGHLEEFRTDPIGLMQRVRDECGDVGTFQLAGKQVVLLSGSHANEFFFRAGDDDLDQAKAYPFMTPIFGEGVVFDASPERRKEMLHNAALRGEQMKGHAATIEDQVRRMIADWGEAGEIDLLDFFAELTIYTSSACLIGKKFRDQLDGRFAKLYHELERGTDPLAYVDPYLPIESFRRRDEARNGLVALVADIMNGRIANPPTDKSDRDMLDVLIAVKAETGTPRFSADEITGMFISMMFAGHHTSSGTASWTLIELMRHRDAYAAVIDELDELYGDGRSVSFHALRQIPQLENVLKETLRLHPPLIILMRVAKGEFEVQGHRIHEGDLVAASPAISNRIPEDFPDPHDFVPARYEQPRQEDLLNRWTWIPFGAGRHRCVGAAF…
	Mycobacterium tuberculosis 402267	2692006190	CYP51B1	100	CYP51B1	MSAVALPRVSGGHDEHGHLEEFRTDPIGLMQRVRDECGDVGTFQLAGKQVVLLSGSHANEFFFRAGDDDLDQAKAYPFMTPIFGEGVVFDASPERRKEMLHNAALRGEQMKGHAATIEDQVRRMIADWGEAGEIDLLDFFAELTIYTSSACLIGKKFRDQLDGRFAKLYHELERGTDPLAYVDPYLPIESFRRRDEARNGLVALVADIMNGRIANPPTDKSDRDMLDVLIAVKAETGTPRFSADEITGMFISMMFAGHHTSSGTASWTLIELMRHRDAYAAVIDELDELYGDGRSVSFHALRQIPQLENVLKETLRLHPPLIILMRVAKGEFEVQGHRIHEGDLVAASPAISNRIPEDFPDPHDFVPARYEQPRQEDLLNRWTWIPFGAGRHRCVGAAF…
	Mycobacterium tuberculosis 402321	2701651713	CYP51B1	100	CYP51B1	MSAVALPRVSGGHDEHGHLEEFRTDPIGLMQRVRDECGDVGTFQLAGKQVVLLSGSHANEFFFRAGDDDLDQAKAYPFMTPIFGEGVVFDASPERRKEMLHNAALRGEQMKGHAATIEDQVRRMIADWGEAGEIDLLDFFAELTIYTSSACLIGKKFRDQLDGRFAKLYHELERGTDPLAYVDPYLPIESFRRRDEARNGLVALVADIMNGRIANPPTDKSDRDMLDVLIAVKAETGTPRFSADEITGMFISMMFAGHHTSSGTASWTLIELMRHRDAYAAVIDELDELYGDGRSVSFHALRQIPQLENVLKETLRLHPPLIILMRVAKGEFEVQGHRIHEGDLVAASPAISNRIPEDFPDPHDFVPARYEQPRQEDLLNRWTWIPFGAGRHRCVGAAF…
	Mycobacterium tuberculosis 402431	2657780848	CYP51B1	100	CYP51B1	MSAVALPRVSGGHDEHGHLEEFRTDPIGLMQRVRDECGDVGTFQLAGKQVVLLSGSHANEFFFRAGDDDLDQAKAYPFMTPIFGEGVVFDASPERRKEMLHNAALRGEQMKGHAATIEDQVRRMIADWGEAGEIDLLDFFAELTIYTSSACLIGKKFRDQLDGRFAKLYHELERGTDPLAYVDPYLPIESFRRRDEARNGLVALVADIMNGRIANPPTDKSDRDMLDVLIAVKAETGTPRFSADEITGMFISMMFAGHHTSSGTASWTLIELMRHRDAYAAVIDELDELYGDGRSVSFHALRQIPQLENVLKETLRLHPPLIILMRVAKGEFEVQGHRIHEGDLVAASPAISNRIPEDFPDPHDFVPARYEQPRQEDLLNRWTWIPFGAGRHRCVGAAF…
	Mycobacterium tuberculosis 402495	2665904067	CYP51B1	100	CYP51B1	MSAVALPRVSGGHDEHGHLEEFRTDPIGLMQRVRDECGDVGTFQLAGKQVVLLSGSHANEFFFRAGDDDLDQAKAYPFMTPIFGEGVVFDASPERRKEMLHNAALRGEQMKGHAATIEDQVRRMIADWGEAGEIDLLDFFAELTIYTSSACLIGKKFRDQLDGRFAKLYHELERGTDPLAYVDPYLPIESFRRRDEARNGLVALVADIMNGRIANPPTDKSDRDMLDVLIAVKAETGTPRFSADEITGMFISMMFAGHHTSSGTASWTLIELMRHRDAYAAVIDELDELYGDGRSVSFHALRQIPQLENVLKETLRLHPPLIILMRVAKGEFEVQGHRIHEGDLVAASPAISNRIPEDFPDPHDFVPARYEQPRQEDLLNRWTWIPFGAGRHRCVGAAF…
	Mycobacterium tuberculosis 402542	2678022896	CYP51B1	100	CYP51B1	MSAVALPRVSGGHDEHGHLEEFRTDPIGLMQRVRDECGDVGTFQLAGKQVVLLSGSHANEFFFRAGDDDLDQAKAYPFMTPIFGEGVVFDASPERRKEMLHNAALRGEQMKGHAATIEDQVRRMIADWGEAGEIDLLDFFAELTIYTSSACLIGKKFRDQLDGRFAKLYHELERGTDPLAYVDPYLPIESFRRRDEARNGLVALVADIMNGRIANPPTDKSDRDMLDVLIAVKAETGTPRFSADEITGMFISMMFAGHHTSSGTASWTLIELMRHRDAYAAVIDELDELYGDGRSVSFHALRQIPQLENVLKETLRLHPPLIILMRVAKGEFEVQGHRIHEGDLVAASPAISNRIPEDFPDPHDFVPARYEQPRQEDLLNRWTWIPFGAGRHRCVGAAF…
	Mycobacterium tuberculosis 402568	2665029148	CYP51B1	100	CYP51B1	MSAVALPRVSGGHDEHGHLEEFRTDPIGLMQRVRDECGDVGTFQLAGKQVVLLSGSHANEFFFRAGDDDLDQAKAYPFMTPIFGEGVVFDASPERRKEMLHNAALRGEQMKGHAATIEDQVRRMIADWGEAGEIDLLDFFAELTIYTSSACLIGKKFRDQLDGRFAKLYHELERGTDPLAYVDPYLPIESFRRRDEARNGLVALVADIMNGRIANPPTDKSDRDMLDVLIAVKAETGTPRFSADEITGMFISMMFAGHHTSSGTASWTLIELMRHRDAYAAVIDELDELYGDGRSVSFHALRQIPQLENVLKETLRLHPPLIILMRVAKGEFEVQGHRIHEGDLVAASPAISNRIPEDFPDPHDFVPARYEQPRQEDLLNRWTWIPFGAGRHRCVGAAF…
	Mycobacterium tuberculosis 402629	2658125770	CYP51B1	100	CYP51B1	MSAVALPRVSGGHDEHGHLEEFRTDPIGLMQRVRDECGDVGTFQLAGKQVVLLSGSHANEFFFRAGDDDLDQAKAYPFMTPIFGEGVVFDASPERRKEMLHNAALRGEQMKGHAATIEDQVRRMIADWGEAGEIDLLDFFAELTIYTSSACLIGKKFRDQLDGRFAKLYHELERGTDPLAYVDPYLPIESFRRRDEARNGLVALVADIMNGRIANPPTDKSDRDMLDVLIAVKAETGTPRFSADEITGMFISMMFAGHHTSSGTASWTLIELMRHRDAYAAVIDELDELYGDGRSVSFHALRQIPQLENVLKETLRLHPPLIILMRVAKGEFEVQGHRIHEGDLVAASPAISNRIPEDFPDPHDFVPARYEQPRQEDLLNRWTWIPFGAGRHRCVGAAF…
	Mycobacterium tuberculosis 402713	2701673881	CYP51B1	100	CYP51B1	MSAVALPRVSGGHDEHGHLEEFRTDPIGLMQRVRDECGDVGTFQLAGKQVVLLSGSHANEFFFRAGDDDLDQAKAYPFMTPIFGEGVVFDASPERRKEMLHNAALRGEQMKGHAATIEDQVRRMIADWGEAGEIDLLDFFAELTIYTSSACLIGKKFRDQLDGRFAKLYHELERGTDPLAYVDPYLPIESFRRRDEARNGLVALVADIMNGRIANPPTDKSDRDMLDVLIAVKAETGTPRFSADEITGMFISMMFAGHHTSSGTASWTLIELMRHRDAYAAVIDELDELYGDGRSVSFHALRQIPQLENVLKETLRLHPPLIILMRVAKGEFEVQGHRIHEGDLVAASPAISNRIPEDFPDPHDFVPARYEQPRQEDLLNRWTWIPFGAGRHRCVGAAF…
	Mycobacterium tuberculosis 402797	2701682129	CYP51B1	100	CYP51B1	MSAVALPRVSGGHDEHGHLEEFRTDPIGLMQRVRDECGDVGTFQLAGKQVVLLSGSHANEFFFRAGDDDLDQAKAYPFMTPIFGEGVVFDASPERRKEMLHNAALRGEQMKGHAATIEDQVRRMIADWGEAGEIDLLDFFAELTIYTSSACLIGKKFRDQLDGRFAKLYHELERGTDPLAYVDPYLPIESFRRRDEARNGLVALVADIMNGRIANPPTDKSDRDMLDVLIAVKAETGTPRFSADEITGMFISMMFAGHHTSSGTASWTLIELMRHRDAYAAVIDELDELYGDGRSVSFHALRQIPQLENVLKETLRLHPPLIILMRVAKGEFEVQGHRIHEGDLVAASPAISNRIPEDFPDPHDFVPARYEQPRQEDLLNRWTWIPFGAGRHRCVGAAF…
	Mycobacterium tuberculosis 43-13838	2702446618	CYP51B1	100	CYP51B1	MSAVALPRVSGGHDEHGHLEEFRTDPIGLMQRVRDECGDVGTFQLAGKQVVLLSGSHANEFFFRAGDDDLDQAKAYPFMTPIFGEGVVFDASPERRKEMLHNAALRGEQMKGHAATIEDQVRRMIADWGEAGEIDLLDFFAELTIYTSSACLIGKKFRDQLDGRFAKLYHELERGTDPLAYVDPYLPIESFRRRDEARNGLVALVADIMNGRIANPPTDKSDRDMLDVLIAVKAETGTPRFSADEITGMFISMMFAGHHTSSGTASWTLIELMRHRDAYAAVIDELDELYGDGRSVSFHALRQIPQLENVLKETLRLHPPLIILMRVAKGEFEVQGHRIHEGDLVAASPAISNRIPEDFPDPHDFVPARYEQPRQEDLLNRWTWIPFGAGRHRCVGAAF…
	Mycobacterium tuberculosis 43-16836	2603127681	CYP51B1	100	CYP51B1	MSAVALPRVSGGHDEHGHLEEFRTDPIGLMQRVRDECGDVGTFQLAGKQVVLLSGSHANEFFFRAGDDDLDQAKAYPFMTPIFGEGVVFDASPERRKEMLHNAALRGEQMKGHAATIEDQVRRMIADWGEAGEIDLLDFFAELTIYTSSACLIGKKFRDQLDGRFAKLYHELERGTDPLAYVDPYLPIESFRRRDEARNGLVALVADIMNGRIANPPTDKSDRDMLDVLIAVKAETGTPRFSADEITGMFISMMFAGHHTSSGTASWTLIELMRHRDAYAAVIDELDELYGDGRSVSFHALRQIPQLENVLKETLRLHPPLIILMRVAKGEFEVQGHRIHEGDLVAASPAISNRIPEDFPDPHDFVPARYEQPRQEDLLNRWTWIPFGAGRHRCVGAAF…
	Mycobacterium tuberculosis 44503	2584615055	CYP51B1	100	CYP51B1	MSAVALPRVSGGHDEHGHLEEFRTDPIGLMQRVRDECGDVGTFQLAGKQVVLLSGSHANEFFFRAGDDDLDQAKAYPFMTPIFGEGVVFDASPERRKEMLHNAALRGEQMKGHAATIEDQVRRMIADWGEAGEIDLLDFFAELTIYTSSACLIGKKFRDQLDGRFAKLYHELERGTDPLAYVDPYLPIESFRRRDEARNGLVALVADIMNGRIANPPTDKSDRDMLDVLIAVKAETGTPRFSADEITGMFISMMFAGHHTSSGTASWTLIELMRHRDAYAAVIDELDELYGDGRSVSFHALRQIPQLENVLKETLRLHPPLIILMRVAKGEFEVQGHRIHEGDLVAASPAISNRIPEDFPDPHDFVPARYEQPRQEDLLNRWTWIPFGAGRHRCVGAAF…
	Mycobacterium tuberculosis 46-5069	2702448648	CYP51B1	100	CYP51B1	MSAVALPRVSGGHDEHGHLEEFRTDPIGLMQRVRDECGDVGTFQLAGKQVVLLSGSHANEFFFRAGDDDLDQAKAYPFMTPIFGEGVVFDASPERRKEMLHNAALRGEQMKGHAATIEDQVRRMIADWGEAGEIDLLDFFAELTIYTSSACLIGKKFRDQLDGRFAKLYHELERGTDPLAYVDPYLPIESFRRRDEARNGLVALVADIMNGRIANPPTDKSDRDMLDVLIAVKAETGTPRFSADEITGMFISMMFAGHHTSSGTASWTLIELMRHRDAYAAVIDELDELYGDGRSVSFHALRQIPQLENVLKETLRLHPPLIILMRVAKGEFEVQGHRIHEGDLVAASPAISNRIPEDFPDPHDFVPARYEQPRQEDLLNRWTWIPFGAGRHRCVGAAF…
	Mycobacterium tuberculosis 49-02	2687652029	CYP51B1	100	CYP51B1	MSAVALPRVSGGHDEHGHLEEFRTDPIGLMQRVRDECGDVGTFQLAGKQVVLLSGSHANEFFFRAGDDDLDQAKAYPFMTPIFGEGVVFDASPERRKEMLHNAALRGEQMKGHAATIEDQVRRMIADWGEAGEIDLLDFFAELTIYTSSACLIGKKFRDQLDGRFAKLYHELERGTDPLAYVDPYLPIESFRRRDEARNGLVALVADIMNGRIANPPTDKSDRDMLDVLIAVKAETGTPRFSADEITGMFISMMFAGHHTSSGTASWTLIELMRHRDAYAAVIDELDELYGDGRSVSFHALRQIPQLENVLKETLRLHPPLIILMRVAKGEFEVQGHRIHEGDLVAASPAISNRIPEDFPDPHDFVPARYEQPRQEDLLNRWTWIPFGAGRHRCVGAAF…
	Mycobacterium tuberculosis 49375	2577432016	CYP51B1	100	CYP51B1	MSAVALPRVSGGHDEHGHLEEFRTDPIGLMQRVRDECGDVGTFQLAGKQVVLLSGSHANEFFFRAGDDDLDQAKAYPFMTPIFGEGVVFDASPERRKEMLHNAALRGEQMKGHAATIEDQVRRMIADWGEAGEIDLLDFFAELTIYTSSACLIGKKFRDQLDGRFAKLYHELERGTDPLAYVDPYLPIESFRRRDEARNGLVALVADIMNGRIANPPTDKSDRDMLDVLIAVKAETGTPRFSADEITGMFISMMFAGHHTSSGTASWTLIELMRHRDAYAAVIDELDELYGDGRSVSFHALRQIPQLENVLKETLRLHPPLIILMRVAKGEFEVQGHRIHEGDLVAASPAISNRIPEDFPDPHDFVPARYEQPRQEDLLNRWTWIPFGAGRHRCVGAAF…
	Mycobacterium tuberculosis 51628	2584639578	CYP51B1	100	CYP51B1	MSAVALPRVSGGHDEHGHLEEFRTDPIGLMQRVRDECGDVGTFQLAGKQVVLLSGSHANEFFFRAGDDDLDQAKAYPFMTPIFGEGVVFDASPERRKEMLHNAALRGEQMKGHAATIEDQVRRMIADWGEAGEIDLLDFFAELTIYTSSACLIGKKFRDQLDGRFAKLYHELERGTDPLAYVDPYLPIESFRRRDEARNGLVALVADIMNGRIANPPTDKSDRDMLDVLIAVKAETGTPRFSADEITGMFISMMFAGHHTSSGTASWTLIELMRHRDAYAAVIDELDELYGDGRSVSFHALRQIPQLENVLKETLRLHPPLIILMRVAKGEFEVQGHRIHEGDLVAASPAISNRIPEDFPDPHDFVPARYEQPRQEDLLNRWTWIPFGAGRHRCVGAAF…
	Mycobacterium tuberculosis 6273	2621710657	CYP51B1	100	CYP51B1	MSAVALPRVSGGHDEHGHLEEFRTDPIGLMQRVRDECGDVGTFQLAGKQVVLLSGSHANEFFFRAGDDDLDQAKAYPFMTPIFGEGVVFDASPERRKEMLHNAALRGEQMKGHAATIEDQVRRMIADWGEAGEIDLLDFFAELTIYTSSACLIGKKFRDQLDGRFAKLYHELERGTDPLAYVDPYLPIESFRRRDEARNGLVALVADIMNGRIANPPTDKSDRDMLDVLIAVKAETGTPRFSADEITGMFISMMFAGHHTSSGTASWTLIELMRHRDAYAAVIDELDELYGDGRSVSFHALRQIPQLENVLKETLRLHPPLIILMRVAKGEFEVQGHRIHEGDLVAASPAISNRIPEDFPDPHDFVPARYEQPRQEDLLNRWTWIPFGAGRHRCVGAAF…
	Mycobacterium tuberculosis 6638	2621702637	CYP51B1	100	CYP51B1	MSAVALPRVSGGHDEHGHLEEFRTDPIGLMQRVRDECGDVGTFQLAGKQVVLLSGSHANEFFFRAGDDDLDQAKAYPFMTPIFGEGVVFDASPERRKEMLHNAALRGEQMKGHAATIEDQVRRMIADWGEAGEIDLLDFFAELTIYTSSACLIGKKFRDQLDGRFAKLYHELERGTDPLAYVDPYLPIESFRRRDEARNGLVALVADIMNGRIANPPTDKSDRDMLDVLIAVKAETGTPRFSADEITGMFISMMFAGHHTSSGTASWTLIELMRHRDAYAAVIDELDELYGDGRSVSFHALRQIPQLENVLKETLRLHPPLIILMRVAKGEFEVQGHRIHEGDLVAASPAISNRIPEDFPDPHDFVPARYEQPRQEDLLNRWTWIPFGAGRHRCVGAAF…
	Mycobacterium tuberculosis 6A024XDR	2720081784	CYP51B1	100	CYP51B1	MSAVALPRVSGGHDEHGHLEEFRTDPIGLMQRVRDECGDVGTFQLAGKQVVLLSGSHANEFFFRAGDDDLDQAKAYPFMTPIFGEGVVFDASPERRKEMLHNAALRGEQMKGHAATIEDQVRRMIADWGEAGEIDLLDFFAELTIYTSSACLIGKKFRDQLDGRFAKLYHELERGTDPLAYVDPYLPIESFRRRDEARNGLVALVADIMNGRIANPPTDKSDRDMLDVLIAVKAETGTPRFSADEITGMFISMMFAGHHTSSGTASWTLIELMRHRDAYAAVIDELDELYGDGRSVSFHALRQIPQLENVLKETLRLHPPLIILMRVAKGEFEVQGHRIHEGDLVAASPAISNRIPEDFPDPHDFVPARYEQPRQEDLLNRWTWIPFGAGRHRCVGAAF…
	Mycobacterium tuberculosis 7057	2621685728	CYP51B1	100	CYP51B1	MSAVALPRVSGGHDEHGHLEEFRTDPIGLMQRVRDECGDVGTFQLAGKQVVLLSGSHANEFFFRAGDDDLDQAKAYPFMTPIFGEGVVFDASPERRKEMLHNAALRGEQMKGHAATIEDQVRRMIADWGEAGEIDLLDFFAELTIYTSSACLIGKKFRDQLDGRFAKLYHELERGTDPLAYVDPYLPIESFRRRDEARNGLVALVADIMNGRIANPPTDKSDRDMLDVLIAVKAETGTPRFSADEITGMFISMMFAGHHTSSGTASWTLIELMRHRDAYAAVIDELDELYGDGRSVSFHALRQIPQLENVLKETLRLHPPLIILMRVAKGEFEVQGHRIHEGDLVAASPAISNRIPEDFPDPHDFVPARYEQPRQEDLLNRWTWIPFGAGRHRCVGAAF…
	Mycobacterium tuberculosis	2540754079	CYP51B1	100	CYP51B1	MSAVALPRVSGGHDEHGHLEEFRTDPIGLMQRVRDECGDVGTFQLAGKQVVLLSGSHANEFFFRAGDDDLDQAKAYPFMTPIFGEGVVFDASPERRKEMLHNAALRGEQMKGHAATIEDQVRRMIADWGEAGEIDLLDFFAELTIYTSSACLIGKKFRDQLDGRFAKLYHELERGTDPLAYVDPYLPIESFRRRDEARNGLVALVADIMNGRIANPPTDKSDRDMLDVLIAVKAETGTPRFSADEITGMFISMMFAGHHTSSGTASWTLIELMRHRDAYAAVIDELDELYGDGRSVSFHALRQIPQLENVLKETLRLHPPLIILMRVAKGEFEVQGHRIHEGDLVAASPAISNRIPEDFPDPHDFVPARYEQPRQEDLLNRWTWIPFGAGRHRCVGAAF…
	Mycobacterium tuberculosis 7837	2621693009	CYP51B1	100	CYP51B1	MSAVALPRVSGGHDEHGHLEEFRTDPIGLMQRVRDECGDVGTFQLAGKQVVLLSGSHANEFFFRAGDDDLDQAKAYPFMTPIFGEGVVFDASPERRKEMLHNAALRGEQMKGHAATIEDQVRRMIADWGEAGEIDLLDFFAELTIYTSSACLIGKKFRDQLDGRFAKLYHELERGTDPLAYVDPYLPIESFRRRDEARNGLVALVADIMNGRIANPPTDKSDRDMLDVLIAVKAETGTPRFSADEITGMFISMMFAGHHTSSGTASWTLIELMRHRDAYAAVIDELDELYGDGRSVSFHALRQIPQLENVLKETLRLHPPLIILMRVAKGEFEVQGHRIHEGDLVAASPAISNRIPEDFPDPHDFVPARYEQPRQEDLLNRWTWIPFGAGRHRCVGAAF…
	Mycobacterium tuberculosis 8442	2606473425	CYP51B1	100	CYP51B1	MSAVALPRVSGGHDEHGHLEEFRTDPIGLMQRVRDECGDVGTFQLAGKQVVLLSGSHANEFFFRAGDDDLDQAKAYPFMTPIFGEGVVFDASPERRKEMLHNAALRGEQMKGHAATIEDQVRRMIADWGEAGEIDLLDFFAELTIYTSSACLIGKKFRDQLDGRFAKLYHELERGTDPLAYVDPYLPIESFRRRDEARNGLVALVADIMNGRIANPPTDKSDRDMLDVLIAVKAETGTPRFSADEITGMFISMMFAGHHTSSGTASWTLIELMRHRDAYAAVIDELDELYGDGRSVSFHALRQIPQLENVLKETLRLHPPLIILMRVAKGEFEVQGHRIHEGDLVAASPAISNRIPEDFPDPHDFVPARYEQPRQEDLLNRWTWIPFGAGRHRCVGAAF…
	Mycobacterium tuberculosis 94_M4241A	2621960352	CYP51B1	100	CYP51B1	MSAVALPRVSGGHDEHGHLEEFRTDPIGLMQRVRDECGDVGTFQLAGKQVVLLSGSHANEFFFRAGDDDLDQAKAYPFMTPIFGEGVVFDASPERRKEMLHNAALRGEQMKGHAATIEDQVRRMIADWGEAGEIDLLDFFAELTIYTSSACLIGKKFRDQLDGRFAKLYHELERGTDPLAYVDPYLPIESFRRRDEARNGLVALVADIMNGRIANPPTDKSDRDMLDVLIAVKAETGTPRFSADEITGMFISMMFAGHHTSSGTASWTLIELMRHRDAYAAVIDELDELYGDGRSVSFHALRQIPQLENVLKETLRLHPPLIILMRVAKGEFEVQGHRIHEGDLVAASPAISNRIPEDFPDPHDFVPARYEQPRQEDLLNRWTWIPFGAGRHRCVGAAF…
	Mycobacterium tuberculosis 9542	2621677791	CYP51B1	100	CYP51B1	MSAVALPRVSGGHDEHGHLEEFRTDPIGLMQRVRDECGDVGTFQLAGKQVVLLSGSHANEFFFRAGDDDLDQAKAYPFMTPIFGEGVVFDASPERRKEMLHNAALRGEQMKGHAATIEDQVRRMIADWGEAGEIDLLDFFAELTIYTSSACLIGKKFRDQLDGRFAKLYHELERGTDPLAYVDPYLPIESFRRRDEARNGLVALVADIMNGRIANPPTDKSDRDMLDVLIAVKAETGTPRFSADEITGMFISMMFAGHHTSSGTASWTLIELMRHRDAYAAVIDELDELYGDGRSVSFHALRQIPQLENVLKETLRLHPPLIILMRVAKGEFEVQGHRIHEGDLVAASPAISNRIPEDFPDPHDFVPARYEQPRQEDLLNRWTWIPFGAGRHRCVGAAF…
	Mycobacterium tuberculosis 96075	2687620462	CYP51B1	100	CYP51B1	MSAVALPRVSGGHDEHGHLEEFRTDPIGLMQRVRDECGDVGTFQLAGKQVVLLSGSHANEFFFRAGDDDLDQAKAYPFMTPIFGEGVVFDASPERRKEMLHNAALRGEQMKGHAATIEDQVRRMIADWGEAGEIDLLDFFAELTIYTSSACLIGKKFRDQLDGRFAKLYHELERGTDPLAYVDPYLPIESFRRRDEARNGLVALVADIMNGRIANPPTDKSDRDMLDVLIAVKAETGTPRFSADEITGMFISMMFAGHHTSSGTASWTLIELMRHRDAYAAVIDELDELYGDGRSVSFHALRQIPQLENVLKETLRLHPPLIILMRVAKGEFEVQGHRIHEGDLVAASPAISNRIPEDFPDPHDFVPARYEQPRQEDLLNRWTWIPFGAGRHRCVGAAF…
	Mycobacterium tuberculosis 96121	2671955737	CYP51B1	100	CYP51B1	MSAVALPRVSGGHDEHGHLEEFRTDPIGLMQRVRDECGDVGTFQLAGKQVVLLSGSHANEFFFRAGDDDLDQAKAYPFMTPIFGEGVVFDASPERRKEMLHNAALRGEQMKGHAATIEDQVRRMIADWGEAGEIDLLDFFAELTIYTSSACLIGKKFRDQLDGRFAKLYHELERGTDPLAYVDPYLPIESFRRRDEARNGLVALVADIMNGRIANPPTDKSDRDMLDVLIAVKAETGTPRFSADEITGMFISMMFAGHHTSSGTASWTLIELMRHRDAYAAVIDELDELYGDGRSVSFHALRQIPQLENVLKETLRLHPPLIILMRVAKGEFEVQGHRIHEGDLVAASPAISNRIPEDFPDPHDFVPARYEQPRQEDLLNRWTWIPFGAGRHRCVGAAF…
	Mycobacterium tuberculosis '98-R604 INH-RIF-EM' sequence	645190780	CYP51B1	100	CYP51B1	MSAVALPRVSGGHDEHGHLEEFRTDPIGLMQRVRDECGDVGTFQLAGKQVVLLSGSHANEFFFRAGDDDLDQAKAYPFMTPIFGEGVVFDASPERRKEMLHNAALRGEQMKGHAATIEDQVRRMIADWGEAGEIDLLDFFAELTIYTSSACLIGKKFRDQLDGRFAKLYHELERGTDPLAYVDPYLPIESFRRRDEARNGLVALVADIMNGRIANPPTDKSDRDMLDVLIAVKAETGTPRFSADEITGMFISMMFAGHHTSSGTASWTLIELMRHRDAYAAVIDELDELYGDGRSVSFHALRQIPQLENVLKETLRLHPPLIILMRVAKGEFEVQGHRIHEGDLVAASPAISNRIPEDFPDPHDFVPARYEQPRQEDLLNRWTWIPFGAGRHRCVGAAF…
	Mycobacterium tuberculosis 9956	2621709924	CYP51B1	100	CYP51B1	MSAVALPRVSGGHDEHGHLEEFRTDPIGLMQRVRDECGDVGTFQLAGKQVVLLSGSHANEFFFRAGDDDLDQAKAYPFMTPIFGEGVVFDASPERRKEMLHNAALRGEQMKGHAATIEDQVRRMIADWGEAGEIDLLDFFAELTIYTSSACLIGKKFRDQLDGRFAKLYHELERGTDPLAYVDPYLPIESFRRRDEARNGLVALVADIMNGRIANPPTDKSDRDMLDVLIAVKAETGTPRFSADEITGMFISMMFAGHHTSSGTASWTLIELMRHRDAYAAVIDELDELYGDGRSVSFHALRQIPQLENVLKETLRLHPPLIILMRVAKGEFEVQGHRIHEGDLVAASPAISNRIPEDFPDPHDFVPARYEQPRQEDLLNRWTWIPFGAGRHRCVGAAF…
	Mycobacterium tuberculosis A00301419	2706602146	CYP51B1	100	CYP51B1	MSAVALPRVSGGHDEHGHLEEFRTDPIGLMQRVRDECGDVGTFQLAGKQVVLLSGSHANEFFFRAGDDDLDQAKAYPFMTPIFGEGVVFDASPERRKEMLHNAALRGEQMKGHAATIEDQVRRMIADWGEAGEIDLLDFFAELTIYTSSACLIGKKFRDQLDGRFAKLYHELERGTDPLAYVDPYLPIESFRRRDEARNGLVALVADIMNGRIANPPTDKSDRDMLDVLIAVKAETGTPRFSADEITGMFISMMFAGHHTSSGTASWTLIELMRHRDAYAAVIDELDELYGDGRSVSFHALRQIPQLENVLKETLRLHPPLIILMRVAKGEFEVQGHRIHEGDLVAASPAISNRIPEDFPDPHDFVPARYEQPRQEDLLNRWTWIPFGAGRHRCVGAAF…
	Mycobacterium tuberculosis A00400237	2677313227	CYP51B1	100	CYP51B1	MSAVALPRVSGGHDEHGHLEEFRTDPIGLMQRVRDECGDVGTFQLAGKQVVLLSGSHANEFFFRAGDDDLDQAKAYPFMTPIFGEGVVFDASPERRKEMLHNAALRGEQMKGHAATIEDQVRRMIADWGEAGEIDLLDFFAELTIYTSSACLIGKKFRDQLDGRFAKLYHELERGTDPLAYVDPYLPIESFRRRDEARNGLVALVADIMNGRIANPPTDKSDRDMLDVLIAVKAETGTPRFSADEITGMFISMMFAGHHTSSGTASWTLIELMRHRDAYAAVIDELDELYGDGRSVSFHALRQIPQLENVLKETLRLHPPLIILMRVAKGEFEVQGHRIHEGDLVAASPAISNRIPEDFPDPHDFVPARYEQPRQEDLLNRWTWIPFGAGRHRCVGAAF…
	Mycobacterium tuberculosis A00400885	2673247031	CYP51B1	100	CYP51B1	MSAVALPRVSGGHDEHGHLEEFRTDPIGLMQRVRDECGDVGTFQLAGKQVVLLSGSHANEFFFRAGDDDLDQAKAYPFMTPIFGEGVVFDASPERRKEMLHNAALRGEQMKGHAATIEDQVRRMIADWGEAGEIDLLDFFAELTIYTSSACLIGKKFRDQLDGRFAKLYHELERGTDPLAYVDPYLPIESFRRRDEARNGLVALVADIMNGRIANPPTDKSDRDMLDVLIAVKAETGTPRFSADEITGMFISMMFAGHHTSSGTASWTLIELMRHRDAYAAVIDELDELYGDGRSVSFHALRQIPQLENVLKETLRLHPPLIILMRVAKGEFEVQGHRIHEGDLVAASPAISNRIPEDFPDPHDFVPARYEQPRQEDLLNRWTWIPFGAGRHRCVGAAF…
	Mycobacterium tuberculosis A00401093	2706594955	CYP51B1	100	CYP51B1	MSAVALPRVSGGHDEHGHLEEFRTDPIGLMQRVRDECGDVGTFQLAGKQVVLLSGSHANEFFFRAGDDDLDQAKAYPFMTPIFGEGVVFDASPERRKEMLHNAALRGEQMKGHAATIEDQVRRMIADWGEAGEIDLLDFFAELTIYTSSACLIGKKFRDQLDGRFAKLYHELERGTDPLAYVDPYLPIESFRRRDEARNGLVALVADIMNGRIANPPTDKSDRDMLDVLIAVKAETGTPRFSADEITGMFISMMFAGHHTSSGTASWTLIELMRHRDAYAAVIDELDELYGDGRSVSFHALRQIPQLENVLKETLRLHPPLIILMRVAKGEFEVQGHRIHEGDLVAASPAISNRIPEDFPDPHDFVPARYEQPRQEDLLNRWTWIPFGAGRHRCVGAAF…
	Mycobacterium tuberculosis A00401371	2683852170	CYP51B1	100	CYP51B1	MSAVALPRVSGGHDEHGHLEEFRTDPIGLMQRVRDECGDVGTFQLAGKQVVLLSGSHANEFFFRAGDDDLDQAKAYPFMTPIFGEGVVFDASPERRKEMLHNAALRGEQMKGHAATIEDQVRRMIADWGEAGEIDLLDFFAELTIYTSSACLIGKKFRDQLDGRFAKLYHELERGTDPLAYVDPYLPIESFRRRDEARNGLVALVADIMNGRIANPPTDKSDRDMLDVLIAVKAETGTPRFSADEITGMFISMMFAGHHTSSGTASWTLIELMRHRDAYAAVIDELDELYGDGRSVSFHALRQIPQLENVLKETLRLHPPLIILMRVAKGEFEVQGHRIHEGDLVAASPAISNRIPEDFPDPHDFVPARYEQPRQEDLLNRWTWIPFGAGRHRCVGAAF…
	Mycobacterium tuberculosis A00500149	2703461659	CYP51B1	100	CYP51B1	MSAVALPRVSGGHDEHGHLEEFRTDPIGLMQRVRDECGDVGTFQLAGKQVVLLSGSHANEFFFRAGDDDLDQAKAYPFMTPIFGEGVVFDASPERRKEMLHNAALRGEQMKGHAATIEDQVRRMIADWGEAGEIDLLDFFAELTIYTSSACLIGKKFRDQLDGRFAKLYHELERGTDPLAYVDPYLPIESFRRRDEARNGLVALVADIMNGRIANPPTDKSDRDMLDVLIAVKAETGTPRFSADEITGMFISMMFAGHHTSSGTASWTLIELMRHRDAYAAVIDELDELYGDGRSVSFHALRQIPQLENVLKETLRLHPPLIILMRVAKGEFEVQGHRIHEGDLVAASPAISNRIPEDFPDPHDFVPARYEQPRQEDLLNRWTWIPFGAGRHRCVGAAF…
	Mycobacterium tuberculosis A09900565	2674124419	CYP51B1	100	CYP51B1	MSAVALPRVSGGHDEHGHLEEFRTDPIGLMQRVRDECGDVGTFQLAGKQVVLLSGSHANEFFFRAGDDDLDQAKAYPFMTPIFGEGVVFDASPERRKEMLHNAALRGEQMKGHAATIEDQVRRMIADWGEAGEIDLLDFFAELTIYTSSACLIGKKFRDQLDGRFAKLYHELERGTDPLAYVDPYLPIESFRRRDEARNGLVALVADIMNGRIANPPTDKSDRDMLDVLIAVKAETGTPRFSADEITGMFISMMFAGHHTSSGTASWTLIELMRHRDAYAAVIDELDELYGDGRSVSFHALRQIPQLENVLKETLRLHPPLIILMRVAKGEFEVQGHRIHEGDLVAASPAISNRIPEDFPDPHDFVPARYEQPRQEDLLNRWTWIPFGAGRHRCVGAAF…
	Mycobacterium tuberculosis A09901284	2706560620	CYP51B1	100	CYP51B1	MSAVALPRVSGGHDEHGHLEEFRTDPIGLMQRVRDECGDVGTFQLAGKQVVLLSGSHANEFFFRAGDDDLDQAKAYPFMTPIFGEGVVFDASPERRKEMLHNAALRGEQMKGHAATIEDQVRRMIADWGEAGEIDLLDFFAELTIYTSSACLIGKKFRDQLDGRFAKLYHELERGTDPLAYVDPYLPIESFRRRDEARNGLVALVADIMNGRIANPPTDKSDRDMLDVLIAVKAETGTPRFSADEITGMFISMMFAGHHTSSGTASWTLIELMRHRDAYAAVIDELDELYGDGRSVSFHALRQIPQLENVLKETLRLHPPLIILMRVAKGEFEVQGHRIHEGDLVAASPAISNRIPEDFPDPHDFVPARYEQPRQEDLLNRWTWIPFGAGRHRCVGAAF…
	Mycobacterium tuberculosis A2	2715347182	CYP51B1	100	CYP51B1	MSAVALPRVSGGHDEHGHLEEFRTDPIGLMQRVRDECGDVGTFQLAGKQVVLLSGSHANEFFFRAGDDDLDQAKAYPFMTPIFGEGVVFDASPERRKEMLHNAALRGEQMKGHAATIEDQVRRMIADWGEAGEIDLLDFFAELTIYTSSACLIGKKFRDQLDGRFAKLYHELERGTDPLAYVDPYLPIESFRRRDEARNGLVALVADIMNGRIANPPTDKSDRDMLDVLIAVKAETGTPRFSADEITGMFISMMFAGHHTSSGTASWTLIELMRHRDAYAAVIDELDELYGDGRSVSFHALRQIPQLENVLKETLRLHPPLIILMRVAKGEFEVQGHRIHEGDLVAASPAISNRIPEDFPDPHDFVPARYEQPRQEDLLNRWTWIPFGAGRHRCVGAAF…
	Mycobacterium tuberculosis A4	2715369132	CYP51B1	100	CYP51B1	MSAVALPRVSGGHDEHGHLEEFRTDPIGLMQRVRDECGDVGTFQLAGKQVVLLSGSHANEFFFRAGDDDLDQAKAYPFMTPIFGEGVVFDASPERRKEMLHNAALRGEQMKGHAATIEDQVRRMIADWGEAGEIDLLDFFAELTIYTSSACLIGKKFRDQLDGRFAKLYHELERGTDPLAYVDPYLPIESFRRRDEARNGLVALVADIMNGRIANPPTDKSDRDMLDVLIAVKAETGTPRFSADEITGMFISMMFAGHHTSSGTASWTLIELMRHRDAYAAVIDELDELYGDGRSVSFHALRQIPQLENVLKETLRLHPPLIILMRVAKGEFEVQGHRIHEGDLVAASPAISNRIPEDFPDPHDFVPARYEQPRQEDLLNRWTWIPFGAGRHRCVGAAF…
	Mycobacterium tuberculosis A70011_1	2662931702	CYP51B1	100	CYP51B1	MSAVALPRVSGGHDEHGHLEEFRTDPIGLMQRVRDECGDVGTFQLAGKQVVLLSGSHANEFFFRAGDDDLDQAKAYPFMTPIFGEGVVFDASPERRKEMLHNAALRGEQMKGHAATIEDQVRRMIADWGEAGEIDLLDFFAELTIYTSSACLIGKKFRDQLDGRFAKLYHELERGTDPLAYVDPYLPIESFRRRDEARNGLVALVADIMNGRIANPPTDKSDRDMLDVLIAVKAETGTPRFSADEITGMFISMMFAGHHTSSGTASWTLIELMRHRDAYAAVIDELDELYGDGRSVSFHALRQIPQLENVLKETLRLHPPLIILMRVAKGEFEVQGHRIHEGDLVAASPAISNRIPEDFPDPHDFVPARYEQPRQEDLLNRWTWIPFGAGRHRCVGAAF…
	Mycobacterium tuberculosis A70011_2	2694048207	CYP51B1	100	CYP51B1	MSAVALPRVSGGHDEHGHLEEFRTDPIGLMQRVRDECGDVGTFQLAGKQVVLLSGSHANEFFFRAGDDDLDQAKAYPFMTPIFGEGVVFDASPERRKEMLHNAALRGEQMKGHAATIEDQVRRMIADWGEAGEIDLLDFFAELTIYTSSACLIGKKFRDQLDGRFAKLYHELERGTDPLAYVDPYLPIESFRRRDEARNGLVALVADIMNGRIANPPTDKSDRDMLDVLIAVKAETGTPRFSADEITGMFISMMFAGHHTSSGTASWTLIELMRHRDAYAAVIDELDELYGDGRSVSFHALRQIPQLENVLKETLRLHPPLIILMRVAKGEFEVQGHRIHEGDLVAASPAISNRIPEDFPDPHDFVPARYEQPRQEDLLNRWTWIPFGAGRHRCVGAAF…
	Mycobacterium tuberculosis A70011_3	2694011337	CYP51B1	100	CYP51B1	MSAVALPRVSGGHDEHGHLEEFRTDPIGLMQRVRDECGDVGTFQLAGKQVVLLSGSHANEFFFRAGDDDLDQAKAYPFMTPIFGEGVVFDASPERRKEMLHNAALRGEQMKGHAATIEDQVRRMIADWGEAGEIDLLDFFAELTIYTSSACLIGKKFRDQLDGRFAKLYHELERGTDPLAYVDPYLPIESFRRRDEARNGLVALVADIMNGRIANPPTDKSDRDMLDVLIAVKAETGTPRFSADEITGMFISMMFAGHHTSSGTASWTLIELMRHRDAYAAVIDELDELYGDGRSVSFHALRQIPQLENVLKETLRLHPPLIILMRVAKGEFEVQGHRIHEGDLVAASPAISNRIPEDFPDPHDFVPARYEQPRQEDLLNRWTWIPFGAGRHRCVGAAF…
	Mycobacterium tuberculosis A70011_4	2659400098	CYP51B1	100	CYP51B1	MSAVALPRVSGGHDEHGHLEEFRTDPIGLMQRVRDECGDVGTFQLAGKQVVLLSGSHANEFFFRAGDDDLDQAKAYPFMTPIFGEGVVFDASPERRKEMLHNAALRGEQMKGHAATIEDQVRRMIADWGEAGEIDLLDFFAELTIYTSSACLIGKKFRDQLDGRFAKLYHELERGTDPLAYVDPYLPIESFRRRDEARNGLVALVADIMNGRIANPPTDKSDRDMLDVLIAVKAETGTPRFSADEITGMFISMMFAGHHTSSGTASWTLIELMRHRDAYAAVIDELDELYGDGRSVSFHALRQIPQLENVLKETLRLHPPLIILMRVAKGEFEVQGHRIHEGDLVAASPAISNRIPEDFPDPHDFVPARYEQPRQEDLLNRWTWIPFGAGRHRCVGAAF…
	Mycobacterium tuberculosis A70011_5	2670886087	CYP51B1	100	CYP51B1	MSAVALPRVSGGHDEHGHLEEFRTDPIGLMQRVRDECGDVGTFQLAGKQVVLLSGSHANEFFFRAGDDDLDQAKAYPFMTPIFGEGVVFDASPERRKEMLHNAALRGEQMKGHAATIEDQVRRMIADWGEAGEIDLLDFFAELTIYTSSACLIGKKFRDQLDGRFAKLYHELERGTDPLAYVDPYLPIESFRRRDEARNGLVALVADIMNGRIANPPTDKSDRDMLDVLIAVKAETGTPRFSADEITGMFISMMFAGHHTSSGTASWTLIELMRHRDAYAAVIDELDELYGDGRSVSFHALRQIPQLENVLKETLRLHPPLIILMRVAKGEFEVQGHRIHEGDLVAASPAISNRIPEDFPDPHDFVPARYEQPRQEDLLNRWTWIPFGAGRHRCVGAAF…
	Mycobacterium tuberculosis A70011_6	2670912080	CYP51B1	100	CYP51B1	MSAVALPRVSGGHDEHGHLEEFRTDPIGLMQRVRDECGDVGTFQLAGKQVVLLSGSHANEFFFRAGDDDLDQAKAYPFMTPIFGEGVVFDASPERRKEMLHNAALRGEQMKGHAATIEDQVRRMIADWGEAGEIDLLDFFAELTIYTSSACLIGKKFRDQLDGRFAKLYHELERGTDPLAYVDPYLPIESFRRRDEARNGLVALVADIMNGRIANPPTDKSDRDMLDVLIAVKAETGTPRFSADEITGMFISMMFAGHHTSSGTASWTLIELMRHRDAYAAVIDELDELYGDGRSVSFHALRQIPQLENVLKETLRLHPPLIILMRVAKGEFEVQGHRIHEGDLVAASPAISNRIPEDFPDPHDFVPARYEQPRQEDLLNRWTWIPFGAGRHRCVGAAF…
	Mycobacterium tuberculosis A70012	2695718251	CYP51B1	100	CYP51B1	MSAVALPRVSGGHDEHGHLEEFRTDPIGLMQRVRDECGDVGTFQLAGKQVVLLSGSHANEFFFRAGDDDLDQAKAYPFMTPIFGEGVVFDASPERRKEMLHNAALRGEQMKGHAATIEDQVRRMIADWGEAGEIDLLDFFAELTIYTSSACLIGKKFRDQLDGRFAKLYHELERGTDPLAYVDPYLPIESFRRRDEARNGLVALVADIMNGRIANPPTDKSDRDMLDVLIAVKAETGTPRFSADEITGMFISMMFAGHHTSSGTASWTLIELMRHRDAYAAVIDELDELYGDGRSVSFHALRQIPQLENVLKETLRLHPPLIILMRVAKGEFEVQGHRIHEGDLVAASPAISNRIPEDFPDPHDFVPARYEQPRQEDLLNRWTWIPFGAGRHRCVGAAF…
	Mycobacterium tuberculosis A70067_2	2696874944	CYP51B1	100	CYP51B1	MSAVALPRVSGGHDEHGHLEEFRTDPIGLMQRVRDECGDVGTFQLAGKQVVLLSGSHANEFFFRAGDDDLDQAKAYPFMTPIFGEGVVFDASPERRKEMLHNAALRGEQMKGHAATIEDQVRRMIADWGEAGEIDLLDFFAELTIYTSSACLIGKKFRDQLDGRFAKLYHELERGTDPLAYVDPYLPIESFRRRDEARNGLVALVADIMNGRIANPPTDKSDRDMLDVLIAVKAETGTPRFSADEITGMFISMMFAGHHTSSGTASWTLIELMRHRDAYAAVIDELDELYGDGRSVSFHALRQIPQLENVLKETLRLHPPLIILMRVAKGEFEVQGHRIHEGDLVAASPAISNRIPEDFPDPHDFVPARYEQPRQEDLLNRWTWIPFGAGRHRCVGAAF…
	Mycobacterium tuberculosis A70086	2691916999	CYP51B1	100	CYP51B1	MSAVALPRVSGGHDEHGHLEEFRTDPIGLMQRVRDECGDVGTFQLAGKQVVLLSGSHANEFFFRAGDDDLDQAKAYPFMTPIFGEGVVFDASPERRKEMLHNAALRGEQMKGHAATIEDQVRRMIADWGEAGEIDLLDFFAELTIYTSSACLIGKKFRDQLDGRFAKLYHELERGTDPLAYVDPYLPIESFRRRDEARNGLVALVADIMNGRIANPPTDKSDRDMLDVLIAVKAETGTPRFSADEITGMFISMMFAGHHTSSGTASWTLIELMRHRDAYAAVIDELDELYGDGRSVSFHALRQIPQLENVLKETLRLHPPLIILMRVAKGEFEVQGHRIHEGDLVAASPAISNRIPEDFPDPHDFVPARYEQPRQEDLLNRWTWIPFGAGRHRCVGAAF…
	Mycobacterium tuberculosis A70088	2670440348	CYP51B1	100	CYP51B1	MSAVALPRVSGGHDEHGHLEEFRTDPIGLMQRVRDECGDVGTFQLAGKQVVLLSGSHANEFFFRAGDDDLDQAKAYPFMTPIFGEGVVFDASPERRKEMLHNAALRGEQMKGHAATIEDQVRRMIADWGEAGEIDLLDFFAELTIYTSSACLIGKKFRDQLDGRFAKLYHELERGTDPLAYVDPYLPIESFRRRDEARNGLVALVADIMNGRIANPPTDKSDRDMLDVLIAVKAETGTPRFSADEITGMFISMMFAGHHTSSGTASWTLIELMRHRDAYAAVIDELDELYGDGRSVSFHALRQIPQLENVLKETLRLHPPLIILMRVAKGEFEVQGHRIHEGDLVAASPAISNRIPEDFPDPHDFVPARYEQPRQEDLLNRWTWIPFGAGRHRCVGAAF…
	Mycobacterium tuberculosis A70136_13046	2677461719	CYP51B1	100	CYP51B1	MSAVALPRVSGGHDEHGHLEEFRTDPIGLMQRVRDECGDVGTFQLAGKQVVLLSGSHANEFFFRAGDDDLDQAKAYPFMTPIFGEGVVFDASPERRKEMLHNAALRGEQMKGHAATIEDQVRRMIADWGEAGEIDLLDFFAELTIYTSSACLIGKKFRDQLDGRFAKLYHELERGTDPLAYVDPYLPIESFRRRDEARNGLVALVADIMNGRIANPPTDKSDRDMLDVLIAVKAETGTPRFSADEITGMFISMMFAGHHTSSGTASWTLIELMRHRDAYAAVIDELDELYGDGRSVSFHALRQIPQLENVLKETLRLHPPLIILMRVAKGEFEVQGHRIHEGDLVAASPAISNRIPEDFPDPHDFVPARYEQPRQEDLLNRWTWIPFGAGRHRCVGAAF…
	Mycobacterium tuberculosis A70136_15354	2698040124	CYP51B1	100	CYP51B1	MSAVALPRVSGGHDEHGHLEEFRTDPIGLMQRVRDECGDVGTFQLAGKQVVLLSGSHANEFFFRAGDDDLDQAKAYPFMTPIFGEGVVFDASPERRKEMLHNAALRGEQMKGHAATIEDQVRRMIADWGEAGEIDLLDFFAELTIYTSSACLIGKKFRDQLDGRFAKLYHELERGTDPLAYVDPYLPIESFRRRDEARNGLVALVADIMNGRIANPPTDKSDRDMLDVLIAVKAETGTPRFSADEITGMFISMMFAGHHTSSGTASWTLIELMRHRDAYAAVIDELDELYGDGRSVSFHALRQIPQLENVLKETLRLHPPLIILMRVAKGEFEVQGHRIHEGDLVAASPAISNRIPEDFPDPHDFVPARYEQPRQEDLLNRWTWIPFGAGRHRCVGAAF…
	Mycobacterium tuberculosis A70136_8962	2669855137	CYP51B1	100	CYP51B1	MSAVALPRVSGGHDEHGHLEEFRTDPIGLMQRVRDECGDVGTFQLAGKQVVLLSGSHANEFFFRAGDDDLDQAKAYPFMTPIFGEGVVFDASPERRKEMLHNAALRGEQMKGHAATIEDQVRRMIADWGEAGEIDLLDFFAELTIYTSSACLIGKKFRDQLDGRFAKLYHELERGTDPLAYVDPYLPIESFRRRDEARNGLVALVADIMNGRIANPPTDKSDRDMLDVLIAVKAETGTPRFSADEITGMFISMMFAGHHTSSGTASWTLIELMRHRDAYAAVIDELDELYGDGRSVSFHALRQIPQLENVLKETLRLHPPLIILMRVAKGEFEVQGHRIHEGDLVAASPAISNRIPEDFPDPHDFVPARYEQPRQEDLLNRWTWIPFGAGRHRCVGAAF…
	Mycobacterium tuberculosis A70196	2694245295	CYP51B1	100	CYP51B1	MSAVALPRVSGGHDEHGHLEEFRTDPIGLMQRVRDECGDVGTFQLAGKQVVLLSGSHANEFFFRAGDDDLDQAKAYPFMTPIFGEGVVFDASPERRKEMLHNAALRGEQMKGHAATIEDQVRRMIADWGEAGEIDLLDFFAELTIYTSSACLIGKKFRDQLDGRFAKLYHELERGTDPLAYVDPYLPIESFRRRDEARNGLVALVADIMNGRIANPPTDKSDRDMLDVLIAVKAETGTPRFSADEITGMFISMMFAGHHTSSGTASWTLIELMRHRDAYAAVIDELDELYGDGRSVSFHALRQIPQLENVLKETLRLHPPLIILMRVAKGEFEVQGHRIHEGDLVAASPAISNRIPEDFPDPHDFVPARYEQPRQEDLLNRWTWIPFGAGRHRCVGAAF…
	Mycobacterium tuberculosis A70170	2673858935	CYP51B1	100	CYP51B1	MSAVALPRVSGGHDEHGHLEEFRTDPIGLMQRVRDECGDVGTFQLAGKQVVLLSGSHANEFFFRAGDDDLDQAKAYPFMTPIFGEGVVFDASPERRKEMLHNAALRGEQMKGHAATIEDQVRRMIADWGEAGEIDLLDFFAELTIYTSSACLIGKKFRDQLDGRFAKLYHELERGTDPLAYVDPYLPIESFRRRDEARNGLVALVADIMNGRIANPPTDKSDRDMLDVLIAVKAETGTPRFSADEITGMFISMMFAGHHTSSGTASWTLIELMRHRDAYAAVIDELDELYGDGRSVSFHALRQIPQLENVLKETLRLHPPLIILMRVAKGEFEVQGHRIHEGDLVAASPAISNRIPEDFPDPHDFVPARYEQPRQEDLLNRWTWIPFGAGRHRCVGAAF…
	Mycobacterium tuberculosis A70250	2693434087	CYP51B1	100	CYP51B1	MSAVALPRVSGGHDEHGHLEEFRTDPIGLMQRVRDECGDVGTFQLAGKQVVLLSGSHANEFFFRAGDDDLDQAKAYPFMTPIFGEGVVFDASPERRKEMLHNAALRGEQMKGHAATIEDQVRRMIADWGEAGEIDLLDFFAELTIYTSSACLIGKKFRDQLDGRFAKLYHELERGTDPLAYVDPYLPIESFRRRDEARNGLVALVADIMNGRIANPPTDKSDRDMLDVLIAVKAETGTPRFSADEITGMFISMMFAGHHTSSGTASWTLIELMRHRDAYAAVIDELDELYGDGRSVSFHALRQIPQLENVLKETLRLHPPLIILMRVAKGEFEVQGHRIHEGDLVAASPAISNRIPEDFPDPHDFVPARYEQPRQEDLLNRWTWIPFGAGRHRCVGAAF…
	Mycobacterium tuberculosis A70260	2673924135	CYP51B1	100	CYP51B1	MSAVALPRVSGGHDEHGHLEEFRTDPIGLMQRVRDECGDVGTFQLAGKQVVLLSGSHANEFFFRAGDDDLDQAKAYPFMTPIFGEGVVFDASPERRKEMLHNAALRGEQMKGHAATIEDQVRRMIADWGEAGEIDLLDFFAELTIYTSSACLIGKKFRDQLDGRFAKLYHELERGTDPLAYVDPYLPIESFRRRDEARNGLVALVADIMNGRIANPPTDKSDRDMLDVLIAVKAETGTPRFSADEITGMFISMMFAGHHTSSGTASWTLIELMRHRDAYAAVIDELDELYGDGRSVSFHALRQIPQLENVLKETLRLHPPLIILMRVAKGEFEVQGHRIHEGDLVAASPAISNRIPEDFPDPHDFVPARYEQPRQEDLLNRWTWIPFGAGRHRCVGAAF…
	Mycobacterium tuberculosis A70376	2659220248	CYP51B1	100	CYP51B1	MSAVALPRVSGGHDEHGHLEEFRTDPIGLMQRVRDECGDVGTFQLAGKQVVLLSGSHANEFFFRAGDDDLDQAKAYPFMTPIFGEGVVFDASPERRKEMLHNAALRGEQMKGHAATIEDQVRRMIADWGEAGEIDLLDFFAELTIYTSSACLIGKKFRDQLDGRFAKLYHELERGTDPLAYVDPYLPIESFRRRDEARNGLVALVADIMNGRIANPPTDKSDRDMLDVLIAVKAETGTPRFSADEITGMFISMMFAGHHTSSGTASWTLIELMRHRDAYAAVIDELDELYGDGRSVSFHALRQIPQLENVLKETLRLHPPLIILMRVAKGEFEVQGHRIHEGDLVAASPAISNRIPEDFPDPHDFVPARYEQPRQEDLLNRWTWIPFGAGRHRCVGAAF…
	Mycobacterium tuberculosis A70329	2659262918	CYP51B1	100	CYP51B1	MSAVALPRVSGGHDEHGHLEEFRTDPIGLMQRVRDECGDVGTFQLAGKQVVLLSGSHANEFFFRAGDDDLDQAKAYPFMTPIFGEGVVFDASPERRKEMLHNAALRGEQMKGHAATIEDQVRRMIADWGEAGEIDLLDFFAELTIYTSSACLIGKKFRDQLDGRFAKLYHELERGTDPLAYVDPYLPIESFRRRDEARNGLVALVADIMNGRIANPPTDKSDRDMLDVLIAVKAETGTPRFSADEITGMFISMMFAGHHTSSGTASWTLIELMRHRDAYAAVIDELDELYGDGRSVSFHALRQIPQLENVLKETLRLHPPLIILMRVAKGEFEVQGHRIHEGDLVAASPAISNRIPEDFPDPHDFVPARYEQPRQEDLLNRWTWIPFGAGRHRCVGAAF…
	Mycobacterium tuberculosis A70387	2702064874	CYP51B1	100	CYP51B1	MSAVALPRVSGGHDEHGHLEEFRTDPIGLMQRVRDECGDVGTFQLAGKQVVLLSGSHANEFFFRAGDDDLDQAKAYPFMTPIFGEGVVFDASPERRKEMLHNAALRGEQMKGHAATIEDQVRRMIADWGEAGEIDLLDFFAELTIYTSSACLIGKKFRDQLDGRFAKLYHELERGTDPLAYVDPYLPIESFRRRDEARNGLVALVADIMNGRIANPPTDKSDRDMLDVLIAVKAETGTPRFSADEITGMFISMMFAGHHTSSGTASWTLIELMRHRDAYAAVIDELDELYGDGRSVSFHALRQIPQLENVLKETLRLHPPLIILMRVAKGEFEVQGHRIHEGDLVAASPAISNRIPEDFPDPHDFVPARYEQPRQEDLLNRWTWIPFGAGRHRCVGAAF…
	Mycobacterium tuberculosis A70416	2702120167	CYP51B1	100	CYP51B1	MSAVALPRVSGGHDEHGHLEEFRTDPIGLMQRVRDECGDVGTFQLAGKQVVLLSGSHANEFFFRAGDDDLDQAKAYPFMTPIFGEGVVFDASPERRKEMLHNAALRGEQMKGHAATIEDQVRRMIADWGEAGEIDLLDFFAELTIYTSSACLIGKKFRDQLDGRFAKLYHELERGTDPLAYVDPYLPIESFRRRDEARNGLVALVADIMNGRIANPPTDKSDRDMLDVLIAVKAETGTPRFSADEITGMFISMMFAGHHTSSGTASWTLIELMRHRDAYAAVIDELDELYGDGRSVSFHALRQIPQLENVLKETLRLHPPLIILMRVAKGEFEVQGHRIHEGDLVAASPAISNRIPEDFPDPHDFVPARYEQPRQEDLLNRWTWIPFGAGRHRCVGAAF…
	Mycobacterium tuberculosis A70441	2673863195	CYP51B1	100	CYP51B1	MSAVALPRVSGGHDEHGHLEEFRTDPIGLMQRVRDECGDVGTFQLAGKQVVLLSGSHANEFFFRAGDDDLDQAKAYPFMTPIFGEGVVFDASPERRKEMLHNAALRGEQMKGHAATIEDQVRRMIADWGEAGEIDLLDFFAELTIYTSSACLIGKKFRDQLDGRFAKLYHELERGTDPLAYVDPYLPIESFRRRDEARNGLVALVADIMNGRIANPPTDKSDRDMLDVLIAVKAETGTPRFSADEITGMFISMMFAGHHTSSGTASWTLIELMRHRDAYAAVIDELDELYGDGRSVSFHALRQIPQLENVLKETLRLHPPLIILMRVAKGEFEVQGHRIHEGDLVAASPAISNRIPEDFPDPHDFVPARYEQPRQEDLLNRWTWIPFGAGRHRCVGAAF…
	Mycobacterium tuberculosis A70448	2696810307	CYP51B1	100	CYP51B1	MSAVALPRVSGGHDEHGHLEEFRTDPIGLMQRVRDECGDVGTFQLAGKQVVLLSGSHANEFFFRAGDDDLDQAKAYPFMTPIFGEGVVFDASPERRKEMLHNAALRGEQMKGHAATIEDQVRRMIADWGEAGEIDLLDFFAELTIYTSSACLIGKKFRDQLDGRFAKLYHELERGTDPLAYVDPYLPIESFRRRDEARNGLVALVADIMNGRIANPPTDKSDRDMLDVLIAVKAETGTPRFSADEITGMFISMMFAGHHTSSGTASWTLIELMRHRDAYAAVIDELDELYGDGRSVSFHALRQIPQLENVLKETLRLHPPLIILMRVAKGEFEVQGHRIHEGDLVAASPAISNRIPEDFPDPHDFVPARYEQPRQEDLLNRWTWIPFGAGRHRCVGAAF…
	Mycobacterium tuberculosis A70451	2696137497	CYP51B1	100	CYP51B1	MSAVALPRVSGGHDEHGHLEEFRTDPIGLMQRVRDECGDVGTFQLAGKQVVLLSGSHANEFFFRAGDDDLDQAKAYPFMTPIFGEGVVFDASPERRKEMLHNAALRGEQMKGHAATIEDQVRRMIADWGEAGEIDLLDFFAELTIYTSSACLIGKKFRDQLDGRFAKLYHELERGTDPLAYVDPYLPIESFRRRDEARNGLVALVADIMNGRIANPPTDKSDRDMLDVLIAVKAETGTPRFSADEITGMFISMMFAGHHTSSGTASWTLIELMRHRDAYAAVIDELDELYGDGRSVSFHALRQIPQLENVLKETLRLHPPLIILMRVAKGEFEVQGHRIHEGDLVAASPAISNRIPEDFPDPHDFVPARYEQPRQEDLLNRWTWIPFGAGRHRCVGAAF…
	Mycobacterium tuberculosis A70458	2697714431	CYP51B1	100	CYP51B1	MSAVALPRVSGGHDEHGHLEEFRTDPIGLMQRVRDECGDVGTFQLAGKQVVLLSGSHANEFFFRAGDDDLDQAKAYPFMTPIFGEGVVFDASPERRKEMLHNAALRGEQMKGHAATIEDQVRRMIADWGEAGEIDLLDFFAELTIYTSSACLIGKKFRDQLDGRFAKLYHELERGTDPLAYVDPYLPIESFRRRDEARNGLVALVADIMNGRIANPPTDKSDRDMLDVLIAVKAETGTPRFSADEITGMFISMMFAGHHTSSGTASWTLIELMRHRDAYAAVIDELDELYGDGRSVSFHALRQIPQLENVLKETLRLHPPLIILMRVAKGEFEVQGHRIHEGDLVAASPAISNRIPEDFPDPHDFVPARYEQPRQEDLLNRWTWIPFGAGRHRCVGAAF…
	Mycobacterium tuberculosis A70480	2669725278	CYP51B1	100	CYP51B1	MSAVALPRVSGGHDEHGHLEEFRTDPIGLMQRVRDECGDVGTFQLAGKQVVLLSGSHANEFFFRAGDDDLDQAKAYPFMTPIFGEGVVFDASPERRKEMLHNAALRGEQMKGHAATIEDQVRRMIADWGEAGEIDLLDFFAELTIYTSSACLIGKKFRDQLDGRFAKLYHELERGTDPLAYVDPYLPIESFRRRDEARNGLVALVADIMNGRIANPPTDKSDRDMLDVLIAVKAETGTPRFSADEITGMFISMMFAGHHTSSGTASWTLIELMRHRDAYAAVIDELDELYGDGRSVSFHALRQIPQLENVLKETLRLHPPLIILMRVAKGEFEVQGHRIHEGDLVAASPAISNRIPEDFPDPHDFVPARYEQPRQEDLLNRWTWIPFGAGRHRCVGAAF…
	Mycobacterium tuberculosis A70490	2666326736	CYP51B1	100	CYP51B1	MSAVALPRVSGGHDEHGHLEEFRTDPIGLMQRVRDECGDVGTFQLAGKQVVLLSGSHANEFFFRAGDDDLDQAKAYPFMTPIFGEGVVFDASPERRKEMLHNAALRGEQMKGHAATIEDQVRRMIADWGEAGEIDLLDFFAELTIYTSSACLIGKKFRDQLDGRFAKLYHELERGTDPLAYVDPYLPIESFRRRDEARNGLVALVADIMNGRIANPPTDKSDRDMLDVLIAVKAETGTPRFSADEITGMFISMMFAGHHTSSGTASWTLIELMRHRDAYAAVIDELDELYGDGRSVSFHALRQIPQLENVLKETLRLHPPLIILMRVAKGEFEVQGHRIHEGDLVAASPAISNRIPEDFPDPHDFVPARYEQPRQEDLLNRWTWIPFGAGRHRCVGAAF…
	Mycobacterium tuberculosis A70501	2665694113	CYP51B1	100	CYP51B1	MSAVALPRVSGGHDEHGHLEEFRTDPIGLMQRVRDECGDVGTFQLAGKQVVLLSGSHANEFFFRAGDDDLDQAKAYPFMTPIFGEGVVFDASPERRKEMLHNAALRGEQMKGHAATIEDQVRRMIADWGEAGEIDLLDFFAELTIYTSSACLIGKKFRDQLDGRFAKLYHELERGTDPLAYVDPYLPIESFRRRDEARNGLVALVADIMNGRIANPPTDKSDRDMLDVLIAVKAETGTPRFSADEITGMFISMMFAGHHTSSGTASWTLIELMRHRDAYAAVIDELDELYGDGRSVSFHALRQIPQLENVLKETLRLHPPLIILMRVAKGEFEVQGHRIHEGDLVAASPAISNRIPEDFPDPHDFVPARYEQPRQEDLLNRWTWIPFGAGRHRCVGAAF…
	Mycobacterium tuberculosis A70547	2659476912	CYP51B1	100	CYP51B1	MSAVALPRVSGGHDEHGHLEEFRTDPIGLMQRVRDECGDVGTFQLAGKQVVLLSGSHANEFFFRAGDDDLDQAKAYPFMTPIFGEGVVFDASPERRKEMLHNAALRGEQMKGHAATIEDQVRRMIADWGEAGEIDLLDFFAELTIYTSSACLIGKKFRDQLDGRFAKLYHELERGTDPLAYVDPYLPIESFRRRDEARNGLVALVADIMNGRIANPPTDKSDRDMLDVLIAVKAETGTPRFSADEITGMFISMMFAGHHTSSGTASWTLIELMRHRDAYAAVIDELDELYGDGRSVSFHALRQIPQLENVLKETLRLHPPLIILMRVAKGEFEVQGHRIHEGDLVAASPAISNRIPEDFPDPHDFVPARYEQPRQEDLLNRWTWIPFGAGRHRCVGAAF…
	Mycobacterium tuberculosis A70555	2668797763	CYP51B1	100	CYP51B1	MSAVALPRVSGGHDEHGHLEEFRTDPIGLMQRVRDECGDVGTFQLAGKQVVLLSGSHANEFFFRAGDDDLDQAKAYPFMTPIFGEGVVFDASPERRKEMLHNAALRGEQMKGHAATIEDQVRRMIADWGEAGEIDLLDFFAELTIYTSSACLIGKKFRDQLDGRFAKLYHELERGTDPLAYVDPYLPIESFRRRDEARNGLVALVADIMNGRIANPPTDKSDRDMLDVLIAVKAETGTPRFSADEITGMFISMMFAGHHTSSGTASWTLIELMRHRDAYAAVIDELDELYGDGRSVSFHALRQIPQLENVLKETLRLHPPLIILMRVAKGEFEVQGHRIHEGDLVAASPAISNRIPEDFPDPHDFVPARYEQPRQEDLLNRWTWIPFGAGRHRCVGAAF…
	Mycobacterium tuberculosis A70582	2657989890	CYP51B1	100	CYP51B1	MSAVALPRVSGGHDEHGHLEEFRTDPIGLMQRVRDECGDVGTFQLAGKQVVLLSGSHANEFFFRAGDDDLDQAKAYPFMTPIFGEGVVFDASPERRKEMLHNAALRGEQMKGHAATIEDQVRRMIADWGEAGEIDLLDFFAELTIYTSSACLIGKKFRDQLDGRFAKLYHELERGTDPLAYVDPYLPIESFRRRDEARNGLVALVADIMNGRIANPPTDKSDRDMLDVLIAVKAETGTPRFSADEITGMFISMMFAGHHTSSGTASWTLIELMRHRDAYAAVIDELDELYGDGRSVSFHALRQIPQLENVLKETLRLHPPLIILMRVAKGEFEVQGHRIHEGDLVAASPAISNRIPEDFPDPHDFVPARYEQPRQEDLLNRWTWIPFGAGRHRCVGAAF…
	Mycobacterium tuberculosis A70596	2668928428	CYP51B1	100	CYP51B1	MSAVALPRVSGGHDEHGHLEEFRTDPIGLMQRVRDECGDVGTFQLAGKQVVLLSGSHANEFFFRAGDDDLDQAKAYPFMTPIFGEGVVFDASPERRKEMLHNAALRGEQMKGHAATIEDQVRRMIADWGEAGEIDLLDFFAELTIYTSSACLIGKKFRDQLDGRFAKLYHELERGTDPLAYVDPYLPIESFRRRDEARNGLVALVADIMNGRIANPPTDKSDRDMLDVLIAVKAETGTPRFSADEITGMFISMMFAGHHTSSGTASWTLIELMRHRDAYAAVIDELDELYGDGRSVSFHALRQIPQLENVLKETLRLHPPLIILMRVAKGEFEVQGHRIHEGDLVAASPAISNRIPEDFPDPHDFVPARYEQPRQEDLLNRWTWIPFGAGRHRCVGAAF…
	Mycobacterium tuberculosis A70645	2666245423	CYP51B1	100	CYP51B1	MSAVALPRVSGGHDEHGHLEEFRTDPIGLMQRVRDECGDVGTFQLAGKQVVLLSGSHANEFFFRAGDDDLDQAKAYPFMTPIFGEGVVFDASPERRKEMLHNAALRGEQMKGHAATIEDQVRRMIADWGEAGEIDLLDFFAELTIYTSSACLIGKKFRDQLDGRFAKLYHELERGTDPLAYVDPYLPIESFRRRDEARNGLVALVADIMNGRIANPPTDKSDRDMLDVLIAVKAETGTPRFSADEITGMFISMMFAGHHTSSGTASWTLIELMRHRDAYAAVIDELDELYGDGRSVSFHALRQIPQLENVLKETLRLHPPLIILMRVAKGEFEVQGHRIHEGDLVAASPAISNRIPEDFPDPHDFVPARYEQPRQEDLLNRWTWIPFGAGRHRCVGAAF…
	Mycobacterium tuberculosis A70655	2670572571	CYP51B1	100	CYP51B1	MSAVALPRVSGGHDEHGHLEEFRTDPIGLMQRVRDECGDVGTFQLAGKQVVLLSGSHANEFFFRAGDDDLDQAKAYPFMTPIFGEGVVFDASPERRKEMLHNAALRGEQMKGHAATIEDQVRRMIADWGEAGEIDLLDFFAELTIYTSSACLIGKKFRDQLDGRFAKLYHELERGTDPLAYVDPYLPIESFRRRDEARNGLVALVADIMNGRIANPPTDKSDRDMLDVLIAVKAETGTPRFSADEITGMFISMMFAGHHTSSGTASWTLIELMRHRDAYAAVIDELDELYGDGRSVSFHALRQIPQLENVLKETLRLHPPLIILMRVAKGEFEVQGHRIHEGDLVAASPAISNRIPEDFPDPHDFVPARYEQPRQEDLLNRWTWIPFGAGRHRCVGAAF…
	Mycobacterium tuberculosis A70659	2694445615	CYP51B1	100	CYP51B1	MSAVALPRVSGGHDEHGHLEEFRTDPIGLMQRVRDECGDVGTFQLAGKQVVLLSGSHANEFFFRAGDDDLDQAKAYPFMTPIFGEGVVFDASPERRKEMLHNAALRGEQMKGHAATIEDQVRRMIADWGEAGEIDLLDFFAELTIYTSSACLIGKKFRDQLDGRFAKLYHELERGTDPLAYVDPYLPIESFRRRDEARNGLVALVADIMNGRIANPPTDKSDRDMLDVLIAVKAETGTPRFSADEITGMFISMMFAGHHTSSGTASWTLIELMRHRDAYAAVIDELDELYGDGRSVSFHALRQIPQLENVLKETLRLHPPLIILMRVAKGEFEVQGHRIHEGDLVAASPAISNRIPEDFPDPHDFVPARYEQPRQEDLLNRWTWIPFGAGRHRCVGAAF…
	Mycobacterium tuberculosis A70661	2661734546	CYP51B1	100	CYP51B1	MSAVALPRVSGGHDEHGHLEEFRTDPIGLMQRVRDECGDVGTFQLAGKQVVLLSGSHANEFFFRAGDDDLDQAKAYPFMTPIFGEGVVFDASPERRKEMLHNAALRGEQMKGHAATIEDQVRRMIADWGEAGEIDLLDFFAELTIYTSSACLIGKKFRDQLDGRFAKLYHELERGTDPLAYVDPYLPIESFRRRDEARNGLVALVADIMNGRIANPPTDKSDRDMLDVLIAVKAETGTPRFSADEITGMFISMMFAGHHTSSGTASWTLIELMRHRDAYAAVIDELDELYGDGRSVSFHALRQIPQLENVLKETLRLHPPLIILMRVAKGEFEVQGHRIHEGDLVAASPAISNRIPEDFPDPHDFVPARYEQPRQEDLLNRWTWIPFGAGRHRCVGAAF…
	Mycobacterium tuberculosis A70730	2697940434	CYP51B1	100	CYP51B1	MSAVALPRVSGGHDEHGHLEEFRTDPIGLMQRVRDECGDVGTFQLAGKQVVLLSGSHANEFFFRAGDDDLDQAKAYPFMTPIFGEGVVFDASPERRKEMLHNAALRGEQMKGHAATIEDQVRRMIADWGEAGEIDLLDFFAELTIYTSSACLIGKKFRDQLDGRFAKLYHELERGTDPLAYVDPYLPIESFRRRDEARNGLVALVADIMNGRIANPPTDKSDRDMLDVLIAVKAETGTPRFSADEITGMFISMMFAGHHTSSGTASWTLIELMRHRDAYAAVIDELDELYGDGRSVSFHALRQIPQLENVLKETLRLHPPLIILMRVAKGEFEVQGHRIHEGDLVAASPAISNRIPEDFPDPHDFVPARYEQPRQEDLLNRWTWIPFGAGRHRCVGAAF…
	Mycobacterium tuberculosis A70757	2670581634	CYP51B1	100	CYP51B1	MSAVALPRVSGGHDEHGHLEEFRTDPIGLMQRVRDECGDVGTFQLAGKQVVLLSGSHANEFFFRAGDDDLDQAKAYPFMTPIFGEGVVFDASPERRKEMLHNAALRGEQMKGHAATIEDQVRRMIADWGEAGEIDLLDFFAELTIYTSSACLIGKKFRDQLDGRFAKLYHELERGTDPLAYVDPYLPIESFRRRDEARNGLVALVADIMNGRIANPPTDKSDRDMLDVLIAVKAETGTPRFSADEITGMFISMMFAGHHTSSGTASWTLIELMRHRDAYAAVIDELDELYGDGRSVSFHALRQIPQLENVLKETLRLHPPLIILMRVAKGEFEVQGHRIHEGDLVAASPAISNRIPEDFPDPHDFVPARYEQPRQEDLLNRWTWIPFGAGRHRCVGAAF…
	Mycobacterium tuberculosis A70762	2672117113	CYP51B1	100	CYP51B1	MSAVALPRVSGGHDEHGHLEEFRTDPIGLMQRVRDECGDVGTFQLAGKQVVLLSGSHANEFFFRAGDDDLDQAKAYPFMTPIFGEGVVFDASPERRKEMLHNAALRGEQMKGHAATIEDQVRRMIADWGEAGEIDLLDFFAELTIYTSSACLIGKKFRDQLDGRFAKLYHELERGTDPLAYVDPYLPIESFRRRDEARNGLVALVADIMNGRIANPPTDKSDRDMLDVLIAVKAETGTPRFSADEITGMFISMMFAGHHTSSGTASWTLIELMRHRDAYAAVIDELDELYGDGRSVSFHALRQIPQLENVLKETLRLHPPLIILMRVAKGEFEVQGHRIHEGDLVAASPAISNRIPEDFPDPHDFVPARYEQPRQEDLLNRWTWIPFGAGRHRCVGAAF…
	Mycobacterium tuberculosis A70763_1	2659948118	CYP51B1	100	CYP51B1	MSAVALPRVSGGHDEHGHLEEFRTDPIGLMQRVRDECGDVGTFQLAGKQVVLLSGSHANEFFFRAGDDDLDQAKAYPFMTPIFGEGVVFDASPERRKEMLHNAALRGEQMKGHAATIEDQVRRMIADWGEAGEIDLLDFFAELTIYTSSACLIGKKFRDQLDGRFAKLYHELERGTDPLAYVDPYLPIESFRRRDEARNGLVALVADIMNGRIANPPTDKSDRDMLDVLIAVKAETGTPRFSADEITGMFISMMFAGHHTSSGTASWTLIELMRHRDAYAAVIDELDELYGDGRSVSFHALRQIPQLENVLKETLRLHPPLIILMRVAKGEFEVQGHRIHEGDLVAASPAISNRIPEDFPDPHDFVPARYEQPRQEDLLNRWTWIPFGAGRHRCVGAAF…
	Mycobacterium tuberculosis A70763_2	2659041183	CYP51B1	100	CYP51B1	MSAVALPRVSGGHDEHGHLEEFRTDPIGLMQRVRDECGDVGTFQLAGKQVVLLSGSHANEFFFRAGDDDLDQAKAYPFMTPIFGEGVVFDASPERRKEMLHNAALRGEQMKGHAATIEDQVRRMIADWGEAGEIDLLDFFAELTIYTSSACLIGKKFRDQLDGRFAKLYHELERGTDPLAYVDPYLPIESFRRRDEARNGLVALVADIMNGRIANPPTDKSDRDMLDVLIAVKAETGTPRFSADEITGMFISMMFAGHHTSSGTASWTLIELMRHRDAYAAVIDELDELYGDGRSVSFHALRQIPQLENVLKETLRLHPPLIILMRVAKGEFEVQGHRIHEGDLVAASPAISNRIPEDFPDPHDFVPARYEQPRQEDLLNRWTWIPFGAGRHRCVGAAF…
	Mycobacterium tuberculosis A70785	2693130043	CYP51B1	100	CYP51B1	MSAVALPRVSGGHDEHGHLEEFRTDPIGLMQRVRDECGDVGTFQLAGKQVVLLSGSHANEFFFRAGDDDLDQAKAYPFMTPIFGEGVVFDASPERRKEMLHNAALRGEQMKGHAATIEDQVRRMIADWGEAGEIDLLDFFAELTIYTSSACLIGKKFRDQLDGRFAKLYHELERGTDPLAYVDPYLPIESFRRRDEARNGLVALVADIMNGRIANPPTDKSDRDMLDVLIAVKAETGTPRFSADEITGMFISMMFAGHHTSSGTASWTLIELMRHRDAYAAVIDELDELYGDGRSVSFHALRQIPQLENVLKETLRLHPPLIILMRVAKGEFEVQGHRIHEGDLVAASPAISNRIPEDFPDPHDFVPARYEQPRQEDLLNRWTWIPFGAGRHRCVGAAF…
	Mycobacterium tuberculosis AH_14271	2716314183	CYP51B1	100	CYP51B1	MSAVALPRVSGGHDEHGHLEEFRTDPIGLMQRVRDECGDVGTFQLAGKQVVLLSGSHANEFFFRAGDDDLDQAKAYPFMTPIFGEGVVFDASPERRKEMLHNAALRGEQMKGHAATIEDQVRRMIADWGEAGEIDLLDFFAELTIYTSSACLIGKKFRDQLDGRFAKLYHELERGTDPLAYVDPYLPIESFRRRDEARNGLVALVADIMNGRIANPPTDKSDRDMLDVLIAVKAETGTPRFSADEITGMFISMMFAGHHTSSGTASWTLIELMRHRDAYAAVIDELDELYGDGRSVSFHALRQIPQLENVLKETLRLHPPLIILMRVAKGEFEVQGHRIHEGDLVAASPAISNRIPEDFPDPHDFVPARYEQPRQEDLLNRWTWIPFGAGRHRCVGAAF…
	Mycobacterium tuberculosis AH26_26663	2714490536	CYP51B1	100	CYP51B1	MSAVALPRVSGGHDEHGHLEEFRTDPIGLMQRVRDECGDVGTFQLAGKQVVLLSGSHANEFFFRAGDDDLDQAKAYPFMTPIFGEGVVFDASPERRKEMLHNAALRGEQMKGHAATIEDQVRRMIADWGEAGEIDLLDFFAELTIYTSSACLIGKKFRDQLDGRFAKLYHELERGTDPLAYVDPYLPIESFRRRDEARNGLVALVADIMNGRIANPPTDKSDRDMLDVLIAVKAETGTPRFSADEITGMFISMMFAGHHTSSGTASWTLIELMRHRDAYAAVIDELDELYGDGRSVSFHALRQIPQLENVLKETLRLHPPLIILMRVAKGEFEVQGHRIHEGDLVAASPAISNRIPEDFPDPHDFVPARYEQPRQEDLLNRWTWIPFGAGRHRCVGAAF…
	Mycobacterium tuberculosis AH26_28866	2724802435	CYP51B1	100	CYP51B1	MSAVALPRVSGGHDEHGHLEEFRTDPIGLMQRVRDECGDVGTFQLAGKQVVLLSGSHANEFFFRAGDDDLDQAKAYPFMTPIFGEGVVFDASPERRKEMLHNAALRGEQMKGHAATIEDQVRRMIADWGEAGEIDLLDFFAELTIYTSSACLIGKKFRDQLDGRFAKLYHELERGTDPLAYVDPYLPIESFRRRDEARNGLVALVADIMNGRIANPPTDKSDRDMLDVLIAVKAETGTPRFSADEITGMFISMMFAGHHTSSGTASWTLIELMRHRDAYAAVIDELDELYGDGRSVSFHALRQIPQLENVLKETLRLHPPLIILMRVAKGEFEVQGHRIHEGDLVAASPAISNRIPEDFPDPHDFVPARYEQPRQEDLLNRWTWIPFGAGRHRCVGAAF…
	Mycobacterium tuberculosis AU_8623	2724799600	CYP51B1	100	CYP51B1	MSAVALPRVSGGHDEHGHLEEFRTDPIGLMQRVRDECGDVGTFQLAGKQVVLLSGSHANEFFFRAGDDDLDQAKAYPFMTPIFGEGVVFDASPERRKEMLHNAALRGEQMKGHAATIEDQVRRMIADWGEAGEIDLLDFFAELTIYTSSACLIGKKFRDQLDGRFAKLYHELERGTDPLAYVDPYLPIESFRRRDEARNGLVALVADIMNGRIANPPTDKSDRDMLDVLIAVKAETGTPRFSADEITGMFISMMFAGHHTSSGTASWTLIELMRHRDAYAAVIDELDELYGDGRSVSFHALRQIPQLENVLKETLRLHPPLIILMRVAKGEFEVQGHRIHEGDLVAASPAISNRIPEDFPDPHDFVPARYEQPRQEDLLNRWTWIPFGAGRHRCVGAAF…
	Mycobacterium tuberculosis B00001265	2703435616	CYP51B1	100	CYP51B1	MSAVALPRVSGGHDEHGHLEEFRTDPIGLMQRVRDECGDVGTFQLAGKQVVLLSGSHANEFFFRAGDDDLDQAKAYPFMTPIFGEGVVFDASPERRKEMLHNAALRGEQMKGHAATIEDQVRRMIADWGEAGEIDLLDFFAELTIYTSSACLIGKKFRDQLDGRFAKLYHELERGTDPLAYVDPYLPIESFRRRDEARNGLVALVADIMNGRIANPPTDKSDRDMLDVLIAVKAETGTPRFSADEITGMFISMMFAGHHTSSGTASWTLIELMRHRDAYAAVIDELDELYGDGRSVSFHALRQIPQLENVLKETLRLHPPLIILMRVAKGEFEVQGHRIHEGDLVAASPAISNRIPEDFPDPHDFVPARYEQPRQEDLLNRWTWIPFGAGRHRCVGAAF…
	Mycobacterium tuberculosis B00600458	2699909193	CYP51B1	100	CYP51B1	MSAVALPRVSGGHDEHGHLEEFRTDPIGLMQRVRDECGDVGTFQLAGKQVVLLSGSHANEFFFRAGDDDLDQAKAYPFMTPIFGEGVVFDASPERRKEMLHNAALRGEQMKGHAATIEDQVRRMIADWGEAGEIDLLDFFAELTIYTSSACLIGKKFRDQLDGRFAKLYHELERGTDPLAYVDPYLPIESFRRRDEARNGLVALVADIMNGRIANPPTDKSDRDMLDVLIAVKAETGTPRFSADEITGMFISMMFAGHHTSSGTASWTLIELMRHRDAYAAVIDELDELYGDGRSVSFHALRQIPQLENVLKETLRLHPPLIILMRVAKGEFEVQGHRIHEGDLVAASPAISNRIPEDFPDPHDFVPARYEQPRQEDLLNRWTWIPFGAGRHRCVGAAF…
	Mycobacterium tuberculosis B00801080	2677958998	CYP51B1	100	CYP51B1	MSAVALPRVSGGHDEHGHLEEFRTDPIGLMQRVRDECGDVGTFQLAGKQVVLLSGSHANEFFFRAGDDDLDQAKAYPFMTPIFGEGVVFDASPERRKEMLHNAALRGEQMKGHAATIEDQVRRMIADWGEAGEIDLLDFFAELTIYTSSACLIGKKFRDQLDGRFAKLYHELERGTDPLAYVDPYLPIESFRRRDEARNGLVALVADIMNGRIANPPTDKSDRDMLDVLIAVKAETGTPRFSADEITGMFISMMFAGHHTSSGTASWTLIELMRHRDAYAAVIDELDELYGDGRSVSFHALRQIPQLENVLKETLRLHPPLIILMRVAKGEFEVQGHRIHEGDLVAASPAISNRIPEDFPDPHDFVPARYEQPRQEDLLNRWTWIPFGAGRHRCVGAAF…
	Mycobacterium tuberculosis B09601851	2703470690	CYP51B1	100	CYP51B1	MSAVALPRVSGGHDEHGHLEEFRTDPIGLMQRVRDECGDVGTFQLAGKQVVLLSGSHANEFFFRAGDDDLDQAKAYPFMTPIFGEGVVFDASPERRKEMLHNAALRGEQMKGHAATIEDQVRRMIADWGEAGEIDLLDFFAELTIYTSSACLIGKKFRDQLDGRFAKLYHELERGTDPLAYVDPYLPIESFRRRDEARNGLVALVADIMNGRIANPPTDKSDRDMLDVLIAVKAETGTPRFSADEITGMFISMMFAGHHTSSGTASWTLIELMRHRDAYAAVIDELDELYGDGRSVSFHALRQIPQLENVLKETLRLHPPLIILMRVAKGEFEVQGHRIHEGDLVAASPAISNRIPEDFPDPHDFVPARYEQPRQEDLLNRWTWIPFGAGRHRCVGAAF…
	Mycobacterium tuberculosis B09601926	2693821502	CYP51B1	100	CYP51B1	MSAVALPRVSGGHDEHGHLEEFRTDPIGLMQRVRDECGDVGTFQLAGKQVVLLSGSHANEFFFRAGDDDLDQAKAYPFMTPIFGEGVVFDASPERRKEMLHNAALRGEQMKGHAATIEDQVRRMIADWGEAGEIDLLDFFAELTIYTSSACLIGKKFRDQLDGRFAKLYHELERGTDPLAYVDPYLPIESFRRRDEARNGLVALVADIMNGRIANPPTDKSDRDMLDVLIAVKAETGTPRFSADEITGMFISMMFAGHHTSSGTASWTLIELMRHRDAYAAVIDELDELYGDGRSVSFHALRQIPQLENVLKETLRLHPPLIILMRVAKGEFEVQGHRIHEGDLVAASPAISNRIPEDFPDPHDFVPARYEQPRQEDLLNRWTWIPFGAGRHRCVGAAF…
	Mycobacterium tuberculosis B09701572	2703454167	CYP51B1	100	CYP51B1	MSAVALPRVSGGHDEHGHLEEFRTDPIGLMQRVRDECGDVGTFQLAGKQVVLLSGSHANEFFFRAGDDDLDQAKAYPFMTPIFGEGVVFDASPERRKEMLHNAALRGEQMKGHAATIEDQVRRMIADWGEAGEIDLLDFFAELTIYTSSACLIGKKFRDQLDGRFAKLYHELERGTDPLAYVDPYLPIESFRRRDEARNGLVALVADIMNGRIANPPTDKSDRDMLDVLIAVKAETGTPRFSADEITGMFISMMFAGHHTSSGTASWTLIELMRHRDAYAAVIDELDELYGDGRSVSFHALRQIPQLENVLKETLRLHPPLIILMRVAKGEFEVQGHRIHEGDLVAASPAISNRIPEDFPDPHDFVPARYEQPRQEDLLNRWTWIPFGAGRHRCVGAAF…
	Mycobacterium tuberculosis B9741	2745704988	CYP51B1	100	CYP51B1	MSAVALPRVSGGHDEHGHLEEFRTDPIGLMQRVRDECGDVGTFQLAGKQVVLLSGSHANEFFFRAGDDDLDQAKAYPFMTPIFGEGVVFDASPERRKEMLHNAALRGEQMKGHAATIEDQVRRMIADWGEAGEIDLLDFFAELTIYTSSACLIGKKFRDQLDGRFAKLYHELERGTDPLAYVDPYLPIESFRRRDEARNGLVALVADIMNGRIANPPTDKSDRDMLDVLIAVKAETGTPRFSADEITGMFISMMFAGHHTSSGTASWTLIELMRHRDAYAAVIDELDELYGDGRSVSFHALRQIPQLENVLKETLRLHPPLIILMRVAKGEFEVQGHRIHEGDLVAASPAISNRIPEDFPDPHDFVPARYEQPRQEDLLNRWTWIPFGAGRHRCVGAAF…
	Mycobacterium tuberculosis BE_10225	2714478013	CYP51B1	100	CYP51B1	MSAVALPRVSGGHDEHGHLEEFRTDPIGLMQRVRDECGDVGTFQLAGKQVVLLSGSHANEFFFRAGDDDLDQAKAYPFMTPIFGEGVVFDASPERRKEMLHNAALRGEQMKGHAATIEDQVRRMIADWGEAGEIDLLDFFAELTIYTSSACLIGKKFRDQLDGRFAKLYHELERGTDPLAYVDPYLPIESFRRRDEARNGLVALVADIMNGRIANPPTDKSDRDMLDVLIAVKAETGTPRFSADEITGMFISMMFAGHHTSSGTASWTLIELMRHRDAYAAVIDELDELYGDGRSVSFHALRQIPQLENVLKETLRLHPPLIILMRVAKGEFEVQGHRIHEGDLVAASPAISNRIPEDFPDPHDFVPARYEQPRQEDLLNRWTWIPFGAGRHRCVGAAF…
	Mycobacterium tuberculosis BE_116771	2724793347	CYP51B1	100	CYP51B1	MSAVALPRVSGGHDEHGHLEEFRTDPIGLMQRVRDECGDVGTFQLAGKQVVLLSGSHANEFFFRAGDDDLDQAKAYPFMTPIFGEGVVFDASPERRKEMLHNAALRGEQMKGHAATIEDQVRRMIADWGEAGEIDLLDFFAELTIYTSSACLIGKKFRDQLDGRFAKLYHELERGTDPLAYVDPYLPIESFRRRDEARNGLVALVADIMNGRIANPPTDKSDRDMLDVLIAVKAETGTPRFSADEITGMFISMMFAGHHTSSGTASWTLIELMRHRDAYAAVIDELDELYGDGRSVSFHALRQIPQLENVLKETLRLHPPLIILMRVAKGEFEVQGHRIHEGDLVAASPAISNRIPEDFPDPHDFVPARYEQPRQEDLLNRWTWIPFGAGRHRCVGAAF…
	Mycobacterium tuberculosis BE_13443	2677590273	CYP51B1	100	CYP51B1	MSAVALPRVSGGHDEHGHLEEFRTDPIGLMQRVRDECGDVGTFQLAGKQVVLLSGSHANEFFFRAGDDDLDQAKAYPFMTPIFGEGVVFDASPERRKEMLHNAALRGEQMKGHAATIEDQVRRMIADWGEAGEIDLLDFFAELTIYTSSACLIGKKFRDQLDGRFAKLYHELERGTDPLAYVDPYLPIESFRRRDEARNGLVALVADIMNGRIANPPTDKSDRDMLDVLIAVKAETGTPRFSADEITGMFISMMFAGHHTSSGTASWTLIELMRHRDAYAAVIDELDELYGDGRSVSFHALRQIPQLENVLKETLRLHPPLIILMRVAKGEFEVQGHRIHEGDLVAASPAISNRIPEDFPDPHDFVPARYEQPRQEDLLNRWTWIPFGAGRHRCVGAAF…
	Mycobacterium tuberculosis BE_14248	2716318157	CYP51B1	100	CYP51B1	MSAVALPRVSGGHDEHGHLEEFRTDPIGLMQRVRDECGDVGTFQLAGKQVVLLSGSHANEFFFRAGDDDLDQAKAYPFMTPIFGEGVVFDASPERRKEMLHNAALRGEQMKGHAATIEDQVRRMIADWGEAGEIDLLDFFAELTIYTSSACLIGKKFRDQLDGRFAKLYHELERGTDPLAYVDPYLPIESFRRRDEARNGLVALVADIMNGRIANPPTDKSDRDMLDVLIAVKAETGTPRFSADEITGMFISMMFAGHHTSSGTASWTLIELMRHRDAYAAVIDELDELYGDGRSVSFHALRQIPQLENVLKETLRLHPPLIILMRVAKGEFEVQGHRIHEGDLVAASPAISNRIPEDFPDPHDFVPARYEQPRQEDLLNRWTWIPFGAGRHRCVGAAF…
	Mycobacterium tuberculosis BE_7556	2675441671	CYP51B1	100	CYP51B1	MSAVALPRVSGGHDEHGHLEEFRTDPIGLMQRVRDECGDVGTFQLAGKQVVLLSGSHANEFFFRAGDDDLDQAKAYPFMTPIFGEGVVFDASPERRKEMLHNAALRGEQMKGHAATIEDQVRRMIADWGEAGEIDLLDFFAELTIYTSSACLIGKKFRDQLDGRFAKLYHELERGTDPLAYVDPYLPIESFRRRDEARNGLVALVADIMNGRIANPPTDKSDRDMLDVLIAVKAETGTPRFSADEITGMFISMMFAGHHTSSGTASWTLIELMRHRDAYAAVIDELDELYGDGRSVSFHALRQIPQLENVLKETLRLHPPLIILMRVAKGEFEVQGHRIHEGDLVAASPAISNRIPEDFPDPHDFVPARYEQPRQEDLLNRWTWIPFGAGRHRCVGAAF…
	Mycobacterium tuberculosis BE3_11657	2716303170	CYP51B1	100	CYP51B1	MSAVALPRVSGGHDEHGHLEEFRTDPIGLMQRVRDECGDVGTFQLAGKQVVLLSGSHANEFFFRAGDDDLDQAKAYPFMTPIFGEGVVFDASPERRKEMLHNAALRGEQMKGHAATIEDQVRRMIADWGEAGEIDLLDFFAELTIYTSSACLIGKKFRDQLDGRFAKLYHELERGTDPLAYVDPYLPIESFRRRDEARNGLVALVADIMNGRIANPPTDKSDRDMLDVLIAVKAETGTPRFSADEITGMFISMMFAGHHTSSGTASWTLIELMRHRDAYAAVIDELDELYGDGRSVSFHALRQIPQLENVLKETLRLHPPLIILMRVAKGEFEVQGHRIHEGDLVAASPAISNRIPEDFPDPHDFVPARYEQPRQEDLLNRWTWIPFGAGRHRCVGAAF…
	Mycobacterium tuberculosis Beijing	2730185371	CYP51B1	100	CYP51B1	MSAVALPRVSGGHDEHGHLEEFRTDPIGLMQRVRDECGDVGTFQLAGKQVVLLSGSHANEFFFRAGDDDLDQAKAYPFMTPIFGEGVVFDASPERRKEMLHNAALRGEQMKGHAATIEDQVRRMIADWGEAGEIDLLDFFAELTIYTSSACLIGKKFRDQLDGRFAKLYHELERGTDPLAYVDPYLPIESFRRRDEARNGLVALVADIMNGRIANPPTDKSDRDMLDVLIAVKAETGTPRFSADEITGMFISMMFAGHHTSSGTASWTLIELMRHRDAYAAVIDELDELYGDGRSVSFHALRQIPQLENVLKETLRLHPPLIILMRVAKGEFEVQGHRIHEGDLVAASPAISNRIPEDFPDPHDFVPARYEQPRQEDLLNRWTWIPFGAGRHRCVGAAF…
	Mycobacterium tuberculosis Beijing	2712473824	CYP51B1	100	CYP51B1	MSAVALPRVSGGHDEHGHLEEFRTDPIGLMQRVRDECGDVGTFQLAGKQVVLLSGSHANEFFFRAGDDDLDQAKAYPFMTPIFGEGVVFDASPERRKEMLHNAALRGEQMKGHAATIEDQVRRMIADWGEAGEIDLLDFFAELTIYTSSACLIGKKFRDQLDGRFAKLYHELERGTDPLAYVDPYLPIESFRRRDEARNGLVALVADIMNGRIANPPTDKSDRDMLDVLIAVKAETGTPRFSADEITGMFISMMFAGHHTSSGTASWTLIELMRHRDAYAAVIDELDELYGDGRSVSFHALRQIPQLENVLKETLRLHPPLIILMRVAKGEFEVQGHRIHEGDLVAASPAISNRIPEDFPDPHDFVPARYEQPRQEDLLNRWTWIPFGAGRHRCVGAAF…
	Mycobacterium tuberculosis Beijing/NITR203	2546187181	CYP51B1	100	CYP51B1	MSAVALPRVSGGHDEHGHLEEFRTDPIGLMQRVRDECGDVGTFQLAGKQVVLLSGSHANEFFFRAGDDDLDQAKAYPFMTPIFGEGVVFDASPERRKEMLHNAALRGEQMKGHAATIEDQVRRMIADWGEAGEIDLLDFFAELTIYTSSACLIGKKFRDQLDGRFAKLYHELERGTDPLAYVDPYLPIESFRRRDEARNGLVALVADIMNGRIANPPTDKSDRDMLDVLIAVKAETGTPRFSADEITGMFISMMFAGHHTSSGTASWTLIELMRHRDAYAAVIDELDELYGDGRSVSFHALRQIPQLENVLKETLRLHPPLIILMRVAKGEFEVQGHRIHEGDLVAASPAISNRIPEDFPDPHDFVPARYEQPRQEDLLNRWTWIPFGAGRHRCVGAAF…
	Mycobacterium tuberculosis 323	2647007464	CYP51B1	100	CYP51B1	MSAVALPRVSGGHDEHGHLEEFRTDPIGLMQRVRDECGDVGTFQLAGKQVVLLSGSHANEFFFRAGDDDLDQAKAYPFMTPIFGEGVVFDASPERRKEMLHNAALRGEQMKGHAATIEDQVRRMIADWGEAGEIDLLDFFAELTIYTSSACLIGKKFRDQLDGRFAKLYHELERGTDPLAYVDPYLPIESFRRRDEARNGLVALVADIMNGRIANPPTDKSDRDMLDVLIAVKAETGTPRFSADEITGMFISMMFAGHHTSSGTASWTLIELMRHRDAYAAVIDELDELYGDGRSVSFHALRQIPQLENVLKETLRLHPPLIILMRVAKGEFEVQGHRIHEGDLVAASPAISNRIPEDFPDPHDFVPARYEQPRQEDLLNRWTWIPFGAGRHRCVGAAF…
	Mycobacterium tuberculosis BS1	2559162528	CYP51B1	100	CYP51B1	MSAVALPRVSGGHDEHGHLEEFRTDPIGLMQRVRDECGDVGTFQLAGKQVVLLSGSHANEFFFRAGDDDLDQAKAYPFMTPIFGEGVVFDASPERRKEMLHNAALRGEQMKGHAATIEDQVRRMIADWGEAGEIDLLDFFAELTIYTSSACLIGKKFRDQLDGRFAKLYHELERGTDPLAYVDPYLPIESFRRRDEARNGLVALVADIMNGRIANPPTDKSDRDMLDVLIAVKAETGTPRFSADEITGMFISMMFAGHHTSSGTASWTLIELMRHRDAYAAVIDELDELYGDGRSVSFHALRQIPQLENVLKETLRLHPPLIILMRVAKGEFEVQGHRIHEGDLVAASPAISNRIPEDFPDPHDFVPARYEQPRQEDLLNRWTWIPFGAGRHRCVGAAF…
	Mycobacterium tuberculosis BT2	2566258046	CYP51B1	100	CYP51B1	MSAVALPRVSGGHDEHGHLEEFRTDPIGLMQRVRDECGDVGTFQLAGKQVVLLSGSHANEFFFRAGDDDLDQAKAYPFMTPIFGEGVVFDASPERRKEMLHNAALRGEQMKGHAATIEDQVRRMIADWGEAGEIDLLDFFAELTIYTSSACLIGKKFRDQLDGRFAKLYHELERGTDPLAYVDPYLPIESFRRRDEARNGLVALVADIMNGRIANPPTDKSDRDMLDVLIAVKAETGTPRFSADEITGMFISMMFAGHHTSSGTASWTLIELMRHRDAYAAVIDELDELYGDGRSVSFHALRQIPQLENVLKETLRLHPPLIILMRVAKGEFEVQGHRIHEGDLVAASPAISNRIPEDFPDPHDFVPARYEQPRQEDLLNRWTWIPFGAGRHRCVGAAF…
	Mycobacterium tuberculosis BT1	2688581050	CYP51B1	100	CYP51B1	MSAVALPRVSGGHDEHGHLEEFRTDPIGLMQRVRDECGDVGTFQLAGKQVVLLSGSHANEFFFRAGDDDLDQAKAYPFMTPIFGEGVVFDASPERRKEMLHNAALRGEQMKGHAATIEDQVRRMIADWGEAGEIDLLDFFAELTIYTSSACLIGKKFRDQLDGRFAKLYHELERGTDPLAYVDPYLPIESFRRRDEARNGLVALVADIMNGRIANPPTDKSDRDMLDVLIAVKAETGTPRFSADEITGMFISMMFAGHHTSSGTASWTLIELMRHRDAYAAVIDELDELYGDGRSVSFHALRQIPQLENVLKETLRLHPPLIILMRVAKGEFEVQGHRIHEGDLVAASPAISNRIPEDFPDPHDFVPARYEQPRQEDLLNRWTWIPFGAGRHRCVGAAF…
	Mycobacterium tuberculosis BTB03-012	2577075035	CYP51B1	100	CYP51B1	MSAVALPRVSGGHDEHGHLEEFRTDPIGLMQRVRDECGDVGTFQLAGKQVVLLSGSHANEFFFRAGDDDLDQAKAYPFMTPIFGEGVVFDASPERRKEMLHNAALRGEQMKGHAATIEDQVRRMIADWGEAGEIDLLDFFAELTIYTSSACLIGKKFRDQLDGRFAKLYHELERGTDPLAYVDPYLPIESFRRRDEARNGLVALVADIMNGRIANPPTDKSDRDMLDVLIAVKAETGTPRFSADEITGMFISMMFAGHHTSSGTASWTLIELMRHRDAYAAVIDELDELYGDGRSVSFHALRQIPQLENVLKETLRLHPPLIILMRVAKGEFEVQGHRIHEGDLVAASPAISNRIPEDFPDPHDFVPARYEQPRQEDLLNRWTWIPFGAGRHRCVGAAF…
	Mycobacterium tuberculosis BTB03-108	2604884572	CYP51B1	100	CYP51B1	MSAVALPRVSGGHDEHGHLEEFRTDPIGLMQRVRDECGDVGTFQLAGKQVVLLSGSHANEFFFRAGDDDLDQAKAYPFMTPIFGEGVVFDASPERRKEMLHNAALRGEQMKGHAATIEDQVRRMIADWGEAGEIDLLDFFAELTIYTSSACLIGKKFRDQLDGRFAKLYHELERGTDPLAYVDPYLPIESFRRRDEARNGLVALVADIMNGRIANPPTDKSDRDMLDVLIAVKAETGTPRFSADEITGMFISMMFAGHHTSSGTASWTLIELMRHRDAYAAVIDELDELYGDGRSVSFHALRQIPQLENVLKETLRLHPPLIILMRVAKGEFEVQGHRIHEGDLVAASPAISNRIPEDFPDPHDFVPARYEQPRQEDLLNRWTWIPFGAGRHRCVGAAF…
	Mycobacterium tuberculosis BTB03-142	2603299378	CYP51B1	100	CYP51B1	MSAVALPRVSGGHDEHGHLEEFRTDPIGLMQRVRDECGDVGTFQLAGKQVVLLSGSHANEFFFRAGDDDLDQAKAYPFMTPIFGEGVVFDASPERRKEMLHNAALRGEQMKGHAATIEDQVRRMIADWGEAGEIDLLDFFAELTIYTSSACLIGKKFRDQLDGRFAKLYHELERGTDPLAYVDPYLPIESFRRRDEARNGLVALVADIMNGRIANPPTDKSDRDMLDVLIAVKAETGTPRFSADEITGMFISMMFAGHHTSSGTASWTLIELMRHRDAYAAVIDELDELYGDGRSVSFHALRQIPQLENVLKETLRLHPPLIILMRVAKGEFEVQGHRIHEGDLVAASPAISNRIPEDFPDPHDFVPARYEQPRQEDLLNRWTWIPFGAGRHRCVGAAF…
	Mycobacterium tuberculosis BTB03-143	2576643964	CYP51B1	100	CYP51B1	MSAVALPRVSGGHDEHGHLEEFRTDPIGLMQRVRDECGDVGTFQLAGKQVVLLSGSHANEFFFRAGDDDLDQAKAYPFMTPIFGEGVVFDASPERRKEMLHNAALRGEQMKGHAATIEDQVRRMIADWGEAGEIDLLDFFAELTIYTSSACLIGKKFRDQLDGRFAKLYHELERGTDPLAYVDPYLPIESFRRRDEARNGLVALVADIMNGRIANPPTDKSDRDMLDVLIAVKAETGTPRFSADEITGMFISMMFAGHHTSSGTASWTLIELMRHRDAYAAVIDELDELYGDGRSVSFHALRQIPQLENVLKETLRLHPPLIILMRVAKGEFEVQGHRIHEGDLVAASPAISNRIPEDFPDPHDFVPARYEQPRQEDLLNRWTWIPFGAGRHRCVGAAF…
	Mycobacterium tuberculosis BTB03-144	2576946783	CYP51B1	100	CYP51B1	MSAVALPRVSGGHDEHGHLEEFRTDPIGLMQRVRDECGDVGTFQLAGKQVVLLSGSHANEFFFRAGDDDLDQAKAYPFMTPIFGEGVVFDASPERRKEMLHNAALRGEQMKGHAATIEDQVRRMIADWGEAGEIDLLDFFAELTIYTSSACLIGKKFRDQLDGRFAKLYHELERGTDPLAYVDPYLPIESFRRRDEARNGLVALVADIMNGRIANPPTDKSDRDMLDVLIAVKAETGTPRFSADEITGMFISMMFAGHHTSSGTASWTLIELMRHRDAYAAVIDELDELYGDGRSVSFHALRQIPQLENVLKETLRLHPPLIILMRVAKGEFEVQGHRIHEGDLVAASPAISNRIPEDFPDPHDFVPARYEQPRQEDLLNRWTWIPFGAGRHRCVGAAF…
	Mycobacterium tuberculosis BTB03-168	2605243692	CYP51B1	100	CYP51B1	MSAVALPRVSGGHDEHGHLEEFRTDPIGLMQRVRDECGDVGTFQLAGKQVVLLSGSHANEFFFRAGDDDLDQAKAYPFMTPIFGEGVVFDASPERRKEMLHNAALRGEQMKGHAATIEDQVRRMIADWGEAGEIDLLDFFAELTIYTSSACLIGKKFRDQLDGRFAKLYHELERGTDPLAYVDPYLPIESFRRRDEARNGLVALVADIMNGRIANPPTDKSDRDMLDVLIAVKAETGTPRFSADEITGMFISMMFAGHHTSSGTASWTLIELMRHRDAYAAVIDELDELYGDGRSVSFHALRQIPQLENVLKETLRLHPPLIILMRVAKGEFEVQGHRIHEGDLVAASPAISNRIPEDFPDPHDFVPARYEQPRQEDLLNRWTWIPFGAGRHRCVGAAF…
	Mycobacterium tuberculosis BTB03-169	2604515466	CYP51B1	100	CYP51B1	MSAVALPRVSGGHDEHGHLEEFRTDPIGLMQRVRDECGDVGTFQLAGKQVVLLSGSHANEFFFRAGDDDLDQAKAYPFMTPIFGEGVVFDASPERRKEMLHNAALRGEQMKGHAATIEDQVRRMIADWGEAGEIDLLDFFAELTIYTSSACLIGKKFRDQLDGRFAKLYHELERGTDPLAYVDPYLPIESFRRRDEARNGLVALVADIMNGRIANPPTDKSDRDMLDVLIAVKAETGTPRFSADEITGMFISMMFAGHHTSSGTASWTLIELMRHRDAYAAVIDELDELYGDGRSVSFHALRQIPQLENVLKETLRLHPPLIILMRVAKGEFEVQGHRIHEGDLVAASPAISNRIPEDFPDPHDFVPARYEQPRQEDLLNRWTWIPFGAGRHRCVGAAF…
	Mycobacterium tuberculosis BTB04-001	2604519614	CYP51B1	100	CYP51B1	MSAVALPRVSGGHDEHGHLEEFRTDPIGLMQRVRDECGDVGTFQLAGKQVVLLSGSHANEFFFRAGDDDLDQAKAYPFMTPIFGEGVVFDASPERRKEMLHNAALRGEQMKGHAATIEDQVRRMIADWGEAGEIDLLDFFAELTIYTSSACLIGKKFRDQLDGRFAKLYHELERGTDPLAYVDPYLPIESFRRRDEARNGLVALVADIMNGRIANPPTDKSDRDMLDVLIAVKAETGTPRFSADEITGMFISMMFAGHHTSSGTASWTLIELMRHRDAYAAVIDELDELYGDGRSVSFHALRQIPQLENVLKETLRLHPPLIILMRVAKGEFEVQGHRIHEGDLVAASPAISNRIPEDFPDPHDFVPARYEQPRQEDLLNRWTWIPFGAGRHRCVGAAF…
	Mycobacterium tuberculosis BTB04-011	2604170605	CYP51B1	100	CYP51B1	MSAVALPRVSGGHDEHGHLEEFRTDPIGLMQRVRDECGDVGTFQLAGKQVVLLSGSHANEFFFRAGDDDLDQAKAYPFMTPIFGEGVVFDASPERRKEMLHNAALRGEQMKGHAATIEDQVRRMIADWGEAGEIDLLDFFAELTIYTSSACLIGKKFRDQLDGRFAKLYHELERGTDPLAYVDPYLPIESFRRRDEARNGLVALVADIMNGRIANPPTDKSDRDMLDVLIAVKAETGTPRFSADEITGMFISMMFAGHHTSSGTASWTLIELMRHRDAYAAVIDELDELYGDGRSVSFHALRQIPQLENVLKETLRLHPPLIILMRVAKGEFEVQGHRIHEGDLVAASPAISNRIPEDFPDPHDFVPARYEQPRQEDLLNRWTWIPFGAGRHRCVGAAF…
	Mycobacterium tuberculosis BTB04-097	2605247812	CYP51B1	100	CYP51B1	MSAVALPRVSGGHDEHGHLEEFRTDPIGLMQRVRDECGDVGTFQLAGKQVVLLSGSHANEFFFRAGDDDLDQAKAYPFMTPIFGEGVVFDASPERRKEMLHNAALRGEQMKGHAATIEDQVRRMIADWGEAGEIDLLDFFAELTIYTSSACLIGKKFRDQLDGRFAKLYHELERGTDPLAYVDPYLPIESFRRRDEARNGLVALVADIMNGRIANPPTDKSDRDMLDVLIAVKAETGTPRFSADEITGMFISMMFAGHHTSSGTASWTLIELMRHRDAYAAVIDELDELYGDGRSVSFHALRQIPQLENVLKETLRLHPPLIILMRVAKGEFEVQGHRIHEGDLVAASPAISNRIPEDFPDPHDFVPARYEQPRQEDLLNRWTWIPFGAGRHRCVGAAF…
	Mycobacterium tuberculosis BTB04-120	2604174305	CYP51B1	100	CYP51B1	MSAVALPRVSGGHDEHGHLEEFRTDPIGLMQRVRDECGDVGTFQLAGKQVVLLSGSHANEFFFRAGDDDLDQAKAYPFMTPIFGEGVVFDASPERRKEMLHNAALRGEQMKGHAATIEDQVRRMIADWGEAGEIDLLDFFAELTIYTSSACLIGKKFRDQLDGRFAKLYHELERGTDPLAYVDPYLPIESFRRRDEARNGLVALVADIMNGRIANPPTDKSDRDMLDVLIAVKAETGTPRFSADEITGMFISMMFAGHHTSSGTASWTLIELMRHRDAYAAVIDELDELYGDGRSVSFHALRQIPQLENVLKETLRLHPPLIILMRVAKGEFEVQGHRIHEGDLVAASPAISNRIPEDFPDPHDFVPARYEQPRQEDLLNRWTWIPFGAGRHRCVGAAF…
	Mycobacterium tuberculosis BTB04-128	2603476338	CYP51B1	100	CYP51B1	MSAVALPRVSGGHDEHGHLEEFRTDPIGLMQRVRDECGDVGTFQLAGKQVVLLSGSHANEFFFRAGDDDLDQAKAYPFMTPIFGEGVVFDASPERRKEMLHNAALRGEQMKGHAATIEDQVRRMIADWGEAGEIDLLDFFAELTIYTSSACLIGKKFRDQLDGRFAKLYHELERGTDPLAYVDPYLPIESFRRRDEARNGLVALVADIMNGRIANPPTDKSDRDMLDVLIAVKAETGTPRFSADEITGMFISMMFAGHHTSSGTASWTLIELMRHRDAYAAVIDELDELYGDGRSVSFHALRQIPQLENVLKETLRLHPPLIILMRVAKGEFEVQGHRIHEGDLVAASPAISNRIPEDFPDPHDFVPARYEQPRQEDLLNRWTWIPFGAGRHRCVGAAF…
	Mycobacterium tuberculosis BTB04-158	2605587225	CYP51B1	100	CYP51B1	MSAVALPRVSGGHDEHGHLEEFRTDPIGLMQRVRDECGDVGTFQLAGKQVVLLSGSHANEFFFRAGDDDLDQAKAYPFMTPIFGEGVVFDASPERRKEMLHNAALRGEQMKGHAATIEDQVRRMIADWGEAGEIDLLDFFAELTIYTSSACLIGKKFRDQLDGRFAKLYHELERGTDPLAYVDPYLPIESFRRRDEARNGLVALVADIMNGRIANPPTDKSDRDMLDVLIAVKAETGTPRFSADEITGMFISMMFAGHHTSSGTASWTLIELMRHRDAYAAVIDELDELYGDGRSVSFHALRQIPQLENVLKETLRLHPPLIILMRVAKGEFEVQGHRIHEGDLVAASPAISNRIPEDFPDPHDFVPARYEQPRQEDLLNRWTWIPFGAGRHRCVGAAF…
	Mycobacterium tuberculosis BTB04-172	2604523706	CYP51B1	100	CYP51B1	MSAVALPRVSGGHDEHGHLEEFRTDPIGLMQRVRDECGDVGTFQLAGKQVVLLSGSHANEFFFRAGDDDLDQAKAYPFMTPIFGEGVVFDASPERRKEMLHNAALRGEQMKGHAATIEDQVRRMIADWGEAGEIDLLDFFAELTIYTSSACLIGKKFRDQLDGRFAKLYHELERGTDPLAYVDPYLPIESFRRRDEARNGLVALVADIMNGRIANPPTDKSDRDMLDVLIAVKAETGTPRFSADEITGMFISMMFAGHHTSSGTASWTLIELMRHRDAYAAVIDELDELYGDGRSVSFHALRQIPQLENVLKETLRLHPPLIILMRVAKGEFEVQGHRIHEGDLVAASPAISNRIPEDFPDPHDFVPARYEQPRQEDLLNRWTWIPFGAGRHRCVGAAF…
	Mycobacterium tuberculosis BTB04-416	2603306402	CYP51B1	100	CYP51B1	MSAVALPRVSGGHDEHGHLEEFRTDPIGLMQRVRDECGDVGTFQLAGKQVVLLSGSHANEFFFRAGDDDLDQAKAYPFMTPIFGEGVVFDASPERRKEMLHNAALRGEQMKGHAATIEDQVRRMIADWGEAGEIDLLDFFAELTIYTSSACLIGKKFRDQLDGRFAKLYHELERGTDPLAYVDPYLPIESFRRRDEARNGLVALVADIMNGRIANPPTDKSDRDMLDVLIAVKAETGTPRFSADEITGMFISMMFAGHHTSSGTASWTLIELMRHRDAYAAVIDELDELYGDGRSVSFHALRQIPQLENVLKETLRLHPPLIILMRVAKGEFEVQGHRIHEGDLVAASPAISNRIPEDFPDPHDFVPARYEQPRQEDLLNRWTWIPFGAGRHRCVGAAF…
	Mycobacterium tuberculosis BTB04-452	2576008267	CYP51B1	100	CYP51B1	MSAVALPRVSGGHDEHGHLEEFRTDPIGLMQRVRDECGDVGTFQLAGKQVVLLSGSHANEFFFRAGDDDLDQAKAYPFMTPIFGEGVVFDASPERRKEMLHNAALRGEQMKGHAATIEDQVRRMIADWGEAGEIDLLDFFAELTIYTSSACLIGKKFRDQLDGRFAKLYHELERGTDPLAYVDPYLPIESFRRRDEARNGLVALVADIMNGRIANPPTDKSDRDMLDVLIAVKAETGTPRFSADEITGMFISMMFAGHHTSSGTASWTLIELMRHRDAYAAVIDELDELYGDGRSVSFHALRQIPQLENVLKETLRLHPPLIILMRVAKGEFEVQGHRIHEGDLVAASPAISNRIPEDFPDPHDFVPARYEQPRQEDLLNRWTWIPFGAGRHRCVGAAF…
	Mycobacterium tuberculosis BTB05-371	2605591337	CYP51B1	100	CYP51B1	MSAVALPRVSGGHDEHGHLEEFRTDPIGLMQRVRDECGDVGTFQLAGKQVVLLSGSHANEFFFRAGDDDLDQAKAYPFMTPIFGEGVVFDASPERRKEMLHNAALRGEQMKGHAATIEDQVRRMIADWGEAGEIDLLDFFAELTIYTSSACLIGKKFRDQLDGRFAKLYHELERGTDPLAYVDPYLPIESFRRRDEARNGLVALVADIMNGRIANPPTDKSDRDMLDVLIAVKAETGTPRFSADEITGMFISMMFAGHHTSSGTASWTLIELMRHRDAYAAVIDELDELYGDGRSVSFHALRQIPQLENVLKETLRLHPPLIILMRVAKGEFEVQGHRIHEGDLVAASPAISNRIPEDFPDPHDFVPARYEQPRQEDLLNRWTWIPFGAGRHRCVGAAF…
	Mycobacterium tuberculosis BTB05-481	2603313998	CYP51B1	100	CYP51B1	MSAVALPRVSGGHDEHGHLEEFRTDPIGLMQRVRDECGDVGTFQLAGKQVVLLSGSHANEFFFRAGDDDLDQAKAYPFMTPIFGEGVVFDASPERRKEMLHNAALRGEQMKGHAATIEDQVRRMIADWGEAGEIDLLDFFAELTIYTSSACLIGKKFRDQLDGRFAKLYHELERGTDPLAYVDPYLPIESFRRRDEARNGLVALVADIMNGRIANPPTDKSDRDMLDVLIAVKAETGTPRFSADEITGMFISMMFAGHHTSSGTASWTLIELMRHRDAYAAVIDELDELYGDGRSVSFHALRQIPQLENVLKETLRLHPPLIILMRVAKGEFEVQGHRIHEGDLVAASPAISNRIPEDFPDPHDFVPARYEQPRQEDLLNRWTWIPFGAGRHRCVGAAF…
	Mycobacterium tuberculosis BTB05-552	2548032177	CYP51B1	100	CYP51B1	MSAVALPRVSGGHDEHGHLEEFRTDPIGLMQRVRDECGDVGTFQLAGKQVVLLSGSHANEFFFRAGDDDLDQAKAYPFMTPIFGEGVVFDASPERRKEMLHNAALRGEQMKGHAATIEDQVRRMIADWGEAGEIDLLDFFAELTIYTSSACLIGKKFRDQLDGRFAKLYHELERGTDPLAYVDPYLPIESFRRRDEARNGLVALVADIMNGRIANPPTDKSDRDMLDVLIAVKAETGTPRFSADEITGMFISMMFAGHHTSSGTASWTLIELMRHRDAYAAVIDELDELYGDGRSVSFHALRQIPQLENVLKETLRLHPPLIILMRVAKGEFEVQGHRIHEGDLVAASPAISNRIPEDFPDPHDFVPARYEQPRQEDLLNRWTWIPFGAGRHRCVGAAF…
	Mycobacterium tuberculosis BTB05-559	2548036440	CYP51B1	100	CYP51B1	MSAVALPRVSGGHDEHGHLEEFRTDPIGLMQRVRDECGDVGTFQLAGKQVVLLSGSHANEFFFRAGDDDLDQAKAYPFMTPIFGEGVVFDASPERRKEMLHNAALRGEQMKGHAATIEDQVRRMIADWGEAGEIDLLDFFAELTIYTSSACLIGKKFRDQLDGRFAKLYHELERGTDPLAYVDPYLPIESFRRRDEARNGLVALVADIMNGRIANPPTDKSDRDMLDVLIAVKAETGTPRFSADEITGMFISMMFAGHHTSSGTASWTLIELMRHRDAYAAVIDELDELYGDGRSVSFHALRQIPQLENVLKETLRLHPPLIILMRVAKGEFEVQGHRIHEGDLVAASPAISNRIPEDFPDPHDFVPARYEQPRQEDLLNRWTWIPFGAGRHRCVGAAF…
	Mycobacterium tuberculosis BTB05-650	2604181630	CYP51B1	100	CYP51B1	MSAVALPRVSGGHDEHGHLEEFRTDPIGLMQRVRDECGDVGTFQLAGKQVVLLSGSHANEFFFRAGDDDLDQAKAYPFMTPIFGEGVVFDASPERRKEMLHNAALRGEQMKGHAATIEDQVRRMIADWGEAGEIDLLDFFAELTIYTSSACLIGKKFRDQLDGRFAKLYHELERGTDPLAYVDPYLPIESFRRRDEARNGLVALVADIMNGRIANPPTDKSDRDMLDVLIAVKAETGTPRFSADEITGMFISMMFAGHHTSSGTASWTLIELMRHRDAYAAVIDELDELYGDGRSVSFHALRQIPQLENVLKETLRLHPPLIILMRVAKGEFEVQGHRIHEGDLVAASPAISNRIPEDFPDPHDFVPARYEQPRQEDLLNRWTWIPFGAGRHRCVGAAF…
	Mycobacterium tuberculosis BTB05-660	2604531931	CYP51B1	100	CYP51B1	MSAVALPRVSGGHDEHGHLEEFRTDPIGLMQRVRDECGDVGTFQLAGKQVVLLSGSHANEFFFRAGDDDLDQAKAYPFMTPIFGEGVVFDASPERRKEMLHNAALRGEQMKGHAATIEDQVRRMIADWGEAGEIDLLDFFAELTIYTSSACLIGKKFRDQLDGRFAKLYHELERGTDPLAYVDPYLPIESFRRRDEARNGLVALVADIMNGRIANPPTDKSDRDMLDVLIAVKAETGTPRFSADEITGMFISMMFAGHHTSSGTASWTLIELMRHRDAYAAVIDELDELYGDGRSVSFHALRQIPQLENVLKETLRLHPPLIILMRVAKGEFEVQGHRIHEGDLVAASPAISNRIPEDFPDPHDFVPARYEQPRQEDLLNRWTWIPFGAGRHRCVGAAF…
	Mycobacterium tuberculosis BTB06-001	2578106284	CYP51B1	100	CYP51B1	MSAVALPRVSGGHDEHGHLEEFRTDPIGLMQRVRDECGDVGTFQLAGKQVVLLSGSHANEFFFRAGDDDLDQAKAYPFMTPIFGEGVVFDASPERRKEMLHNAALRGEQMKGHAATIEDQVRRMIADWGEAGEIDLLDFFAELTIYTSSACLIGKKFRDQLDGRFAKLYHELERGTDPLAYVDPYLPIESFRRRDEARNGLVALVADIMNGRIANPPTDKSDRDMLDVLIAVKAETGTPRFSADEITGMFISMMFAGHHTSSGTASWTLIELMRHRDAYAAVIDELDELYGDGRSVSFHALRQIPQLENVLKETLRLHPPLIILMRVAKGEFEVQGHRIHEGDLVAASPAISNRIPEDFPDPHDFVPARYEQPRQEDLLNRWTWIPFGAGRHRCVGAAF…
	Mycobacterium tuberculosis BTB06-340	2603480464	CYP51B1	100	CYP51B1	MSAVALPRVSGGHDEHGHLEEFRTDPIGLMQRVRDECGDVGTFQLAGKQVVLLSGSHANEFFFRAGDDDLDQAKAYPFMTPIFGEGVVFDASPERRKEMLHNAALRGEQMKGHAATIEDQVRRMIADWGEAGEIDLLDFFAELTIYTSSACLIGKKFRDQLDGRFAKLYHELERGTDPLAYVDPYLPIESFRRRDEARNGLVALVADIMNGRIANPPTDKSDRDMLDVLIAVKAETGTPRFSADEITGMFISMMFAGHHTSSGTASWTLIELMRHRDAYAAVIDELDELYGDGRSVSFHALRQIPQLENVLKETLRLHPPLIILMRVAKGEFEVQGHRIHEGDLVAASPAISNRIPEDFPDPHDFVPARYEQPRQEDLLNRWTWIPFGAGRHRCVGAAF…
	Mycobacterium tuberculosis BTB06-494	2605797765	CYP51B1	100	CYP51B1	MSAVALPRVSGGHDEHGHLEEFRTDPIGLMQRVRDECGDVGTFQLAGKQVVLLSGSHANEFFFRAGDDDLDQAKAYPFMTPIFGEGVVFDASPERRKEMLHNAALRGEQMKGHAATIEDQVRRMIADWGEAGEIDLLDFFAELTIYTSSACLIGKKFRDQLDGRFAKLYHELERGTDPLAYVDPYLPIESFRRRDEARNGLVALVADIMNGRIANPPTDKSDRDMLDVLIAVKAETGTPRFSADEITGMFISMMFAGHHTSSGTASWTLIELMRHRDAYAAVIDELDELYGDGRSVSFHALRQIPQLENVLKETLRLHPPLIILMRVAKGEFEVQGHRIHEGDLVAASPAISNRIPEDFPDPHDFVPARYEQPRQEDLLNRWTWIPFGAGRHRCVGAAF…
	Mycobacterium tuberculosis BTB07-001	2604355789	CYP51B1	100	CYP51B1	MSAVALPRVSGGHDEHGHLEEFRTDPIGLMQRVRDECGDVGTFQLAGKQVVLLSGSHANEFFFRAGDDDLDQAKAYPFMTPIFGEGVVFDASPERRKEMLHNAALRGEQMKGHAATIEDQVRRMIADWGEAGEIDLLDFFAELTIYTSSACLIGKKFRDQLDGRFAKLYHELERGTDPLAYVDPYLPIESFRRRDEARNGLVALVADIMNGRIANPPTDKSDRDMLDVLIAVKAETGTPRFSADEITGMFISMMFAGHHTSSGTASWTLIELMRHRDAYAAVIDELDELYGDGRSVSFHALRQIPQLENVLKETLRLHPPLIILMRVAKGEFEVQGHRIHEGDLVAASPAISNRIPEDFPDPHDFVPARYEQPRQEDLLNRWTWIPFGAGRHRCVGAAF…
	Mycobacterium tuberculosis BTB07-123	2604716367	CYP51B1	100	CYP51B1	MSAVALPRVSGGHDEHGHLEEFRTDPIGLMQRVRDECGDVGTFQLAGKQVVLLSGSHANEFFFRAGDDDLDQAKAYPFMTPIFGEGVVFDASPERRKEMLHNAALRGEQMKGHAATIEDQVRRMIADWGEAGEIDLLDFFAELTIYTSSACLIGKKFRDQLDGRFAKLYHELERGTDPLAYVDPYLPIESFRRRDEARNGLVALVADIMNGRIANPPTDKSDRDMLDVLIAVKAETGTPRFSADEITGMFISMMFAGHHTSSGTASWTLIELMRHRDAYAAVIDELDELYGDGRSVSFHALRQIPQLENVLKETLRLHPPLIILMRVAKGEFEVQGHRIHEGDLVAASPAISNRIPEDFPDPHDFVPARYEQPRQEDLLNRWTWIPFGAGRHRCVGAAF…
	Mycobacterium tuberculosis BTB07-168	2604043100	CYP51B1	100	CYP51B1	MSAVALPRVSGGHDEHGHLEEFRTDPIGLMQRVRDECGDVGTFQLAGKQVVLLSGSHANEFFFRAGDDDLDQAKAYPFMTPIFGEGVVFDASPERRKEMLHNAALRGEQMKGHAATIEDQVRRMIADWGEAGEIDLLDFFAELTIYTSSACLIGKKFRDQLDGRFAKLYHELERGTDPLAYVDPYLPIESFRRRDEARNGLVALVADIMNGRIANPPTDKSDRDMLDVLIAVKAETGTPRFSADEITGMFISMMFAGHHTSSGTASWTLIELMRHRDAYAAVIDELDELYGDGRSVSFHALRQIPQLENVLKETLRLHPPLIILMRVAKGEFEVQGHRIHEGDLVAASPAISNRIPEDFPDPHDFVPARYEQPRQEDLLNRWTWIPFGAGRHRCVGAAF…
	Mycobacterium tuberculosis BTB07-170	2605075266	CYP51B1	100	CYP51B1	MSAVALPRVSGGHDEHGHLEEFRTDPIGLMQRVRDECGDVGTFQLAGKQVVLLSGSHANEFFFRAGDDDLDQAKAYPFMTPIFGEGVVFDASPERRKEMLHNAALRGEQMKGHAATIEDQVRRMIADWGEAGEIDLLDFFAELTIYTSSACLIGKKFRDQLDGRFAKLYHELERGTDPLAYVDPYLPIESFRRRDEARNGLVALVADIMNGRIANPPTDKSDRDMLDVLIAVKAETGTPRFSADEITGMFISMMFAGHHTSSGTASWTLIELMRHRDAYAAVIDELDELYGDGRSVSFHALRQIPQLENVLKETLRLHPPLIILMRVAKGEFEVQGHRIHEGDLVAASPAISNRIPEDFPDPHDFVPARYEQPRQEDLLNRWTWIPFGAGRHRCVGAAF…
	Mycobacterium tuberculosis BTB07-206	2574692765	CYP51B1	100	CYP51B1	MSAVALPRVSGGHDEHGHLEEFRTDPIGLMQRVRDECGDVGTFQLAGKQVVLLSGSHANEFFFRAGDDDLDQAKAYPFMTPIFGEGVVFDASPERRKEMLHNAALRGEQMKGHAATIEDQVRRMIADWGEAGEIDLLDFFAELTIYTSSACLIGKKFRDQLDGRFAKLYHELERGTDPLAYVDPYLPIESFRRRDEARNGLVALVADIMNGRIANPPTDKSDRDMLDVLIAVKAETGTPRFSADEITGMFISMMFAGHHTSSGTASWTLIELMRHRDAYAAVIDELDELYGDGRSVSFHALRQIPQLENVLKETLRLHPPLIILMRVAKGEFEVQGHRIHEGDLVAASPAISNRIPEDFPDPHDFVPARYEQPRQEDLLNRWTWIPFGAGRHRCVGAAF…
	Mycobacterium tuberculosis BTB07-234	2605798998	CYP51B1	100	CYP51B1	MSAVALPRVSGGHDEHGHLEEFRTDPIGLMQRVRDECGDVGTFQLAGKQVVLLSGSHANEFFFRAGDDDLDQAKAYPFMTPIFGEGVVFDASPERRKEMLHNAALRGEQMKGHAATIEDQVRRMIADWGEAGEIDLLDFFAELTIYTSSACLIGKKFRDQLDGRFAKLYHELERGTDPLAYVDPYLPIESFRRRDEARNGLVALVADIMNGRIANPPTDKSDRDMLDVLIAVKAETGTPRFSADEITGMFISMMFAGHHTSSGTASWTLIELMRHRDAYAAVIDELDELYGDGRSVSFHALRQIPQLENVLKETLRLHPPLIILMRVAKGEFEVQGHRIHEGDLVAASPAISNRIPEDFPDPHDFVPARYEQPRQEDLLNRWTWIPFGAGRHRCVGAAF…
	Mycobacterium tuberculosis BTB07-246	2584677637	CYP51B1	100	CYP51B1	MSAVALPRVSGGHDEHGHLEEFRTDPIGLMQRVRDECGDVGTFQLAGKQVVLLSGSHANEFFFRAGDDDLDQAKAYPFMTPIFGEGVVFDASPERRKEMLHNAALRGEQMKGHAATIEDQVRRMIADWGEAGEIDLLDFFAELTIYTSSACLIGKKFRDQLDGRFAKLYHELERGTDPLAYVDPYLPIESFRRRDEARNGLVALVADIMNGRIANPPTDKSDRDMLDVLIAVKAETGTPRFSADEITGMFISMMFAGHHTSSGTASWTLIELMRHRDAYAAVIDELDELYGDGRSVSFHALRQIPQLENVLKETLRLHPPLIILMRVAKGEFEVQGHRIHEGDLVAASPAISNRIPEDFPDPHDFVPARYEQPRQEDLLNRWTWIPFGAGRHRCVGAAF…
	Mycobacterium tuberculosis BTB07-283	2604364029	CYP51B1	100	CYP51B1	MSAVALPRVSGGHDEHGHLEEFRTDPIGLMQRVRDECGDVGTFQLAGKQVVLLSGSHANEFFFRAGDDDLDQAKAYPFMTPIFGEGVVFDASPERRKEMLHNAALRGEQMKGHAATIEDQVRRMIADWGEAGEIDLLDFFAELTIYTSSACLIGKKFRDQLDGRFAKLYHELERGTDPLAYVDPYLPIESFRRRDEARNGLVALVADIMNGRIANPPTDKSDRDMLDVLIAVKAETGTPRFSADEITGMFISMMFAGHHTSSGTASWTLIELMRHRDAYAAVIDELDELYGDGRSVSFHALRQIPQLENVLKETLRLHPPLIILMRVAKGEFEVQGHRIHEGDLVAASPAISNRIPEDFPDPHDFVPARYEQPRQEDLLNRWTWIPFGAGRHRCVGAAF…
	Mycobacterium tuberculosis BTB07-275	2604359665	CYP51B1	100	CYP51B1	MSAVALPRVSGGHDEHGHLEEFRTDPIGLMQRVRDECGDVGTFQLAGKQVVLLSGSHANEFFFRAGDDDLDQAKAYPFMTPIFGEGVVFDASPERRKEMLHNAALRGEQMKGHAATIEDQVRRMIADWGEAGEIDLLDFFAELTIYTSSACLIGKKFRDQLDGRFAKLYHELERGTDPLAYVDPYLPIESFRRRDEARNGLVALVADIMNGRIANPPTDKSDRDMLDVLIAVKAETGTPRFSADEITGMFISMMFAGHHTSSGTASWTLIELMRHRDAYAAVIDELDELYGDGRSVSFHALRQIPQLENVLKETLRLHPPLIILMRVAKGEFEVQGHRIHEGDLVAASPAISNRIPEDFPDPHDFVPARYEQPRQEDLLNRWTWIPFGAGRHRCVGAAF…
	Mycobacterium tuberculosis BTB07-314	2604935146	CYP51B1	100	CYP51B1	MSAVALPRVSGGHDEHGHLEEFRTDPIGLMQRVRDECGDVGTFQLAGKQVVLLSGSHANEFFFRAGDDDLDQAKAYPFMTPIFGEGVVFDASPERRKEMLHNAALRGEQMKGHAATIEDQVRRMIADWGEAGEIDLLDFFAELTIYTSSACLIGKKFRDQLDGRFAKLYHELERGTDPLAYVDPYLPIESFRRRDEARNGLVALVADIMNGRIANPPTDKSDRDMLDVLIAVKAETGTPRFSADEITGMFISMMFAGHHTSSGTASWTLIELMRHRDAYAAVIDELDELYGDGRSVSFHALRQIPQLENVLKETLRLHPPLIILMRVAKGEFEVQGHRIHEGDLVAASPAISNRIPEDFPDPHDFVPARYEQPRQEDLLNRWTWIPFGAGRHRCVGAAF…
	Mycobacterium tuberculosis BTB07-323	2603484580	CYP51B1	100	CYP51B1	MSAVALPRVSGGHDEHGHLEEFRTDPIGLMQRVRDECGDVGTFQLAGKQVVLLSGSHANEFFFRAGDDDLDQAKAYPFMTPIFGEGVVFDASPERRKEMLHNAALRGEQMKGHAATIEDQVRRMIADWGEAGEIDLLDFFAELTIYTSSACLIGKKFRDQLDGRFAKLYHELERGTDPLAYVDPYLPIESFRRRDEARNGLVALVADIMNGRIANPPTDKSDRDMLDVLIAVKAETGTPRFSADEITGMFISMMFAGHHTSSGTASWTLIELMRHRDAYAAVIDELDELYGDGRSVSFHALRQIPQLENVLKETLRLHPPLIILMRVAKGEFEVQGHRIHEGDLVAASPAISNRIPEDFPDPHDFVPARYEQPRQEDLLNRWTWIPFGAGRHRCVGAAF…
	Mycobacterium tuberculosis BTB07-324	2603488693	CYP51B1	100	CYP51B1	MSAVALPRVSGGHDEHGHLEEFRTDPIGLMQRVRDECGDVGTFQLAGKQVVLLSGSHANEFFFRAGDDDLDQAKAYPFMTPIFGEGVVFDASPERRKEMLHNAALRGEQMKGHAATIEDQVRRMIADWGEAGEIDLLDFFAELTIYTSSACLIGKKFRDQLDGRFAKLYHELERGTDPLAYVDPYLPIESFRRRDEARNGLVALVADIMNGRIANPPTDKSDRDMLDVLIAVKAETGTPRFSADEITGMFISMMFAGHHTSSGTASWTLIELMRHRDAYAAVIDELDELYGDGRSVSFHALRQIPQLENVLKETLRLHPPLIILMRVAKGEFEVQGHRIHEGDLVAASPAISNRIPEDFPDPHDFVPARYEQPRQEDLLNRWTWIPFGAGRHRCVGAAF…
	Mycobacterium tuberculosis BTB07-325	2578097300	CYP51B1	100	CYP51B1	MSAVALPRVSGGHDEHGHLEEFRTDPIGLMQRVRDECGDVGTFQLAGKQVVLLSGSHANEFFFRAGDDDLDQAKAYPFMTPIFGEGVVFDASPERRKEMLHNAALRGEQMKGHAATIEDQVRRMIADWGEAGEIDLLDFFAELTIYTSSACLIGKKFRDQLDGRFAKLYHELERGTDPLAYVDPYLPIESFRRRDEARNGLVALVADIMNGRIANPPTDKSDRDMLDVLIAVKAETGTPRFSADEITGMFISMMFAGHHTSSGTASWTLIELMRHRDAYAAVIDELDELYGDGRSVSFHALRQIPQLENVLKETLRLHPPLIILMRVAKGEFEVQGHRIHEGDLVAASPAISNRIPEDFPDPHDFVPARYEQPRQEDLLNRWTWIPFGAGRHRCVGAAF…
	Mycobacterium tuberculosis BTB08-001	2603492807	CYP51B1	100	CYP51B1	MSAVALPRVSGGHDEHGHLEEFRTDPIGLMQRVRDECGDVGTFQLAGKQVVLLSGSHANEFFFRAGDDDLDQAKAYPFMTPIFGEGVVFDASPERRKEMLHNAALRGEQMKGHAATIEDQVRRMIADWGEAGEIDLLDFFAELTIYTSSACLIGKKFRDQLDGRFAKLYHELERGTDPLAYVDPYLPIESFRRRDEARNGLVALVADIMNGRIANPPTDKSDRDMLDVLIAVKAETGTPRFSADEITGMFISMMFAGHHTSSGTASWTLIELMRHRDAYAAVIDELDELYGDGRSVSFHALRQIPQLENVLKETLRLHPPLIILMRVAKGEFEVQGHRIHEGDLVAASPAISNRIPEDFPDPHDFVPARYEQPRQEDLLNRWTWIPFGAGRHRCVGAAF…
	Mycobacterium tuberculosis BTB08-022	2577658886	CYP51B1	100	CYP51B1	MSAVALPRVSGGHDEHGHLEEFRTDPIGLMQRVRDECGDVGTFQLAGKQVVLLSGSHANEFFFRAGDDDLDQAKAYPFMTPIFGEGVVFDASPERRKEMLHNAALRGEQMKGHAATIEDQVRRMIADWGEAGEIDLLDFFAELTIYTSSACLIGKKFRDQLDGRFAKLYHELERGTDPLAYVDPYLPIESFRRRDEARNGLVALVADIMNGRIANPPTDKSDRDMLDVLIAVKAETGTPRFSADEITGMFISMMFAGHHTSSGTASWTLIELMRHRDAYAAVIDELDELYGDGRSVSFHALRQIPQLENVLKETLRLHPPLIILMRVAKGEFEVQGHRIHEGDLVAASPAISNRIPEDFPDPHDFVPARYEQPRQEDLLNRWTWIPFGAGRHRCVGAAF…
	Mycobacterium tuberculosis BTB08-093	2604208017	CYP51B1	100	CYP51B1	MSAVALPRVSGGHDEHGHLEEFRTDPIGLMQRVRDECGDVGTFQLAGKQVVLLSGSHANEFFFRAGDDDLDQAKAYPFMTPIFGEGVVFDASPERRKEMLHNAALRGEQMKGHAATIEDQVRRMIADWGEAGEIDLLDFFAELTIYTSSACLIGKKFRDQLDGRFAKLYHELERGTDPLAYVDPYLPIESFRRRDEARNGLVALVADIMNGRIANPPTDKSDRDMLDVLIAVKAETGTPRFSADEITGMFISMMFAGHHTSSGTASWTLIELMRHRDAYAAVIDELDELYGDGRSVSFHALRQIPQLENVLKETLRLHPPLIILMRVAKGEFEVQGHRIHEGDLVAASPAISNRIPEDFPDPHDFVPARYEQPRQEDLLNRWTWIPFGAGRHRCVGAAF…
	Mycobacterium tuberculosis BTB08-148	2576607632	CYP51B1	100	CYP51B1	MSAVALPRVSGGHDEHGHLEEFRTDPIGLMQRVRDECGDVGTFQLAGKQVVLLSGSHANEFFFRAGDDDLDQAKAYPFMTPIFGEGVVFDASPERRKEMLHNAALRGEQMKGHAATIEDQVRRMIADWGEAGEIDLLDFFAELTIYTSSACLIGKKFRDQLDGRFAKLYHELERGTDPLAYVDPYLPIESFRRRDEARNGLVALVADIMNGRIANPPTDKSDRDMLDVLIAVKAETGTPRFSADEITGMFISMMFAGHHTSSGTASWTLIELMRHRDAYAAVIDELDELYGDGRSVSFHALRQIPQLENVLKETLRLHPPLIILMRVAKGEFEVQGHRIHEGDLVAASPAISNRIPEDFPDPHDFVPARYEQPRQEDLLNRWTWIPFGAGRHRCVGAAF…
	Mycobacterium tuberculosis BTB08-183	2604562572	CYP51B1	100	CYP51B1	MSAVALPRVSGGHDEHGHLEEFRTDPIGLMQRVRDECGDVGTFQLAGKQVVLLSGSHANEFFFRAGDDDLDQAKAYPFMTPIFGEGVVFDASPERRKEMLHNAALRGEQMKGHAATIEDQVRRMIADWGEAGEIDLLDFFAELTIYTSSACLIGKKFRDQLDGRFAKLYHELERGTDPLAYVDPYLPIESFRRRDEARNGLVALVADIMNGRIANPPTDKSDRDMLDVLIAVKAETGTPRFSADEITGMFISMMFAGHHTSSGTASWTLIELMRHRDAYAAVIDELDELYGDGRSVSFHALRQIPQLENVLKETLRLHPPLIILMRVAKGEFEVQGHRIHEGDLVAASPAISNRIPEDFPDPHDFVPARYEQPRQEDLLNRWTWIPFGAGRHRCVGAAF…
	Mycobacterium tuberculosis BTB08-221	2605286537	CYP51B1	100	CYP51B1	MSAVALPRVSGGHDEHGHLEEFRTDPIGLMQRVRDECGDVGTFQLAGKQVVLLSGSHANEFFFRAGDDDLDQAKAYPFMTPIFGEGVVFDASPERRKEMLHNAALRGEQMKGHAATIEDQVRRMIADWGEAGEIDLLDFFAELTIYTSSACLIGKKFRDQLDGRFAKLYHELERGTDPLAYVDPYLPIESFRRRDEARNGLVALVADIMNGRIANPPTDKSDRDMLDVLIAVKAETGTPRFSADEITGMFISMMFAGHHTSSGTASWTLIELMRHRDAYAAVIDELDELYGDGRSVSFHALRQIPQLENVLKETLRLHPPLIILMRVAKGEFEVQGHRIHEGDLVAASPAISNRIPEDFPDPHDFVPARYEQPRQEDLLNRWTWIPFGAGRHRCVGAAF…
	Mycobacterium tuberculosis BTB08-283	2604564176	CYP51B1	100	CYP51B1	MSAVALPRVSGGHDEHGHLEEFRTDPIGLMQRVRDECGDVGTFQLAGKQVVLLSGSHANEFFFRAGDDDLDQAKAYPFMTPIFGEGVVFDASPERRKEMLHNAALRGEQMKGHAATIEDQVRRMIADWGEAGEIDLLDFFAELTIYTSSACLIGKKFRDQLDGRFAKLYHELERGTDPLAYVDPYLPIESFRRRDEARNGLVALVADIMNGRIANPPTDKSDRDMLDVLIAVKAETGTPRFSADEITGMFISMMFAGHHTSSGTASWTLIELMRHRDAYAAVIDELDELYGDGRSVSFHALRQIPQLENVLKETLRLHPPLIILMRVAKGEFEVQGHRIHEGDLVAASPAISNRIPEDFPDPHDFVPARYEQPRQEDLLNRWTWIPFGAGRHRCVGAAF…
	Mycobacterium tuberculosis BTB08-288	2604214405	CYP51B1	100	CYP51B1	MSAVALPRVSGGHDEHGHLEEFRTDPIGLMQRVRDECGDVGTFQLAGKQVVLLSGSHANEFFFRAGDDDLDQAKAYPFMTPIFGEGVVFDASPERRKEMLHNAALRGEQMKGHAATIEDQVRRMIADWGEAGEIDLLDFFAELTIYTSSACLIGKKFRDQLDGRFAKLYHELERGTDPLAYVDPYLPIESFRRRDEARNGLVALVADIMNGRIANPPTDKSDRDMLDVLIAVKAETGTPRFSADEITGMFISMMFAGHHTSSGTASWTLIELMRHRDAYAAVIDELDELYGDGRSVSFHALRQIPQLENVLKETLRLHPPLIILMRVAKGEFEVQGHRIHEGDLVAASPAISNRIPEDFPDPHDFVPARYEQPRQEDLLNRWTWIPFGAGRHRCVGAAF…
	Mycobacterium tuberculosis BTB08-356	2605639615	CYP51B1	100	CYP51B1	MSAVALPRVSGGHDEHGHLEEFRTDPIGLMQRVRDECGDVGTFQLAGKQVVLLSGSHANEFFFRAGDDDLDQAKAYPFMTPIFGEGVVFDASPERRKEMLHNAALRGEQMKGHAATIEDQVRRMIADWGEAGEIDLLDFFAELTIYTSSACLIGKKFRDQLDGRFAKLYHELERGTDPLAYVDPYLPIESFRRRDEARNGLVALVADIMNGRIANPPTDKSDRDMLDVLIAVKAETGTPRFSADEITGMFISMMFAGHHTSSGTASWTLIELMRHRDAYAAVIDELDELYGDGRSVSFHALRQIPQLENVLKETLRLHPPLIILMRVAKGEFEVQGHRIHEGDLVAASPAISNRIPEDFPDPHDFVPARYEQPRQEDLLNRWTWIPFGAGRHRCVGAAF…
	Mycobacterium tuberculosis BTB08-309	2604941713	CYP51B1	100	CYP51B1	MSAVALPRVSGGHDEHGHLEEFRTDPIGLMQRVRDECGDVGTFQLAGKQVVLLSGSHANEFFFRAGDDDLDQAKAYPFMTPIFGEGVVFDASPERRKEMLHNAALRGEQMKGHAATIEDQVRRMIADWGEAGEIDLLDFFAELTIYTSSACLIGKKFRDQLDGRFAKLYHELERGTDPLAYVDPYLPIESFRRRDEARNGLVALVADIMNGRIANPPTDKSDRDMLDVLIAVKAETGTPRFSADEITGMFISMMFAGHHTSSGTASWTLIELMRHRDAYAAVIDELDELYGDGRSVSFHALRQIPQLENVLKETLRLHPPLIILMRVAKGEFEVQGHRIHEGDLVAASPAISNRIPEDFPDPHDFVPARYEQPRQEDLLNRWTWIPFGAGRHRCVGAAF…
	Mycobacterium tuberculosis BTB08-362	2575156163	CYP51B1	100	CYP51B1	MSAVALPRVSGGHDEHGHLEEFRTDPIGLMQRVRDECGDVGTFQLAGKQVVLLSGSHANEFFFRAGDDDLDQAKAYPFMTPIFGEGVVFDASPERRKEMLHNAALRGEQMKGHAATIEDQVRRMIADWGEAGEIDLLDFFAELTIYTSSACLIGKKFRDQLDGRFAKLYHELERGTDPLAYVDPYLPIESFRRRDEARNGLVALVADIMNGRIANPPTDKSDRDMLDVLIAVKAETGTPRFSADEITGMFISMMFAGHHTSSGTASWTLIELMRHRDAYAAVIDELDELYGDGRSVSFHALRQIPQLENVLKETLRLHPPLIILMRVAKGEFEVQGHRIHEGDLVAASPAISNRIPEDFPDPHDFVPARYEQPRQEDLLNRWTWIPFGAGRHRCVGAAF…
	Mycobacterium tuberculosis BTB08-394	2603328208	CYP51B1	100	CYP51B1	MSAVALPRVSGGHDEHGHLEEFRTDPIGLMQRVRDECGDVGTFQLAGKQVVLLSGSHANEFFFRAGDDDLDQAKAYPFMTPIFGEGVVFDASPERRKEMLHNAALRGEQMKGHAATIEDQVRRMIADWGEAGEIDLLDFFAELTIYTSSACLIGKKFRDQLDGRFAKLYHELERGTDPLAYVDPYLPIESFRRRDEARNGLVALVADIMNGRIANPPTDKSDRDMLDVLIAVKAETGTPRFSADEITGMFISMMFAGHHTSSGTASWTLIELMRHRDAYAAVIDELDELYGDGRSVSFHALRQIPQLENVLKETLRLHPPLIILMRVAKGEFEVQGHRIHEGDLVAASPAISNRIPEDFPDPHDFVPARYEQPRQEDLLNRWTWIPFGAGRHRCVGAAF…
	Mycobacterium tuberculosis BTB08-395	2603332305	CYP51B1	100	CYP51B1	MSAVALPRVSGGHDEHGHLEEFRTDPIGLMQRVRDECGDVGTFQLAGKQVVLLSGSHANEFFFRAGDDDLDQAKAYPFMTPIFGEGVVFDASPERRKEMLHNAALRGEQMKGHAATIEDQVRRMIADWGEAGEIDLLDFFAELTIYTSSACLIGKKFRDQLDGRFAKLYHELERGTDPLAYVDPYLPIESFRRRDEARNGLVALVADIMNGRIANPPTDKSDRDMLDVLIAVKAETGTPRFSADEITGMFISMMFAGHHTSSGTASWTLIELMRHRDAYAAVIDELDELYGDGRSVSFHALRQIPQLENVLKETLRLHPPLIILMRVAKGEFEVQGHRIHEGDLVAASPAISNRIPEDFPDPHDFVPARYEQPRQEDLLNRWTWIPFGAGRHRCVGAAF…
	Mycobacterium tuberculosis BTB09-001	2604568714	CYP51B1	100	CYP51B1	MSAVALPRVSGGHDEHGHLEEFRTDPIGLMQRVRDECGDVGTFQLAGKQVVLLSGSHANEFFFRAGDDDLDQAKAYPFMTPIFGEGVVFDASPERRKEMLHNAALRGEQMKGHAATIEDQVRRMIADWGEAGEIDLLDFFAELTIYTSSACLIGKKFRDQLDGRFAKLYHELERGTDPLAYVDPYLPIESFRRRDEARNGLVALVADIMNGRIANPPTDKSDRDMLDVLIAVKAETGTPRFSADEITGMFISMMFAGHHTSSGTASWTLIELMRHRDAYAAVIDELDELYGDGRSVSFHALRQIPQLENVLKETLRLHPPLIILMRVAKGEFEVQGHRIHEGDLVAASPAISNRIPEDFPDPHDFVPARYEQPRQEDLLNRWTWIPFGAGRHRCVGAAF…
	Mycobacterium tuberculosis BTB09-058	2578110348	CYP51B1	100	CYP51B1	MSAVALPRVSGGHDEHGHLEEFRTDPIGLMQRVRDECGDVGTFQLAGKQVVLLSGSHANEFFFRAGDDDLDQAKAYPFMTPIFGEGVVFDASPERRKEMLHNAALRGEQMKGHAATIEDQVRRMIADWGEAGEIDLLDFFAELTIYTSSACLIGKKFRDQLDGRFAKLYHELERGTDPLAYVDPYLPIESFRRRDEARNGLVALVADIMNGRIANPPTDKSDRDMLDVLIAVKAETGTPRFSADEITGMFISMMFAGHHTSSGTASWTLIELMRHRDAYAAVIDELDELYGDGRSVSFHALRQIPQLENVLKETLRLHPPLIILMRVAKGEFEVQGHRIHEGDLVAASPAISNRIPEDFPDPHDFVPARYEQPRQEDLLNRWTWIPFGAGRHRCVGAAF…
	Mycobacterium tuberculosis BTB09-085	2603165955	CYP51B1	100	CYP51B1	MSAVALPRVSGGHDEHGHLEEFRTDPIGLMQRVRDECGDVGTFQLAGKQVVLLSGSHANEFFFRAGDDDLDQAKAYPFMTPIFGEGVVFDASPERRKEMLHNAALRGEQMKGHAATIEDQVRRMIADWGEAGEIDLLDFFAELTIYTSSACLIGKKFRDQLDGRFAKLYHELERGTDPLAYVDPYLPIESFRRRDEARNGLVALVADIMNGRIANPPTDKSDRDMLDVLIAVKAETGTPRFSADEITGMFISMMFAGHHTSSGTASWTLIELMRHRDAYAAVIDELDELYGDGRSVSFHALRQIPQLENVLKETLRLHPPLIILMRVAKGEFEVQGHRIHEGDLVAASPAISNRIPEDFPDPHDFVPARYEQPRQEDLLNRWTWIPFGAGRHRCVGAAF…
	Mycobacterium tuberculosis BTB09-086	2605641552	CYP51B1	100	CYP51B1	MSAVALPRVSGGHDEHGHLEEFRTDPIGLMQRVRDECGDVGTFQLAGKQVVLLSGSHANEFFFRAGDDDLDQAKAYPFMTPIFGEGVVFDASPERRKEMLHNAALRGEQMKGHAATIEDQVRRMIADWGEAGEIDLLDFFAELTIYTSSACLIGKKFRDQLDGRFAKLYHELERGTDPLAYVDPYLPIESFRRRDEARNGLVALVADIMNGRIANPPTDKSDRDMLDVLIAVKAETGTPRFSADEITGMFISMMFAGHHTSSGTASWTLIELMRHRDAYAAVIDELDELYGDGRSVSFHALRQIPQLENVLKETLRLHPPLIILMRVAKGEFEVQGHRIHEGDLVAASPAISNRIPEDFPDPHDFVPARYEQPRQEDLLNRWTWIPFGAGRHRCVGAAF…
	Mycobacterium tuberculosis BTB09-091	2604947374	CYP51B1	100	CYP51B1	MSAVALPRVSGGHDEHGHLEEFRTDPIGLMQRVRDECGDVGTFQLAGKQVVLLSGSHANEFFFRAGDDDLDQAKAYPFMTPIFGEGVVFDASPERRKEMLHNAALRGEQMKGHAATIEDQVRRMIADWGEAGEIDLLDFFAELTIYTSSACLIGKKFRDQLDGRFAKLYHELERGTDPLAYVDPYLPIESFRRRDEARNGLVALVADIMNGRIANPPTDKSDRDMLDVLIAVKAETGTPRFSADEITGMFISMMFAGHHTSSGTASWTLIELMRHRDAYAAVIDELDELYGDGRSVSFHALRQIPQLENVLKETLRLHPPLIILMRVAKGEFEVQGHRIHEGDLVAASPAISNRIPEDFPDPHDFVPARYEQPRQEDLLNRWTWIPFGAGRHRCVGAAF…
	Mycobacterium tuberculosis BTB09-151	2603496630	CYP51B1	100	CYP51B1	MSAVALPRVSGGHDEHGHLEEFRTDPIGLMQRVRDECGDVGTFQLAGKQVVLLSGSHANEFFFRAGDDDLDQAKAYPFMTPIFGEGVVFDASPERRKEMLHNAALRGEQMKGHAATIEDQVRRMIADWGEAGEIDLLDFFAELTIYTSSACLIGKKFRDQLDGRFAKLYHELERGTDPLAYVDPYLPIESFRRRDEARNGLVALVADIMNGRIANPPTDKSDRDMLDVLIAVKAETGTPRFSADEITGMFISMMFAGHHTSSGTASWTLIELMRHRDAYAAVIDELDELYGDGRSVSFHALRQIPQLENVLKETLRLHPPLIILMRVAKGEFEVQGHRIHEGDLVAASPAISNRIPEDFPDPHDFVPARYEQPRQEDLLNRWTWIPFGAGRHRCVGAAF…
	Mycobacterium tuberculosis BTB09-157	2603501042	CYP51B1	100	CYP51B1	MSAVALPRVSGGHDEHGHLEEFRTDPIGLMQRVRDECGDVGTFQLAGKQVVLLSGSHANEFFFRAGDDDLDQAKAYPFMTPIFGEGVVFDASPERRKEMLHNAALRGEQMKGHAATIEDQVRRMIADWGEAGEIDLLDFFAELTIYTSSACLIGKKFRDQLDGRFAKLYHELERGTDPLAYVDPYLPIESFRRRDEARNGLVALVADIMNGRIANPPTDKSDRDMLDVLIAVKAETGTPRFSADEITGMFISMMFAGHHTSSGTASWTLIELMRHRDAYAAVIDELDELYGDGRSVSFHALRQIPQLENVLKETLRLHPPLIILMRVAKGEFEVQGHRIHEGDLVAASPAISNRIPEDFPDPHDFVPARYEQPRQEDLLNRWTWIPFGAGRHRCVGAAF…
	Mycobacterium tuberculosis BTB09-184	2604951496	CYP51B1	100	CYP51B1	MSAVALPRVSGGHDEHGHLEEFRTDPIGLMQRVRDECGDVGTFQLAGKQVVLLSGSHANEFFFRAGDDDLDQAKAYPFMTPIFGEGVVFDASPERRKEMLHNAALRGEQMKGHAATIEDQVRRMIADWGEAGEIDLLDFFAELTIYTSSACLIGKKFRDQLDGRFAKLYHELERGTDPLAYVDPYLPIESFRRRDEARNGLVALVADIMNGRIANPPTDKSDRDMLDVLIAVKAETGTPRFSADEITGMFISMMFAGHHTSSGTASWTLIELMRHRDAYAAVIDELDELYGDGRSVSFHALRQIPQLENVLKETLRLHPPLIILMRVAKGEFEVQGHRIHEGDLVAASPAISNRIPEDFPDPHDFVPARYEQPRQEDLLNRWTWIPFGAGRHRCVGAAF…
	Mycobacterium tuberculosis BTB09-230	2604955238	CYP51B1	100	CYP51B1	MSAVALPRVSGGHDEHGHLEEFRTDPIGLMQRVRDECGDVGTFQLAGKQVVLLSGSHANEFFFRAGDDDLDQAKAYPFMTPIFGEGVVFDASPERRKEMLHNAALRGEQMKGHAATIEDQVRRMIADWGEAGEIDLLDFFAELTIYTSSACLIGKKFRDQLDGRFAKLYHELERGTDPLAYVDPYLPIESFRRRDEARNGLVALVADIMNGRIANPPTDKSDRDMLDVLIAVKAETGTPRFSADEITGMFISMMFAGHHTSSGTASWTLIELMRHRDAYAAVIDELDELYGDGRSVSFHALRQIPQLENVLKETLRLHPPLIILMRVAKGEFEVQGHRIHEGDLVAASPAISNRIPEDFPDPHDFVPARYEQPRQEDLLNRWTWIPFGAGRHRCVGAAF…
	Mycobacterium tuberculosis BTB09-377	2604962195	CYP51B1	100	CYP51B1	MSAVALPRVSGGHDEHGHLEEFRTDPIGLMQRVRDECGDVGTFQLAGKQVVLLSGSHANEFFFRAGDDDLDQAKAYPFMTPIFGEGVVFDASPERRKEMLHNAALRGEQMKGHAATIEDQVRRMIADWGEAGEIDLLDFFAELTIYTSSACLIGKKFRDQLDGRFAKLYHELERGTDPLAYVDPYLPIESFRRRDEARNGLVALVADIMNGRIANPPTDKSDRDMLDVLIAVKAETGTPRFSADEITGMFISMMFAGHHTSSGTASWTLIELMRHRDAYAAVIDELDELYGDGRSVSFHALRQIPQLENVLKETLRLHPPLIILMRVAKGEFEVQGHRIHEGDLVAASPAISNRIPEDFPDPHDFVPARYEQPRQEDLLNRWTWIPFGAGRHRCVGAAF…
	Mycobacterium tuberculosis BTB09-382	2603504861	CYP51B1	100	CYP51B1	MSAVALPRVSGGHDEHGHLEEFRTDPIGLMQRVRDECGDVGTFQLAGKQVVLLSGSHANEFFFRAGDDDLDQAKAYPFMTPIFGEGVVFDASPERRKEMLHNAALRGEQMKGHAATIEDQVRRMIADWGEAGEIDLLDFFAELTIYTSSACLIGKKFRDQLDGRFAKLYHELERGTDPLAYVDPYLPIESFRRRDEARNGLVALVADIMNGRIANPPTDKSDRDMLDVLIAVKAETGTPRFSADEITGMFISMMFAGHHTSSGTASWTLIELMRHRDAYAAVIDELDELYGDGRSVSFHALRQIPQLENVLKETLRLHPPLIILMRVAKGEFEVQGHRIHEGDLVAASPAISNRIPEDFPDPHDFVPARYEQPRQEDLLNRWTWIPFGAGRHRCVGAAF…
	Mycobacterium tuberculosis BTB09-485	2604575137	CYP51B1	100	CYP51B1	MSAVALPRVSGGHDEHGHLEEFRTDPIGLMQRVRDECGDVGTFQLAGKQVVLLSGSHANEFFFRAGDDDLDQAKAYPFMTPIFGEGVVFDASPERRKEMLHNAALRGEQMKGHAATIEDQVRRMIADWGEAGEIDLLDFFAELTIYTSSACLIGKKFRDQLDGRFAKLYHELERGTDPLAYVDPYLPIESFRRRDEARNGLVALVADIMNGRIANPPTDKSDRDMLDVLIAVKAETGTPRFSADEITGMFISMMFAGHHTSSGTASWTLIELMRHRDAYAAVIDELDELYGDGRSVSFHALRQIPQLENVLKETLRLHPPLIILMRVAKGEFEVQGHRIHEGDLVAASPAISNRIPEDFPDPHDFVPARYEQPRQEDLLNRWTWIPFGAGRHRCVGAAF…
	Mycobacterium tuberculosis BTB09-554	2605293696	CYP51B1	100	CYP51B1	MSAVALPRVSGGHDEHGHLEEFRTDPIGLMQRVRDECGDVGTFQLAGKQVVLLSGSHANEFFFRAGDDDLDQAKAYPFMTPIFGEGVVFDASPERRKEMLHNAALRGEQMKGHAATIEDQVRRMIADWGEAGEIDLLDFFAELTIYTSSACLIGKKFRDQLDGRFAKLYHELERGTDPLAYVDPYLPIESFRRRDEARNGLVALVADIMNGRIANPPTDKSDRDMLDVLIAVKAETGTPRFSADEITGMFISMMFAGHHTSSGTASWTLIELMRHRDAYAAVIDELDELYGDGRSVSFHALRQIPQLENVLKETLRLHPPLIILMRVAKGEFEVQGHRIHEGDLVAASPAISNRIPEDFPDPHDFVPARYEQPRQEDLLNRWTWIPFGAGRHRCVGAAF…
	Mycobacterium tuberculosis BTB09-565	2578061404	CYP51B1	100	CYP51B1	MSAVALPRVSGGHDEHGHLEEFRTDPIGLMQRVRDECGDVGTFQLAGKQVVLLSGSHANEFFFRAGDDDLDQAKAYPFMTPIFGEGVVFDASPERRKEMLHNAALRGEQMKGHAATIEDQVRRMIADWGEAGEIDLLDFFAELTIYTSSACLIGKKFRDQLDGRFAKLYHELERGTDPLAYVDPYLPIESFRRRDEARNGLVALVADIMNGRIANPPTDKSDRDMLDVLIAVKAETGTPRFSADEITGMFISMMFAGHHTSSGTASWTLIELMRHRDAYAAVIDELDELYGDGRSVSFHALRQIPQLENVLKETLRLHPPLIILMRVAKGEFEVQGHRIHEGDLVAASPAISNRIPEDFPDPHDFVPARYEQPRQEDLLNRWTWIPFGAGRHRCVGAAF…
	Mycobacterium tuberculosis BTB10-092	2605294815	CYP51B1	100	CYP51B1	MSAVALPRVSGGHDEHGHLEEFRTDPIGLMQRVRDECGDVGTFQLAGKQVVLLSGSHANEFFFRAGDDDLDQAKAYPFMTPIFGEGVVFDASPERRKEMLHNAALRGEQMKGHAATIEDQVRRMIADWGEAGEIDLLDFFAELTIYTSSACLIGKKFRDQLDGRFAKLYHELERGTDPLAYVDPYLPIESFRRRDEARNGLVALVADIMNGRIANPPTDKSDRDMLDVLIAVKAETGTPRFSADEITGMFISMMFAGHHTSSGTASWTLIELMRHRDAYAAVIDELDELYGDGRSVSFHALRQIPQLENVLKETLRLHPPLIILMRVAKGEFEVQGHRIHEGDLVAASPAISNRIPEDFPDPHDFVPARYEQPRQEDLLNRWTWIPFGAGRHRCVGAAF…
[truncated: 62,492 more rows]
[truncated: 1 more columns]
